# Supplementary material for: THEM6 is a prognostic biomarker for breast cancer and is associated with immune infiltration
Source: Sci Rep. 2023 Dec 11;13:21974. doi: 10.1038/s41598-023-49379-5 (PMC10713618; doi:10.1038/s41598-023-49379-5)
Supplement: Supplementary file 1 — Supplementary Information 1. [file 41598_2023_49379_MOESM1_ESM.csv]

DEGs	Lipid metabolism-related genes	DEGs|Lipid metabolism-related genes
KLHL13	NFYA	CFLAR
PDK4	CYP51A1	ARSD
CX3CL1	MTMR7	BID
TNFRSF12A	NDUFAB1	NR1H3
DBF4	ACSM3	LCP2
PROM1	CREBBP	MAPK9
TFAP2B	TSPOAP1	DGAT2
MLXIPL	PON1	ACACB
FMO1	CROT	LIPE
PLAUR	ABCB4	LRP2
ANLN	GDE1	NLK
LTF	OSBPL7	ICAM1
UBR7	AGK	MSH2
SLC25A39	ALDH3B1	ACOT7
ATP1A2	PNPLA4	SPTLC2
SLAMF7	MED24	MMP9
VRK2	STARD3NL	RIPK2
HMGB3	ABHD5	ASAH1
DAPK2	PIK3C2A	PLEKHA4
GPM6B	MBTPS2	PTGR1
CP	NR1H4	PTGDS
ARHGAP6	ELOVL5	ALDOC
RFC2	ALOX5	SOD3
OPN3	DPEP1	ZBTB16
FOXC1	AGPS	ENO2
LAMC2	CYP24A1	SLC29A1
SLC12A2	OSBPL5	GHR
SNCAIP	ALAS1	CDC20
MAP2K4	AGPAT4	GPAM
PDE4A	PNPLA6	ACVR1C
ASPM	CYP46A1	LPGAT1
MSANTD3	PI4K2B	PTGIS
FGFR3	INPP4A	STAT5A
REEP1	MED17	THEM6
TGFBR3	HEXB	RARA
RNF126	PIK3CB	ALDH3B2
TRIP13	PLEKHA5	CCNB1
LIMS2	MSMO1	GRHL1
MCM2	THRAP3	ERBB2
CA12	GALC	RGL1
NTN4	TBXAS1	PIK3R1
GPC4	ACAA1	TNFRSF21
NFKB2	ARSF	NSDHL
UBE2T	SPHK2	UGCG
CAPN6	MED29	SAR1B
ITM2A	MTMR1	BUB1B
RAPGEF3	CTSA	KIT
COL5A3	FAR2	NCK1
NDC80	ME1	GDPD5
BZW1	NFYC	PLIN1
ME2	ELOVL1	GPD1
DLG3	IDI1	ANGPTL4
CEACAM6	PLPP1	CDK1
AURKA	ACSL4	ARNT2
TPX2	RORA	DHCR7
CPXM1	PLA2G10	CALR
TESC	SLC44A1	CIDEC
OAS1	GBA2	AKR1C3
LYZ	CHAT	ACSL5
PUS7	CSNK2A2	PDGFA
TF	OSBPL3	OCLN
ESR1	PRKACA	PNP
TMEM101	ALDH3A2	SLC44A4
GABRP	SREBF1	STARD10
FMO2	ACADVL
SRPK1	ABCB11
RANGAP1	PTGS2
DESI1	MGLL
CDKN3	HACD3
GALNT16	ACAT1
PAPLN	PLD1
TRIP11	ACER3
TM9SF1	PIK3C3
GINS1	SYNJ2
MYBL2	OSBPL6
CTSZ	FDFT1
MYL9	AACS
PPP1R16B	SMARCD3
MID1	OXCT1
SRPX	SLC27A5
CDK16	STARD7
TNFSF13B	SLCO1A2
SGCG	NCOA1
ZNF423	HADHA
SLC7A5	AKR1B1
RASL12	CPNE3
CA2	DDHD2
SFRP1	HSD17B2
LAPTM4B	ACOX3
PLAT	MTMR2
GSR	HSD17B14
MCM4	ACHE
RNASEH2A	PGS1
CD37	LPCAT2
IL4I1	CRLS1
RASIP1	SPTLC1
PRPF31	CERS4
SMG9	PITPNM2
CAV2	OSBPL8
PDAP1	PITPNM3
SERPINE1	PTGS1
AP1S1	CRAT
MEST	SCD
RARRES2	HSD3B7
AGR2	TECR
BLVRA	MED15
TMEM245	GGT5
CORO2A	GGT1
OGN	SLC25A1
TLE4	PLA2G3
LARP4B	CYP2D6
MTPAP	SBF1
UBE2S	CHKB
ICAM2	MCAT
CCL2	ARSA
CLCN3	TSPO
CRYAB	MTMR3
VWA5A	PNPLA5
LPXN	PNPLA3
DCPS	SLC25A17
MS4A4A	EP300
FOLR1	CERK
ACCS	ABHD4
SCGB2A2	DDHD1
MDK	LGMN
CREBL2	SLC10A1
SCNN1A	CPNE6
OAS2	SEC23A
SLC38A1	TRIB3
CDCA3	CSNK2A1
FBXO5	CDS2
STK38	ACOT8
CAP2	VAPA
RAB23	LPIN2
SOBP	STS
QKI	TBL1X
DNPH1	ABCD1
EXOC2	BMX
GMDS	MTMR8
MRPS30	TAFAZZIN
NPR3	PCYT1B
PRLR	GLA
CSNK1A1	GDPD3
STC2	VAC14
VIPR1	SMPD3
DGUOK	PLA2G15
REEP6	FA2H
EFEMP1	MLYCD
MLPH	ABCC1
HPCAL1	UBE2I
PNO1	CDIPT
GPX7	ACSBG1
EDEM3	DECR1
RNF19B	SQLE
SLC35D1	MTMR9
KMO	LHB
MFAP2	MED25
RGS4	MED26
KLHL12	PLD3
CD46	PIAS4
TSPAN1	PRKD2
PLAGL1	PLIN3
CASQ2	SULT2A1
PPL	PLA2G4C
IFIT2	PIK3R2
TNN	PIK3CG
PLS1	PON3
CRISPLD1	PON2
RDH10	CAV1
CRY2	PLEKHA8
GPSM2	MOGAT3
CXCR4	NRF1
FMOD	AHR
HOXA7	PRKAG2
TWIST1	PIP5K1B
CDKN2C	PHYH
DDX39A	CUBN
COL10A1	PLEKHA1
KCNJ2	ACBD5
CKS2	MTMR4
SLPI	KPNB1
XPO5	MED13
TBCC	MED31
NRN1	HSD17B1
RPP40	ALOX12
SCGB1D2	ABCC3
RRBP1	DHRS7B
LAMP5	INPP4B
CITED1	PPARGC1A
BCL2L12	SC5D
IFI6	OSBP
PKMYT1	CPT1A
STEAP4	APOA5
GNAI1	PTPMT1
RAC2	PITPNM1
CALU	CHKA
LRRC17	MVK
KNSTRN	PTGES3
ISLR	CYP27B1
BBOX1	ACSS3
MTUS1	LTA4H
CDKN1C	ACAD10
CNN1	VDR
DDA1	CHPT1
LSM4	LPCAT3
SH3BGRL	SLCO1B3
PDLIM4	PPARD
GFPT2	CCNC
AOC3	MED23
ITGB4	ACOT13
NES	FIG4
KANK4	HSD17B8
DCLK1	FAM120B
EPSTI1	HMGCS1
BEX2	HMGCR
LGALS12	CERT1
LYVE1	ARSB
RRAS2	SEC24A
BHLHE40	EHHADH
CHL1	PCCB
MEIS2	BCHE
GSTM5	SCAP
RSAD2	PIKFYVE
IL6ST	POMC
PSAT1	GPD2
P2RX4	ACADL
SYNCRIP	PECR
TSPAN31	NEU2
HEY2	FHL2
PKIB	PRKD3
COG2	PLEKHA3
NPL	DHCR24
SPRY2	SCP2
LCP1	MECR
TTYH3	PLA2G4A
RTP4	HAO2
IL1RN	GNPAT
BIN1	ACADM
GYPC	PLA2G2D
TMOD1	HMGCL
STXBP1	PIK3R3
ENPP2	FAAH
CCL21	HSD11B1
ALDH1B1	OSBPL9
CNPY3	ESYT2
SYTL2	APOA1
GGH	ELOVL4
SULF1	MED28
TRIM29	RAB14
FXYD6	KDSR
IFI44L	ACOT2
IFI44	ELOVL3
PNPT1	ACAT2
DUSP5	NFYB
AP1AR	EPHX2
CXCL9	PLBD1
G3BP2	FABP3
AMIGO2	PIK3CA
GAS2L3	OCRL
NOVA1	AKR1D1
RTN1	ACADS
SORD	MED13L
TLE3	ACOT9
BCL2A1	ORMDL2
DNAJA4	G0S2
SLC39A6	PLA2G12A
CBX4	ACSL3
PMAIP1	MOGAT1
WTIP	NCOA3
TINAGL1	VAPB
KIF2C	MCEE
CGN	MED20
ANXA9	SLC10A2
C1orf56	MBOAT7
S100A8	INSIG2
NVL	MED1
OSR1	GPCPD1
RHOB	NR1D1
IL17RD	SGPP1
BOC	PLAAT1
AGTR1	PLA2G5
ALDH1L1	SIN3B
ATG12	ECHS1
PLA2G7	SRD5A3
DAAM2	ORMDL1
RSPO3	SUMF2
ABRACL	PLD2
DENND2A	SLC44A2
SLC39A4	SLC27A1
ZNF462	ACSBG2
GSN	HELZ2
ANKRD30A	CYP2E1
MMP3	PNPLA7
ADRA2A	OSBPL2
FSIP1	MED18
CCDC3	HSD17B3
GFRA1	PPT1
SETBP1	HACL1
TCF7L1	NR1H2
SUV39H2	ACLY
IGSF10	STARD3
SPARCL1	PRKAB2
MR1	PPARG
SCOC	HSD17B7
PID1	RAN
AK5	INPP5K
ANKRD29	GPS2
ROBO3	LPIN3
ADAMTS1	TPTE2
APCDD1	CDK8
ZCCHC10	ALOX5AP
PSD3	PEMT
WIF1	PIK3C2B
CLDN8	CSNK1G2
RAB11FIP1	PLAAT4
TIMP4	PLAAT2
PAXIP1	MED10
STEAP2	MORC2
MMP14	ARNTL
SUSD3	SBF2
CCNB2	HSD17B4
SLAMF8	MED6
DMTN	HMGCS2
DONSON	CEPT1
CIART	ARF3
PIP	LPIN1
NPR2	SLCO1B1
TFF3	CYP2J2
TFF1	FADS2
PDE9A	CLOCK
ITGB2	CD36
SPATC1L	PNPLA8
S100A1	HILPDA
FLAD1	CGA
AZGP1	B4GALNT1
LY6K	SMPD2
YDJC	AGT
CD300LG	CYP27A1
PAQR4	MED4
KLHL21	SMPD4
RBP7	BAAT
FBLIM1	TGS1
LAPTM5	FDX1
ZNF281	CYP19A1
ARPC5	SLC44A5
C1orf115	SELENOI
PKDCC	HADHB
ACTG2	CYP1B1
NOSTRIN	CYP2C9
MSX1	CYP2C8
VPS72	CH25H
EIF4E3	GPAT3
PRICKLE2	HADH
PTX3	SEC24B
PCOLCE2	PIK3C2G
RFC4	ETNK1
MAD2L1	GLIPR1
MAP9	GLTP
NPY1R	MTMR6
PRRC1	CERS5
CITED2	ESYT1
GALNT10	FITM1
PTTG1	PTGR2
FNDC1	SLC27A2
DEFB1	NCOA2
SLC25A32	CYP11A1
MAMDC2	CYP1A1
CYBB	CYP1A2
PCDH19	NUDT7
CLDN3	MBTPS1
PIGO	MED9
MELK	NCOR1
ZCCHC24	DPEP3
FOLR2	PCTP
GJB2	ARSG
NDRG2	OSBPL1A
HSPA12A	PIK3R5
AMOTL1	PLPP2
LARP6	CARM1
CYYR1	PRKACB
TMEM100	CYP4B1
ZMAT1	SLC44A3
CENPN	PI4KB
LEO1	PIP5K1A
MESP1	CERS2
ANPEP	ARNT
ANKDD1A	SLC27A3
C15orf48	DEGS1
EVA1C	ARF1
PBX3	MBOAT2
PRR15L	LBR
TRIM68	ETNK2
TPM4	PLEKHA6
CDC42EP5	SUMF1
ZNF146	RAB5A
PPP1R14A	OSBPL10
YIF1B	PLA1A
PLIN4	SCD5
KIFC2	GC
IGFBP6	FABP2
TK1	CBR4
RAB26	SRD5A1
ABCA3	TNFAIP8
FAM107A	MMUT
RHOH	HMGCLL1
IRS1	CYP39A1
CXCL10	TIAM2
SDC2	EBP
CCDC8	AWAT2
IFFO2	STAR
RNF150	PLIN2
FAXDC2	MED22
HSPB2	PTGES2
IRX1	MIGA2
SDR16C5	PTGES
PDGFD	IDI2
LRG1	INPP5E
SOSTDC1	ANKRD1
CHST11	CYP17A1
KRT15	HSD17B12
NAT1	FADS1
POLR1C	TM7SF2
CTPS1	MTMR12
RRM2	PIP4K2A
ID4	SEC24D
BSG	THRSP
SYNPO2	MMAA
MUCL1	AKR1C2
RND1	ACSL1
EFEMP2	OLAH
CFL1	GPD1L
ABLIM3	GGPS1
AGR3	MED21
HSPB7	ACOXL
GPR160	PLA2R1
LEP	LPCAT1
FZD4	GDPD1
CD248	CERS3
P2RY14	CYP2U1
UBE2C	CDK19
PHYHD1	AGPAT5
LPL	PI4K2A
RMI2	DBI
NR2F1	PPARGC1B
MSRA	MED7
HOXD8	PTDSS1
PLEKHF2	MED19
PRR15	SAMD8
TYMS	CPT2
SCN4B	ARSL
GRB2	PRXL2B
C5orf46	LDLRAP1
RMI1	ABHD3
GIMAP7	ESYT3
ELMOD2	GPAT4
TMEM64	PLA2G2F
BHLHE22	APOA2
CUEDC1	SYNJ1
ADIPOQ	CBR1
TMEM132C	PLA2G4D
ZNF322	THEM4
FDCSP	MED8
YIPF6	AGPAT3
ZBTB20	LSS
SIAH2	MED27
C5orf24	FDPS
RGMA	CYP3A4
SYNM	CYP11B1
C1S	PCYT1A
EPHB3	BDH1
GAS6	FDXR
ARHGEF37	ACOX1
ALYREF	ALOX15
PKP3	MED11
PTP4A3	NEU3
PROS1	CYP4A22
JAG2	ACOT11
USP18	PLPP3
BRI3BP	PRKAA2
NR2F2	ACP6
PBX1	MAPKAPK2
NAT8L	SGPP2
KRT5	HPGDS
KRT14	TNFAIP8L2
ZNF395	ALPI
GCNT1	PMVK
TMEM220	GLB1L
COL14A1	FABP1
IER5L	PPM1L
PRELP	CDS1
RELN	PTPN13
APOD	ALB
PLAC9	MTMR14
PCDH18	PLB1
MAOA	LIPH
SERPINA3	SLC51A
HRCT1	SGMS2
WDR5	BDH2
MME	ETNPPL
LAMA2	HPGD
ADH1B	ELOVL7
ARID5A	STARD4
LAMB3	ARSK
LAGE3	ENPP6
RAD54B	ACSL6
SLC2A10	FABP7
NMB	FABP5
ZNF677	MED30
FCGR1B	ABCA1
PEG3	PRKACG
ASPH	MID1IP1
SPRED2	SPTSSA
TPM2	INPPL1
ANKRD35	FAAH2
CCDC69	PIP4P1
RUSC2	CYP2C19
PRC1	HACD1
DMD	SGPL1
CAPN8	SMPD1
CENPW	MOGAT2
LSM2	PLD4
VIT	PEX11A
MT1M	PIP4K2C
COL6A6	MTMR10
GPX3	ACSF2
GSTM2	DPEP2
C1orf226	ACAA2
TMEM200B	GPX4
MEX3A	MVD
MRC1	ACER1
MIA	CYP7A1
CD24	ECI1
CCL18	PLAAT5
	RAB4A
	ACOX2
	DEGS2
	MFSD2A
	PPT2
	GSTM4
	PLA2G4F
	INPP5D
	B3GALNT1
	SIN3A
	PLEKHA2
	AGPAT2
	FASN
	SERPINA6
	FABP6
	GLB1
	FABP4
	NPAS2
	HSD17B13
	ELOVL6
	PLA2G1B
	MTM1
	PIK3CD
	HDAC3
	PTEN
	CYP4F11
	CYP4F22
	ORMDL3
	MBOAT1
	CERS6
	SPTLC3
	STARD5
	ACOT12
	PPP1CA
	CYP7B1
	LCLAT1
	ACSM6
	ESRRA
	ARV1
	PHOSPHO1
	STARD6
	UGT8
	PTDSS2
	PCCA
	MED16
	GPX2
	SPHK1
	CIDEA
	ACBD7
	HSD11B2
	LPCAT4
	PLAAT3
	ACSF3
	RUFY1
	SEC24C
	ACER2
	CHD9
	ACOT4
	TBL1XR1
	GBA
	PNPLA2
	SLC25A20
	CPNE7
	CYP11B2
	ALOXE3
	ALOX12B
	ALOX15B
	PLD6
	TMEM86B
	MED14
	CYP8B1
	MIGA1
	ARSJ
	PITPNB
	ACBD4
	ENPP7
	SPNS2
	TNFAIP8L3
	ARSI
	DGAT2L6
	ACOT1
	PRKD1
	PLA2G6
	NEU1
	MED12
	DGAT1
	INPP5J
	TNFAIP8L1
	SP1
	PCYT2
	CYP2R1
	PIP5K1C
	CYP4F2
	SLC51B
	GPAT2
	PPP1CC
	RXRA
	INSIG1
	CYP4F8
	CYP4F3
	PPARA
	CYP4A11
	AKR1C1
	AGMO
	PLA2G4E
	PLA2G2A
	ASAH2
	SUMO2
	PLA2G2E
	MTF1
	HACD4
	LIPI
	THEM5
	PIK3R4
	GK2
	NCOR2
	SPTSSB
	GM2A
	FITM2
	SLC22A5
	FABP12
	FAR1
	PSAP
	ELOVL2
	HSD17B11
	TXNRD1
	CYP21A2
	AKR1C4
	NCOA6
	ECI2
	OXCT2
	GK
	INPP5F
	SREBF2
	SGMS1
	HSD3B1
	HSD3B2
	NEU4
	AWAT1
	RXRB
	AGPAT1
	CSNK2B
	FABP9
	CPT1B
	ARSH
	ACOT6
	TECRL
	PLPP6
	HACD2
	SACM1L
	LTC4S
	HEXA
	PPP1CB
	NUDT19
	CPNE1
	CERS1
	CPTP
	AKR1B15
	GK3P
	ACBD6
	GPX1
	ACAD11
	UGT1A9
	PISD
	PI4KA
	AMACR
	DECR2
	PLA2G4B
	HTD2
	FDX2
	TPTE
	ACACA
	PIK3R6
	PIP4K2B
	SRD5A2
	IL6
	TNF
	HNF4A
	AKT1
	TP53
	GCK
	APP
	NOS3
	SLC25A13
	IL1B
	G6PC1
	CSF2RA
	ABCB1
	PC
	GSTP1
	IL10
	MTOR
	HIF1A
	SNCA
	ADA
	FGF23
	F2
	ABCA4
	AR
	FBP1
	GCKR
	MIR34A
	MIR155
	UGT1A3
	TTR
	GNAS
	MAPK1
	ABCC2
	PCK1
	VEGFA
	HK2
	GAPDH
	CYCS
	ADK
	SLC37A4
	ALDOB
	CD4
	TGFB1
	FAS
	PKM
	MIR29A
	PCK2
	TPI1
	SPP1
	UGT2B7
	STK11
	FOXO3
	GOT2
	FOXO1
	HLA-DRB1
	PFKM
	FGFR1
	MMP1
	HRAS
	PRKN
	FGFR4
	B2M
	STAT3
	EGFR
	BDNF
	CTNNB1
	MAPK14
	HK1
	MAPK8
	PTPN11
	JUN
	PLCG1
	ALDOA
	GSK3B
	CASP3
	IGF1R
	FOS
	CCND1
	PKLR
	IL1A
	F12
	PRKCA
	UGT2B17
	BRAF
	CD55
	PLCG2
	SRC
	CD38
	EGF
	DGKA
	MET
	APC
	SLC25A10
	MDH2
	MMP2
	ITPA
	BMP2
	RHOA
	FGFR2
	F3
	NFKB1
	BAX
	ATF4
	FBP2
	STAT1
	SLC25A12
	F7
	PFKL
	GPI
	PRKCB
	PFKFB3
	LCK
	EPAS1
	PSMB9
	BCR
	RELA
	PGK1
	TNFRSF1A
	GOT1
	PRKCZ
	CREB1
	PRKCQ
	FYN
	PGP
	BACE1
	FASLG
	FGA
	PDGFRB
	HLA-DQB1
	RPS6KB1
	PFKP
	ENO3
	MAPK3
	BAD
	UBC
	CBL
	PRKCD
	LRRK2
	TRAF6
	NT5C2
	CDC42
	PGAM2
	RPS27A
	RAF1
	CDKN1A
	MDH1
	FLNA
	RET
	SLC25A11
	ENO1
	NFKBIA
	FN1
	G6PC2
	XIAP
	BPGM
	CSF2
	MIR25
	AXIN1
	CEBPB
	PSMB8
	KLK3
	PTPN22
	CDK4
	HLA-DQA1
	CTLA4
	APPL1
	SYK
	CCL5
	HGF
	EZR
	STAT5B
	CDH1
	PTPRC
	NGFR
	ERN1
	IKBKB
	PTK2B
	F8
	CANX
	RAD51
	SOS1
	PSMB4
	MAP3K5
	NUP107
	CASP9
	TGFA
	PDPK1
	CDKN2B
	BCL2L1
	GNPDA2
	PECAM1
	MDM2
	AKT3
	MLH1
	CSK
	LAT
	GNAI2
	CHUK
	RANBP2
	CDK2
	NTRK2
	CAMK2G
	IKBKG
	NUP133
	FLT1
	SLC28A3
	ACTN4
	PFKFB2
	HDAC1
	RUNX1
	PAG1
	CD19
	ADAM17
	SMAD4
	PPP2CA
	PSMB10
	NME2
	NR4A1
	SEC13
	SMAD3
	HSPB1
	NUP62
	GUK1
	PTK2
	CDKN1B
	MSH6
	GP1BA
	ACTG1
	NUP93
	EIF4EBP1
	HCK
	CD247
	NUP205
	DKK1
	ZAP70
	GRIN2B
	NME1
	PFKFB1
	MIR574
	DAXX
	E2F1
	PDGFRA
	PAK2
	MAP3K7
	PML
	ATF2
	C5AR1
	HDAC2
	BIRC5
	PFKFB4
	HRH1
	FADD
	TRAF3
	PSMD2
	ALK
	ARAF
	GNPDA1
	CAMK2A
	VEGFB
	HLA-DRA
	TRAF2
	NUP160
	SLC29A3
	RICTOR
	PAK1
	F2R
	HAVCR2
	CCNA2
	PPP2R1A
	MAP2K3
	GLI3
	CDK6
	SMAD2
	PSMC1
	PSMA7
	FCGR3A
	HLA-DPB1
	RAP1A
	A2M
	CCND2
	G6PC3
	PSMC6
	TPR
	MMP13
	MYLK
	NUP85
	CRKL
	PARD3
	CSNK1E
	MIR451A
	BIRC3
	SKP2
	NUP188
	PSMD1
	UBE2D2
	TGFB2
	RELB
	MAP2K7
	CRK
	AAAS
	WNT5A
	KITLG
	FGF1
	HSP90AB1
	INHBB
	OSM
	ERBB3
	NUP214
	PSMC4
	UBE2D1
	MAP3K1
	CASP10
	PSMD4
	BTRC
	FCGR1A
	CUL1
	IL7R
	HLA-DPA1
	NUP210
	PSMC5
	CLTC
	DUSP1
	ITK
	PSMA6
	PEDS1-UBE2V1
	BCL10
	WAS
	CSF1R
	SKP1
	CCND3
	CSNK1D
	PGF
	NFATC4
	UBB
	ADPGK
	PPP2R1B
	ARRB2
	UBA52
	SSTR2
	ELK1
	PXN
	MAX
	TAB2
	UPF1
	NUP88
	RALA
	TAOK2
	PSMF1
	NUP37
	PSMC3
	FYB1
	PIAS1
	BIRC2
	PSMD9
	BLNK
	ETS1
	GNG11
	ACTN1
	CD86
	NUP153
	CXCR5
	MMP7
	CD82
	CARD11
	CAB39
	PPP2CB
	HSPA1B
	JUP
	WEE1
	PSMC2
	PSMD6
	E2F4
	CD3E
	GNB5
	MAPK11
	GRM5
	HIP1
	DLG1
	MAP2K5
	RPS6KA3
	CAPN1
	MAP3K4
	AREG
	MALT1
	PSME3
	CTNNA3
	CTNNA1
	NUP155
	RUVBL1
	CD276
	DAPK1
	PSMD12
	PITX2
	FGF10
	CCNE1
	SEH1L
	PSMB2
	PSMA5
	VASP
	GLI1
	SLC37A1
	MIR320A
	PPP2R5C
	RALBP1
	TAB1
	CD3D
	FBXW11
	FGG
	PSMA3
	CD80
	PSMA1
	PSMB1
	SMURF1
	STRADA
	DOCK2
	SEM1
	E2F3
	UBE2N
	GAB1
	PSMD10
	HLA-DQB2
	PSMD7
	MAPK12
	NDC1
	CTTN
	CDC45
	TNFSF12
	NEFL
	NUAK1
	DUSP4
	PSMD3
	PSME1
	CDC34
	MAPKAPK5
	HLA-DRB5
	OSMR
	PSMB5
	PSME2
	HLA-DQA2
	MAPK13
	GADD45A
	E2F2
	TRAF5
	ECSIT
	GNG7
	SUFU
	ADCY2
	MAP3K3
	CREB3
	MARCHF7
	PSMA8
	POM121
	SMAD1
	PSMD13
	LAMA5
	PSMD14
	PSMA2
	PSMD8
	PSMA4
	STK4
	CCNA1
	PSMB7
	PSMB3
	PSMB6
	NUP43
	PSMD11
	LAMC1
	HSPA1L
	ABL2
	EVL
	ANAPC11
	ENAH
	MIR124-3
	DVL1
	FGF8
	TRAF1
	CACYBP
	FZD5
	MAP3K11
	CASP6
	CD3G
	MAP3K14
	UNC5C
	PSMD5
	PPM1B
	DUSP9
	GRAP2
	COL4A6
	CD74
	KLK6
	HCLS1
	TRAF4
	F11R
	RASGRP4
	PPM1A
	IL21
	MAP2K6
	BUB1
	LAMA4
	NFKBIB
	MKNK1
	RPS6KA5
	HLA-DRB3
	MAPKAPK3
	DFFA
	NTF4
	SIAH1
	STK3
	FLT3LG
	ACVR1B
	IL1R2
	DAAM1
	RGS1
	CDC6
	RUNX1T1
	UBE2V1
	PTPN7
	HLA-DRB4
	RALGDS
	BTC
	FOXQ1
	CREB3L4
