# Supplementary material for: THEM6 is a prognostic biomarker for breast cancer and is associated with immune infiltration
Source: Sci Rep. 2023 Dec 11;13:21974. doi: 10.1038/s41598-023-49379-5 (PMC10713618; doi:10.1038/s41598-023-49379-5)
Supplement: Supplementary file 2 — Supplementary Information 2. [file 41598_2023_49379_MOESM2_ESM.csv]

	times	status	NR1H3	PLEKHA4	THEM6	Risk	riskScore
TCGA-D8-A1XO-01	4.60821917808219	0	4.41349253779953	6.39470791048955	5.16509592242654	Low_risk	0.446067980321052
TCGA-AN-A0FN-01	0.597260273972603	0	4.13695421141544	4.33221382443186	4.49117968150158	Low_risk	0.393766998516757
TCGA-AC-A62X-01	1.14246575342466	0	3.99330299885076	7.37733114766849	5.68702708480318	Low_risk	0.50846292606883
TCGA-E2-A14U-01	3.61095890410959	0	5.01778386575666	6.59893683382253	6.38155506371579	High_risk	0.575546838983835
TCGA-E9-A1R3-01	0.213698630136986	0	4.40258575823259	5.12797575534435	5.67204340155456	Low_risk	0.520821288556158
TCGA-BH-A18M-01	6.04657534246575	1	4.89946568745449	6.02826192798794	6.52354470633927	High_risk	0.601575163086208
TCGA-E2-A15T-01	4.28219178082192	0	2.89363402540626	5.05562950834604	5.56377742870869	Low_risk	0.545015645551411
TCGA-AR-A0TU-01	1.94246575342466	0	4.98020356902969	4.51580074457219	6.5070049052621	High_risk	0.613803479486515
TCGA-EW-A1IX-01	3.30958904109589	0	4.44130419393044	5.36758773322607	5.69955440864234	Low_risk	0.520632771016449
TCGA-B6-A408-01	5.67671232876712	0	4.85491823795099	4.67202925367115	5.85474872497289	Low_risk	0.536738578714155
TCGA-E2-A1IE-01	6.47123287671233	0	3.97044875963449	2.81422226786837	5.33755054591366	Low_risk	0.515772010659588
TCGA-E2-A10E-01	2.36986301369863	0	4.60492529819924	5.17307145198829	5.49274088206437	Low_risk	0.493895789173414
TCGA-EW-A3U0-01	1.45753424657534	0	5.48649557128622	5.69797393291645	5.14128154853768	Low_risk	0.424741482042472
TCGA-BH-A0H5-01	4.43835616438356	0	5.52192074134961	4.89638811235955	4.714415883021	Low_risk	0.381132311299258
TCGA-E2-A14W-01	2.66849315068493	0	3.35452268559807	2.03456789281821	5.47657934787494	High_risk	0.555694229217352
TCGA-AQ-A04L-01	10.841095890411	0	3.58433719737793	3.11478344724985	6.14310561837155	High_risk	0.618734458440519
TCGA-BH-A1FD-01	2.76438356164384	1	4.43913107469819	4.0085944524355	5.30254571102551	Low_risk	0.487479264246797
TCGA-AR-A0TR-01	0.438356164383562	1	5.75230704631983	5.2737172860171	5.70830313265024	Low_risk	0.491030211133025
TCGA-A7-A0CE-01	2.94246575342466	0	3.75117446759296	5.75478864744986	4.08125439956588	Low_risk	0.338591915285786
TCGA-AO-A0J8-01	1.86301369863014	0	4.86649261203745	6.63736969972169	5.18074859372411	Low_risk	0.434417169262507
TCGA-BH-A1F0-01	2.15068493150685	1	4.57627421009426	4.54134136861825	5.67038715697383	Low_risk	0.522698440204514
TCGA-A2-A0SU-01	4.55342465753425	0	3.64722239519128	5.29099936191576	5.8183725480884	High_risk	0.554912143710041
TCGA-AC-A2FF-01	7.55890410958904	0	4.71529486834029	5.36519559797432	4.9946430783158	Low_risk	0.429291030827936
TCGA-LL-A6FP-01	1.85479452054795	0	3.87476746263092	2.81358625391767	6.53278915581453	High_risk	0.661792088016086
TCGA-E2-A15S-01	1.17260273972603	0	3.37228351288053	2.53694808833939	7.28255378527382	High_risk	0.767026636493843
TCGA-E2-A14N-01	3.92876712328767	0	4.04726790171118	3.73383154425216	6.33317861218265	High_risk	0.623791140699377
TCGA-D8-A1JK-01	1.67671232876712	0	4.41586681052322	3.92244525509075	5.54059148684044	Low_risk	0.51758197773999
TCGA-D8-A3Z6-01	1.54246575342466	0	4.71155547654443	5.06995989045977	6.67867337227879	High_risk	0.635006977821433
TCGA-A8-A06U-01	2.41917808219178	1	3.78623041456631	3.57342300328743	5.98086160150081	High_risk	0.589450346606525
TCGA-A7-A13E-01	1.68219178082192	1	3.59576222760642	2.18900218599396	5.57698865078166	High_risk	0.560290251386623
TCGA-UL-AAZ6-01	1.41917808219178	0	3.6544355408454	2.22150592207296	6.21569800841276	High_risk	0.635317619774808
TCGA-B6-A0I9-01	0.991780821917808	1	4.68605224160798	3.34956343638044	6.11722750380863	High_risk	0.58650966037172
TCGA-A8-A099-01	0.832876712328767	0	5.02963840108391	2.51772922035728	6.16820275853867	High_risk	0.593232928005054
TCGA-OL-A5RY-01	2.06027397260274	0	4.48605786822046	4.84729542595305	5.464798939984	Low_risk	0.496888912158503
TCGA-E9-A1NA-01	3.04657534246575	0	4.66599528421717	3.36009734624461	5.84845018222006	High_risk	0.554566466086364
TCGA-D8-A1XV-01	1.26301369863014	0	3.08905741069605	3.22090258496064	4.28542441399984	Low_risk	0.40621221270251
TCGA-BH-A18T-01	0.613698630136986	1	4.70300654029804	4.66310547882225	7.6048541529589	High_risk	0.750916371537773
TCGA-B6-A0RT-01	7.45479452054794	0	5.42264677410698	4.49125665910725	6.51838878487618	High_risk	0.604750492211917
TCGA-A1-A0SJ-01	1.13972602739726	0	2.97581358360401	4.04566138552562	6.96687916317382	High_risk	0.722520670803771
TCGA-E9-A247-01	3.24931506849315	0	4.03371371384131	5.3949633708153	5.72697286442553	Low_risk	0.533479057364795
TCGA-C8-A12P-01	0.980821917808219	0	3.75887877565452	2.95674437141655	8.24103835763416	High_risk	0.868442071864936
TCGA-A8-A09X-01	1.16712328767123	1	5.32908053012518	3.29614901211298	7.17472498916271	High_risk	0.698695168174034
TCGA-BH-A1FC-01	9.51232876712329	1	4.05882732355527	3.23777784291201	5.81556005916024	High_risk	0.566581313443681
TCGA-A8-A082-01	1.5041095890411	0	3.73965371452366	6.3062039006979	6.50845400723069	High_risk	0.62479679041258
TCGA-C8-A12M-01	0.980821917808219	0	2.28122345484485	2.00317044288013	6.72694971147558	High_risk	0.732278852865173
TCGA-BH-A1EV-01	1	1	3.68656775800694	3.7660544472828	5.4596447283004	Low_risk	0.52713238264876
TCGA-C8-A135-01	1.07671232876712	0	3.26187677986808	3.81575985251995	6.86369814638201	High_risk	0.705664887257605
TCGA-WT-AB44-01	2.41917808219178	0	4.48132477754547	4.00909630928528	3.59979385212224	Low_risk	0.281734226272788
TCGA-A7-A3J0-01	0.857534246575342	0	4.65582120063693	4.47601869975782	6.24041165071654	High_risk	0.590009473127107
TCGA-E9-A1R0-01	2.35616438356164	0	4.9422376689999	4.87340473778505	5.03336573311675	Low_risk	0.433723167309819
TCGA-B6-A0IJ-01	19.4684931506849	0	5.11694690774659	2.54181216952889	6.70316854588294	High_risk	0.655185804887899
TCGA-LL-A441-01	2.72876712328767	0	4.57706622036606	5.9337378589257	5.10707685399176	Low_risk	0.440069702196621
TCGA-A2-A3XT-01	7.58904109589041	0	6.04810973500685	3.06049707462179	5.47156141987292	Low_risk	0.479080789362416
TCGA-D8-A27I-01	1.2027397260274	0	4.8062260869236	5.28502854945135	6.22236021796273	High_risk	0.575559805169674
TCGA-A8-A094-01	0	0	4.74339109388808	2.27744921470538	8.02585934566924	High_risk	0.826058374031919
TCGA-A2-A1G6-01	1.37260273972603	0	4.80780826926248	5.87995566803084	5.54451938833251	Low_risk	0.487666112082435
TCGA-BH-A0GY-01	2.52876712328767	0	3.69160116158528	6.15236191920937	7.55594112801366	High_risk	0.753540272314765
TCGA-E2-A1B0-01	4.46849315068493	0	4.37939916252558	3.01526561768309	5.14873077917319	Low_risk	0.481046162071502
TCGA-E9-A1RH-01	3.88219178082192	0	3.60164898044112	3.70614371916916	5.84070240432085	High_risk	0.57563768585533
TCGA-C8-A1HG-01	0.945205479452055	0	3.6611795223382	2.47622613254623	7.43043164289024	High_risk	0.778478756935656
TCGA-A1-A0SB-01	0.70958904109589	0	3.75024203360482	6.07859275723922	5.46818903074813	Low_risk	0.501903608810125
TCGA-A7-A0DC-01	2.48219178082192	0	2.61473339812768	1.86807431954107	4.38380450014637	Low_risk	0.443954479282899
TCGA-A7-A3IZ-01	0.882191780821918	0	3.8188096675993	2.58971555612098	5.35041945260706	Low_risk	0.523380702550165
TCGA-LL-A5YL-01	1.42191780821918	0	4.63062097426741	6.30884138283422	6.37805377237596	High_risk	0.587575795282616
TCGA-BH-A0DI-01	2.4986301369863	0	4.30836087519861	5.47000315793563	5.94829947589455	Low_risk	0.552654811476679
TCGA-E2-A1B1-01	7.26849315068493	0	4.65113207791672	5.07741392423814	4.61237019318676	Low_risk	0.387956054423668
TCGA-BH-A0H3-01	5.28219178082192	0	4.44929724150358	5.36985729148896	4.9476942063297	Low_risk	0.430019816238578
TCGA-D8-A27K-01	4.0027397260274	0	4.81299101918113	5.80628796378169	4.86074930688452	Low_risk	0.406119137069681
TCGA-A2-A04U-01	7.27123287671233	0	3.60657251490405	5.52483159611605	6.48297570690016	High_risk	0.633299162982003
TCGA-AO-A0J6-01	3.12328767123288	0	4.13845407771963	3.63947529361093	5.369333864078	Low_risk	0.506715311125939
TCGA-BH-A0E2-01	1.19178082191781	0	3.31169201361211	4.34074740063749	6.18635198600071	High_risk	0.617413523837156
TCGA-E2-A1L8-01	6.13698630136986	0	3.64176565344168	4.04953493334933	4.56960045654121	Low_risk	0.418174696830259
TCGA-OL-A5RZ-01	1.86027397260274	0	4.37440659257589	2.3825842573545	7.12500940762998	High_risk	0.725536123017197
TCGA-B6-A1KF-01	8.46027397260274	0	2.97918393997197	4.2007632770837	6.61407668594526	High_risk	0.678364196766249
TCGA-E2-A1L7-01	5.03013698630137	0	4.73515929169249	5.86259768677379	6.86719347298628	High_risk	0.648630237056435
TCGA-B6-A0I6-01	2.71506849315068	1	3.78801744817746	4.25881286084001	6.54510966064278	High_risk	0.649920330553618
TCGA-AN-A0XL-01	0.446575342465753	0	4.29714004807615	5.28729867071519	6.25022071401192	High_risk	0.591178478280655
TCGA-A8-A08B-01	3.16712328767123	0	3.9204743404087	5.86752091914871	4.9379987300668	Low_risk	0.436304554544976
TCGA-AC-A6IX-06	1.02191780821918	0	3.98946602963079	4.14322197009595	4.66706327397963	Low_risk	0.420494994587286
TCGA-E2-A2P6-01	2.87945205479452	0	4.67387296810997	3.35145872332158	5.59838604992472	Low_risk	0.524403520806072
TCGA-E2-A3DX-01	3.63013698630137	0	4.54345257717852	5.85334449159571	5.07448831025247	Low_risk	0.437822611766953
TCGA-E2-A159-01	2.08767123287671	0	4.64793037316651	2.82812378715218	5.85496559831151	High_risk	0.561472242465276
TCGA-E9-A1NH-01	1.57808219178082	0	3.9062364255669	6.00715288385034	4.37910799888417	Low_risk	0.367960775346878
TCGA-A8-A0A1-01	1	0	5.31608055881597	5.18786669935927	4.95027243320766	Low_risk	0.411344194869785
TCGA-D8-A4Z1-01	1.80547945205479	0	4.41853404838016	6.1982053499915	5.7835509450724	Low_risk	0.522403092899946
TCGA-AR-A1AS-01	3.15068493150685	0	3.54879417146503	3.99135404153045	5.54713514614793	Low_risk	0.538570022796871
TCGA-AR-A24P-01	0.23013698630137	0	4.32262763235807	4.99717044641984	5.02104880893892	Low_risk	0.445881588954009
TCGA-A8-A09Z-01	0	0	5.43091414022838	4.06983103429991	6.10571159737133	High_risk	0.559439504408626
TCGA-BH-A0HL-01	0.197260273972603	0	3.71270582163856	5.35497396409667	6.85894827143221	High_risk	0.677754816219163
TCGA-A8-A08X-01	3.58356164383562	0	3.41440618208775	3.54218374596298	5.41983548991032	Low_risk	0.53131116406417
TCGA-A8-A09V-01	1.25205479452055	0	4.79293341816381	4.38916065246085	4.89404650336801	Low_risk	0.425754296845499
TCGA-D8-A1XT-01	1.38630136986301	0	4.32056410348623	4.27122395959884	5.92440397902668	High_risk	0.562300804595981
TCGA-GM-A4E0-01	6.0027397260274	0	5.32747180598541	5.52328593582033	4.95501980764385	Low_risk	0.408054637570341
TCGA-AN-A0XN-01	0.0273972602739726	0	4.22474261419463	5.05233328810442	5.00073468568707	Low_risk	0.445213309353918
TCGA-A2-A04V-01	5.26027397260274	1	3.55329905845613	4.681758461436	5.31736196025979	Low_risk	0.503456099283686
TCGA-A7-A26I-01	1.81095890410959	0	4.2645289247618	4.9811859376253	3.90244988545752	Low_risk	0.312966950854248
TCGA-A2-A3XS-01	2.82739726027397	1	3.76112567437469	4.93167833000409	7.55566203240389	High_risk	0.764875603417169
TCGA-BH-A0BP-01	6.29041095890411	1	4.19971160131018	5.34546379610478	6.84316606838438	High_risk	0.664198885580404
TCGA-AC-A3QQ-01	2.01095890410959	0	2.5827486706213	3.95828590092326	1.45853949501812	Low_risk	0.0706820245863449
TCGA-AO-A12C-01	6.4986301369863	0	3.8836892351598	4.55488963758404	4.89002345302926	Low_risk	0.445455361311997
TCGA-E2-A1IH-01	2.81095890410959	0	4.01921263156161	3.26255342731929	4.94003986292871	Low_risk	0.462009850979984
TCGA-BH-A0DS-01	0.213698630136986	0	4.32646544169087	4.43591523787889	6.45348630182742	High_risk	0.624009170671533
TCGA-AN-A0FS-01	0.575342465753425	0	4.47861593949952	4.89281357166665	4.85057442194896	Low_risk	0.422734250448723
TCGA-E2-A15F-01	1.8027397260274	0	3.58695684975412	6.09384113292988	6.13078469896878	High_risk	0.585347054771945
TCGA-BH-A0H7-01	1.92328767123288	0	3.76836431953488	3.91217080294995	8.86173116590632	High_risk	0.932626080680082
TCGA-A8-A079-01	0.750684931506849	0	4.3590502217459	2.7069504256469	7.82367039708403	High_risk	0.806439405403482
TCGA-D8-A1XY-01	1.37808219178082	0	3.93782458276971	4.99997294921438	6.84626638831433	High_risk	0.67458853266735
TCGA-AO-A0JD-01	6	0	3.86049605569739	3.39906169099571	4.36132622072433	Low_risk	0.394805000709698
TCGA-B6-A0WZ-01	17.2383561643836	0	4.82990028662661	4.95109350877226	5.86390624705025	Low_risk	0.535460823322661
TCGA-D8-A1XB-01	1.51232876712329	0	4.30106080577982	5.18560493403075	6.33860803827936	High_risk	0.602797546208666
TCGA-BH-A0BS-01	7.15616438356164	0	4.83672198317407	4.20215125681999	5.59054812843431	Low_risk	0.510435777600493
TCGA-BH-A1EX-01	4.13150684931507	1	3.77807187141173	4.43033211296548	5.34403309152806	Low_risk	0.503922460074303
TCGA-D8-A1X8-01	2.14520547945205	0	4.86172713436047	5.80980284942117	5.70003459688877	Low_risk	0.505811443873282
TCGA-HN-A2OB-01	5.20547945205479	1	4.66848224954133	6.17277351393326	5.82988506877931	Low_risk	0.522209964079045
TCGA-B6-A0I1-01	6.46849315068493	1	4.44202120289759	2.59354500205602	6.68888950000771	High_risk	0.669214022637108
TCGA-OL-A97C-01	0.742465753424657	0	3.77109325169954	6.42532669802406	4.98444808145541	Low_risk	0.439534027394535
TCGA-E2-A1LK-01	0.728767123287671	1	4.25466206456119	4.18118207971062	7.07294719865998	High_risk	0.70294327111455
TCGA-D8-A1J8-01	1.18082191780822	0	4.92333461715872	2.47542216430289	4.90549050226375	Low_risk	0.444437037497256
TCGA-A8-A06P-01	1.08493150684932	0	3.8668585360677	4.71226560650329	6.78833465038785	High_risk	0.672412378274096
TCGA-D8-A3Z5-01	2.78082191780822	0	5.39570377871323	5.85665459858337	6.20897563750741	High_risk	0.553605973039805
TCGA-E2-A152-01	5.83013698630137	0	3.27447040822737	4.16423116490485	6.47999038918037	High_risk	0.655503065653795
TCGA-BH-A0DT-01	6.58356164383562	0	4.98976119440807	6.0199731725325	5.48237074683036	Low_risk	0.474303632831927
TCGA-A1-A0SQ-01	1.51780821917808	0	3.62508341792203	3.13612574807694	5.71046758438178	High_risk	0.565506602974915
TCGA-BH-A1FE-01	6.22739726027397	1	3.83283939239801	4.59896659993565	5.84584127306815	High_risk	0.561129515788256
TCGA-BH-A0BR-01	6.38356164383562	0	4.51519520095097	4.24401174126716	5.88320779060097	High_risk	0.552938775656586
TCGA-BH-A18V-01	4.26301369863014	1	5.43275567900909	2.79381266774578	6.35669140911624	High_risk	0.603209396116084
TCGA-GM-A3XN-01	5.53150684931507	0	5.34666264883886	6.24278159324662	5.57537889645648	Low_risk	0.474485999448988
TCGA-A8-A09B-01	1	0	4.26250081056451	5.62287472645952	5.73409177063109	Low_risk	0.526374144250795
TCGA-PL-A8LY-01	0.0219178082191781	0	5.1406314344917	7.04986814819347	6.17560443811936	Low_risk	0.542999076912469
TCGA-E2-A10A-01	3.36712328767123	0	4.16684396441249	4.87818091807107	5.14487029831971	Low_risk	0.465802261481623
TCGA-A7-A6VV-01	0.857534246575342	0	4.83155300362634	4.68330344882528	7.26928099483884	High_risk	0.707250617655448
TCGA-BH-A0BW-01	6.4958904109589	0	4.76060951678313	3.48369971221248	6.10987869979325	High_risk	0.582391959592383
TCGA-AN-A04A-01	0.246575342465753	0	3.00708783357768	4.43197723890306	6.27863158406915	High_risk	0.634888605845296
TCGA-OL-A66P-01	1.17260273972603	0	5.86639864359387	3.64008872619737	6.43627846044709	High_risk	0.593260842200769
TCGA-A2-A0SV-01	2.26027397260274	1	5.71981591866811	4.30061430393075	6.79439507059603	High_risk	0.632796340035139
TCGA-E2-A1LG-01	4.17260273972603	0	3.71243070292057	4.17785402525995	3.91715483830465	Low_risk	0.336653577607658
TCGA-E2-A1LL-01	3.58630136986301	0	2.87579971818039	3.52182968243578	4.12281350308963	Low_risk	0.388594725040535
TCGA-A2-A0ET-01	2.92054794520548	0	2.66680203038313	3.21303615491729	5.41022576038848	Low_risk	0.55172698007901
TCGA-B6-A0RI-01	19.5232876712329	0	3.93126701685585	6.47917557940253	5.08930746249493	Low_risk	0.447697782723317
TCGA-BH-A0GZ-01	0.898630136986301	0	3.35946494583082	3.4146091356002	5.38363517967896	Low_risk	0.52964916177382
TCGA-A2-A25A-01	8.97534246575342	0	4.31530537396586	5.76251890967455	5.35882875243343	Low_risk	0.478488753681526
TCGA-A8-A06N-01	0	0	3.70224750266414	1.95024443375675	6.51752924505593	High_risk	0.67335153176258
TCGA-EW-A1J5-01	1.30684931506849	0	4.49885080177069	5.46474667221207	4.64854022193271	Low_risk	0.39184185060261
TCGA-D8-A27V-01	1.04383561643836	0	3.56321915682108	4.43809320284286	5.38404980679516	Low_risk	0.513838899376686
TCGA-A2-A0ST-01	8.26575342465753	0	4.93381810213618	5.09425718642192	4.55473618322246	Low_risk	0.374020483115204
TCGA-A2-A0CT-01	6.27123287671233	0	3.61789791376209	2.69812955745389	7.58907432768466	High_risk	0.796225521136709
TCGA-AR-A0TT-01	9.08493150684932	0	5.33575835132102	3.30611638772946	4.74433334738136	Low_risk	0.406222907727985
TCGA-LL-A8F5-01	1.63287671232877	0	3.63254741977885	4.13545278418517	4.85386094944281	Low_risk	0.451655391547553
TCGA-AN-A0FW-01	0.0301369863013699	0	3.75538968635812	3.49592536155138	6.06363883570777	High_risk	0.600975699679588
TCGA-BH-A18U-01	4.28219178082192	1	4.38220380071142	5.55146372283014	6.46021832866727	High_risk	0.611548630678351
TCGA-E9-A248-01	0.161643835616438	0	4.63840405487745	2.59407075685154	4.56451230979655	Low_risk	0.409053656762282
TCGA-A2-A0CU-01	0.432876712328767	1	3.14929188756409	4.34941481984249	6.11479801985343	High_risk	0.612639589705189
TCGA-BH-A0HY-01	4.23287671232877	0	3.45015549735919	3.90116618141097	5.8814541701632	High_risk	0.582110900732454
TCGA-D8-A1XG-01	1.22739726027397	0	3.70635372729656	4.99016524517716	5.76347531511084	Low_risk	0.550099576084003
TCGA-BH-A204-01	6.94246575342466	1	2.89091357169185	1.90346252979569	6.1562833453803	High_risk	0.650011107947825
TCGA-AR-A0U4-01	8.93424657534247	0	5.53733023904929	3.15151790566078	6.06421031068905	High_risk	0.561695864629806
TCGA-E2-A14S-01	2.76438356164384	0	3.83881061587825	2.4896713749963	7.1465401652086	High_risk	0.739913554343475
TCGA-D8-A1JS-01	1.01643835616438	0	4.93399745317577	5.08433644572332	6.29367763489026	High_risk	0.583194036159667
TCGA-C8-A1HK-01	1.0027397260274	0	3.25562158212156	1.93107786800331	6.19779267303719	High_risk	0.645899689222528
TCGA-AR-A250-01	7.41643835616438	0	4.31023831394266	3.54074645304168	3.87644818669472	Low_risk	0.324133697152571
TCGA-EW-A1PB-01	1.66575342465753	0	5.87554418083657	3.95416838698682	6.49393868694176	High_risk	0.596615289147998
TCGA-AC-A2B8-01	1.85479452054795	0	4.11727114718041	6.39684620905198	4.26467153659114	Low_risk	0.344940747422277
TCGA-A8-A08I-01	1	0	5.80731370161043	5.57974434496383	5.9113368557646	Low_risk	0.510841452597441
TCGA-BH-A18V-06	4.26301369863014	1	6.43676317012687	2.61372022818006	6.15944754592691	High_risk	0.557175344191991
TCGA-LL-A6FQ-01	0.219178082191781	0	5.78530729222024	6.67059535371131	5.75827652348928	Low_risk	0.481310527910786
TCGA-A1-A0SP-01	1.6	0	4.60438569252863	3.62253214961235	5.91203424116084	High_risk	0.560893735671417
TCGA-LL-A442-01	2.43561643835616	0	4.06439141023564	2.41773101966153	6.22809331346196	High_risk	0.624810955308748
TCGA-A2-A3XU-01	2.4986301369863	1	3.99926042926035	4.30863755065533	7.59537386223704	High_risk	0.770559322600144
TCGA-A2-A25B-01	3.53698630136986	0	3.60768539498224	2.41535305430647	5.17661000633204	Low_risk	0.509445621101284
TCGA-AO-A1KT-01	1.48219178082192	0	4.56138724041364	4.0618107527427	7.04770850786513	High_risk	0.693778059294503
TCGA-B6-A1KN-01	11.5972602739726	0	3.88359149291773	4.19295950611058	6.56225311081143	High_risk	0.650377476625269
TCGA-LL-A5YP-01	1.23287671232877	0	4.21294280378711	6.27872263837237	6.30025004639615	High_risk	0.588629430623322
TCGA-AR-A1AU-01	7.85753424657534	0	4.46011345877983	5.24110797493405	7.07977702664034	High_risk	0.687473798575192
TCGA-A7-A26J-01	1.71780821917808	0	4.20345959644807	3.72169346576604	4.91549859250507	Low_risk	0.449702422050912
TCGA-E9-A245-01	0.0712328767123288	0	3.90320220341698	3.61097166382614	5.78969274019328	High_risk	0.563240273865951
TCGA-BH-A42T-01	0.876712328767123	1	4.18302592188775	6.35163539557764	6.30321999696389	High_risk	0.588929575483633
TCGA-A2-A0EM-01	8.47671232876712	0	4.20724474240464	3.79555917143856	5.63922058459093	Low_risk	0.535834119248952
TCGA-PE-A5DC-01	3.91780821917808	1	4.0526854178299	4.57580847436457	7.60375762797019	High_risk	0.767421444040309
TCGA-A7-A13D-01	2.64383561643836	0	2.56568652919888	5.05009823204171	5.38940734476699	Low_risk	0.53202956055953
TCGA-BH-A0HK-01	0.487671232876712	0	5.74230269843819	3.16130726372094	5.05442741249024	Low_risk	0.435236035450361
TCGA-B6-A0IP-01	10.7561643835616	1	4.3161674694647	5.32128595270693	5.35125022222833	Low_risk	0.482273062914206
TCGA-D8-A1XA-01	2.2986301369863	0	4.20414854388053	4.14279734300144	6.23552603338712	High_risk	0.603890727093399
TCGA-D8-A1X5-01	1.54794520547945	0	4.36867058328714	2.627886945895	7.2322674152973	High_risk	0.735948185412633
TCGA-D8-A27L-01	1.36712328767123	0	3.98295707918029	5.68648932174133	5.94635189241276	High_risk	0.557964431982535
TCGA-D8-A1JJ-01	1.67397260273973	0	4.3049636382815	3.93421453250183	5.5923523820185	Low_risk	0.526357420639912
TCGA-A2-A1G1-01	1.6	0	4.00266652005441	2.32149522144083	5.10718149826684	Low_risk	0.492563600775411
TCGA-E2-A1IL-01	0.323287671232877	0	5.13842540637337	4.1653250968233	5.21484364181759	Low_risk	0.458373230701897
TCGA-A7-A4SB-01	1.14520547945205	0	2.97377656529131	4.47510434363193	5.55250618480176	Low_risk	0.547930415428768
TCGA-A7-A13H-01	2.46301369863014	0	5.25145779346445	5.96636355468087	5.46254644231499	Low_risk	0.466173809188921
TCGA-BH-A0AY-01	2.12876712328767	0	4.21729276628588	4.33961487786725	7.31089538588894	High_risk	0.73076054748106
TCGA-A8-A075-01	1.41917808219178	0	4.89377476643579	5.25240430466795	7.32706664907041	High_risk	0.70661258014696
TCGA-E2-A158-01	1.23287671232877	0	2.30190951019884	6.08012891934641	5.63585594507756	High_risk	0.55701966525579
TCGA-BH-A0B4-01	3.26301369863014	0	3.58173687850948	4.24868662687383	7.49011761286408	High_risk	0.768627497284934
TCGA-BH-A0DV-01	5.65479452054795	0	4.29612698135746	5.56778879672772	5.21843633640854	Low_risk	0.464154024636111
TCGA-A2-A0EP-01	9.87123287671233	0	5.94395179250135	5.71979949417027	4.89251245977913	Low_risk	0.38355229560782
TCGA-EW-A1PE-01	0.876712328767123	0	5.57191339741107	5.22535591721318	5.96660580980922	Low_risk	0.526958812282736
TCGA-LL-A73Z-01	0.621917808219178	1	4.44559429134118	6.34225071495741	6.38144431678765	High_risk	0.592094309951195
TCGA-AR-A1AJ-01	8.41643835616438	0	5.49496915601294	5.54051399749728	5.04101075132976	Low_risk	0.41416444007969
TCGA-E9-A227-01	2.67123287671233	0	3.78763096770371	4.12463417889498	5.12567176339259	Low_risk	0.480705753912498
TCGA-AO-A0JB-01	4.22465753424658	0	3.04922996343229	4.08263447180901	3.69501387263258	Low_risk	0.326978312504686
TCGA-A8-A09N-01	0.0849315068493151	0	4.28346993360488	3.24722877613689	6.78061850251726	High_risk	0.677084049954928
TCGA-E2-A15A-01	1.94520547945205	0	4.56738724872469	4.67735037719518	7.99007786176419	High_risk	0.800354217121008
TCGA-A8-A08A-01	0.0821917808219178	0	4.13730677919329	3.04255679257756	5.69076906571436	Low_risk	0.55176936282936
TCGA-AC-A5XS-01	1.61095890410959	0	4.73343026993365	5.03405720741962	6.30410942605998	High_risk	0.589828921414895
TCGA-BH-A209-01	10.8465753424658	1	5.04464766166106	2.70801061372797	6.46212268446557	High_risk	0.626174400533162
TCGA-AR-A24S-01	8.15342465753425	0	5.5942051520424	4.50587187993375	5.56682732860122	Low_risk	0.486045882720406
TCGA-A7-A26E-01	2.61369863013699	0	3.39262882809743	2.76148386078042	4.36059838527273	Low_risk	0.412830436521099
TCGA-EW-A1P6-01	1.53972602739726	0	3.98441618011023	4.61586942256369	7.90045265280917	High_risk	0.80431324351587
TCGA-C8-A1HM-01	1.02739726027397	0	4.70734808748327	6.44978584974098	5.7552908660498	Low_risk	0.509342073469448
TCGA-OL-A6VQ-01	1.64383561643836	0	4.63668841670274	6.07724513562377	5.68985823631925	Low_risk	0.507163467507376
TCGA-E2-A1B5-01	2.6958904109589	0	4.01615753561106	3.71471809463304	5.41922200313027	Low_risk	0.514862256836887
TCGA-A2-A0CV-01	8.24931506849315	0	4.43756732896036	5.15357837743494	6.18652630850696	High_risk	0.581558856300791
TCGA-5L-AAT1-01	4.03013698630137	0	5.18877278687029	4.96591816055014	5.44469687975799	Low_risk	0.476235116973572
TCGA-B6-A0X4-01	2.35616438356164	1	4.11042171175231	2.93858691010704	5.61868795928297	Low_risk	0.544863632951496
TCGA-E2-A105-01	3.58356164383562	0	3.87041404164768	5.81667137874524	5.67840436292625	Low_risk	0.527075429449097
TCGA-AC-A3HN-01	1.35890410958904	0	4.99420406775774	6.23180870124093	5.82317359380901	Low_risk	0.512906574511355
TCGA-A1-A0SO-01	2.33424657534247	0	3.76447355099267	2.08440448293435	4.3231899010884	Low_risk	0.406590844650033
TCGA-E2-A10B-01	3.12602739726027	0	3.74045269846872	5.71241969708052	5.57877572160163	Low_risk	0.519349750121236
TCGA-A1-A0SH-01	3.93698630136986	0	3.34433141997206	5.03457669615382	5.60955700345785	Low_risk	0.539861393153502
TCGA-E9-A2JS-01	2.47671232876712	1	3.58013342170538	3.40623732482784	7.59776058084591	High_risk	0.790612908536904
TCGA-A2-A04R-01	10.1616438356164	0	4.23345095305527	3.6537594055614	6.61595620630016	High_risk	0.654149291928149
TCGA-C8-A12Q-01	1.05479452054795	1	4.09513958293985	3.56718034703674	6.5791047040193	High_risk	0.653984002535001
TCGA-AN-A0FT-01	0.586301369863014	0	3.00611846138338	4.04421049194035	5.61998809577575	High_risk	0.559868514291116
TCGA-4H-AAAK-01	0.953424657534247	0	4.06726870350236	5.85491823795099	6.19955456900538	High_risk	0.584570576808401
TCGA-E2-A15M-01	0.920547945205479	1	4.68654534808048	4.45011589678713	5.14011604163178	Low_risk	0.457256573471683
TCGA-A8-A08H-01	0	0	5.7769382984792	5.36144554134049	4.87894599515876	Low_risk	0.389784614666165
TCGA-C8-A273-01	1.40547945205479	0	3.48363522759323	3.95837871156634	7.13464501826573	High_risk	0.731361253248996
TCGA-BH-A0DE-01	6.4986301369863	0	3.61229351573825	4.90478272172618	5.76232223664025	High_risk	0.553144929797462
TCGA-C8-A12U-01	1.05479452054795	0	4.30563497149087	1.51212572994114	5.64663214803296	High_risk	0.55875666324667
TCGA-A2-A0EO-01	6.69041095890411	0	4.01718256000988	4.48313859945907	5.85809292402149	High_risk	0.559389121606835
TCGA-AC-A6IW-01	1.13150684931507	0	5.38373193666507	4.11209123700229	7.68413986051112	High_risk	0.749900576617958
TCGA-LL-A50Y-01	2.08767123287671	0	5.46581451885759	5.19413828327488	6.37459786433216	High_risk	0.578907173764654
TCGA-A7-A0DA-01	2.97260273972603	0	3.09897531816732	4.12934072359248	6.82412373999629	High_risk	0.701488756533816
TCGA-GM-A2DL-01	9.64109589041096	0	4.56972196302139	4.34533959760969	4.85813023172315	Low_risk	0.427294561204719
TCGA-E9-A244-01	0.0575342465753425	0	3.58833686233363	2.70181517137586	5.14303416968003	Low_risk	0.502814082063541
TCGA-E2-A15C-01	1.9013698630137	0	3.69396638226993	5.13203387920583	6.5929592768146	High_risk	0.648610622583398
TCGA-BH-A0BT-01	6.47945205479452	0	4.58868465719203	5.5627675001856	6.70002765889027	High_risk	0.635273881113651
TCGA-BH-A0E9-01	6.81917808219178	0	4.23451664873239	5.99176898209287	5.53121300628807	Low_risk	0.498714843552929
TCGA-BH-A18I-01	2.99452054794521	0	4.09829321871986	5.14314440332231	6.14033899209227	High_risk	0.584310021968498
TCGA-BH-A0HI-01	1.6986301369863	0	4.63656082156336	5.46165296953051	5.80498025068471	Low_risk	0.527587590966152
TCGA-A2-A0CZ-01	4.42739726027397	0	3.88539865332834	5.3066122243754	5.1002292026938	Low_risk	0.462651911238328
TCGA-D8-A1X9-01	1.99178082191781	0	4.10567807789454	4.10478952786945	5.54883423584035	Low_risk	0.524114304608901
TCGA-BH-A18R-01	3.12876712328767	1	3.39677601078753	3.2063931685116	7.16028794309085	High_risk	0.74457962956186
TCGA-AO-A12B-01	8.18904109589041	0	4.32795317492886	5.89140217383255	6.42972474800943	High_risk	0.605558874319195
TCGA-BH-A0B3-01	3.2958904109589	0	4.10408500501149	4.98788928130278	6.46444772950664	High_risk	0.624797058256519
TCGA-C8-A8HP-01	1.08493150684932	0	4.75529353695795	3.42811558480137	5.8766667335081	High_risk	0.555075532280092
TCGA-AR-A1AM-01	8.19452054794521	0	4.68913139554461	6.13281329696583	5.69943780703408	Low_risk	0.506454871009064
TCGA-A2-A4S0-01	1.93424657534247	0	3.92316820071662	4.86602270860223	6.14185373356223	High_risk	0.591683137780485
TCGA-AO-A126-01	9.06027397260274	0	3.38154641191816	4.08580703533898	4.90072675714575	Low_risk	0.463881808470521
TCGA-AR-A5QN-01	2.77534246575342	0	4.27511882222773	4.85763769236124	6.85635455935695	High_risk	0.669177931714055
TCGA-A8-A08F-01	2.75068493150685	0	5.73865706382725	4.0587580693455	7.33009852147645	High_risk	0.699333832913351
TCGA-PE-A5DE-01	7.24657534246575	0	5.15735502049628	4.87483630265047	5.55010647142893	Low_risk	0.490640678538794
TCGA-A8-A076-01	4.4986301369863	0	4.62184089227565	3.68908665491861	7.7983616304013	High_risk	0.786552799467675
TCGA-A2-A3XZ-01	4.1972602739726	0	4.16287869103597	5.5878480088666	6.69588805612502	High_risk	0.644790357417641
TCGA-AR-A256-01	7.81917808219178	1	3.90310577431761	1.5181826049785	5.51384758529698	Low_risk	0.552447496126321
TCGA-BH-A0DG-01	5.59178082191781	0	4.35009408479006	4.1838596454375	4.6823878923803	Low_risk	0.41319473216446
TCGA-C8-A26Z-01	1.28767123287671	0	3.79833052185688	2.89056342659829	6.25064708629559	High_risk	0.628893304363316
TCGA-BH-A0HW-01	4.27671232876712	0	3.32215890762938	2.30771994930007	6.60476669879408	High_risk	0.689197309815529
TCGA-A1-A0SD-01	1.1972602739726	0	3.70936784210766	4.94977769622238	6.00163337799507	High_risk	0.579092084705953
TCGA-A2-A0CX-01	4.73424657534247	0	4.09426140970006	3.13794610092741	5.02660532662588	Low_risk	0.471937216040752
TCGA-AO-A03R-01	5.72876712328767	0	2.74032316356036	3.84013084698687	6.90185643495385	High_risk	0.722586487885305
TCGA-PL-A8LZ-01	0.827397260273973	0	5.0412210752531	6.17309544432244	5.79026638054705	Low_risk	0.508442384701183
TCGA-BH-A1F8-01	2.09041095890411	1	3.32398967511703	2.69269500028227	5.57921334228479	High_risk	0.561736508237646
TCGA-BH-A0BZ-01	6.17808219178082	0	5.25731617762964	3.76221059947647	7.85993849814858	High_risk	0.77782922867515
TCGA-AC-A8OP-01	1.68219178082192	0	3.96864375596472	4.17900139909924	5.97347811165222	High_risk	0.577684801866072
TCGA-GI-A2C9-01	9.15616438356164	0	3.89432304019369	3.87297646818893	5.57266536646173	Low_risk	0.534561080947533
TCGA-AO-A125-01	9.46849315068493	0	5.43985913518434	5.57183757232805	5.09213553839362	Low_risk	0.42130711073414
TCGA-EW-A1OZ-01	3.36712328767123	0	4.01769925269303	2.79576694778239	6.56519654084399	High_risk	0.662427393411822
TCGA-BH-A0C0-01	3.47945205479452	0	5.54156439872764	4.59407673023699	7.15726001731659	High_risk	0.677590954151298
TCGA-AN-A03Y-01	0.0273972602739726	0	3.76174269262979	5.2868996248092	7.26945212566395	High_risk	0.726652945877824
TCGA-D8-A145-01	1.12328767123288	0	3.60072171446501	5.24044408971862	5.38062902700702	Low_risk	0.503945781052231
TCGA-OL-A66I-01	1.95616438356164	0	5.26146687791503	4.42729775704911	6.09600456749673	High_risk	0.558543285226284
TCGA-OL-A5S0-01	1.6986301369863	0	5.3097364475145	6.07101607707768	6.58703188436894	High_risk	0.598844072123733
TCGA-B6-A0I5-01	23.441095890411	0	3.76557717794607	4.82518522746168	5.7454282802457	Low_risk	0.548263131254891
TCGA-Z7-A8R6-01	8.92054794520548	0	4.53028927798578	5.90088129522223	7.07723124707369	High_risk	0.678420890236529
TCGA-LD-A9QF-01	0.884931506849315	0	6.00382033337836	4.06730312735459	6.38124875848392	High_risk	0.578759783302553
TCGA-C8-A134-01	1.04931506849315	0	4.56414034208857	5.75654831679529	6.76674355770148	High_risk	0.641816481042056
TCGA-AN-A0XT-01	0.0273972602739726	0	4.02564898458835	3.29398839746939	5.71737208854725	High_risk	0.554976589586672
TCGA-BH-A0HA-01	4.41369863013699	0	3.9175081369573	5.20295050348344	5.52843691944183	Low_risk	0.514467713187746
TCGA-AR-A251-01	8.3013698630137	0	4.0493171042728	3.35094978631021	5.31843977251691	Low_risk	0.505832821021087
TCGA-C8-A26V-01	1.68767123287671	0	4.5235368654903	5.34954928308402	5.7650493463463	Low_risk	0.526714262393822
TCGA-OL-A5D7-01	4.87671232876712	0	5.14999093468272	5.657597135265	7.5622721938116	High_risk	0.724373088641482
TCGA-E2-A1IU-01	0.923287671232877	0	5.27312047441695	3.96735308359463	6.11322749566555	High_risk	0.565248875092303
TCGA-AN-A0XO-01	1.02739726027397	0	3.7829222238889	4.39646778286341	6.16914132507622	High_risk	0.603369553360848
TCGA-AN-A0AR-01	0.0273972602739726	0	4.61656354632869	6.01670801968208	6.00215566863057	Low_risk	0.545843837230775
TCGA-E2-A1IO-01	5.08219178082192	0	3.99003814028128	5.33611196836911	6.02255868005371	High_risk	0.570700878235142
TCGA-D8-A27H-01	1.08767123287671	0	3.47719807637006	4.30937266706735	5.07516035755183	Low_risk	0.480154409910419
TCGA-A7-A56D-01	1.22739726027397	0	4.19066226452512	5.64737783475529	6.20085153588526	High_risk	0.583965207805527
TCGA-GM-A3XL-01	5.77534246575342	0	6.02634859333102	5.1072233538517	7.36369937269642	High_risk	0.685219609744119
TCGA-BH-A0DX-01	5.90684931506849	0	5.48402853894411	4.25058266478754	5.33971463255467	Low_risk	0.464129541350111
TCGA-A2-A4RX-01	2.03287671232877	0	3.57208929625737	5.9687957948883	5.90456357640721	High_risk	0.559844244320234
TCGA-B6-A0X1-01	20.4246575342466	1	5.42363195171435	3.71490488469812	6.7582831869461	High_risk	0.641867391930859
TCGA-S3-AA0Z-01	1.72328767123288	0	4.6009654767249	3.23388806017428	4.2286494043461	Low_risk	0.362738193387123
TCGA-BH-A1FH-01	2.83287671232877	1	4.06863641943181	6.09805525014013	4.81176385557292	Low_risk	0.415085476847809
TCGA-AR-A24W-01	4.24657534246575	0	3.95987214161591	4.58144766466804	5.05003581544491	Low_risk	0.462570025117764
TCGA-A8-A06T-01	4.42191780821918	0	4.72453022403462	3.28393658429566	6.7573206649922	High_risk	0.663239981310701
TCGA-B6-A0RM-01	6.5013698630137	1	3.67537560493289	3.85562100575049	7.01626898659097	High_risk	0.713597241600091
TCGA-A2-A04N-01	11.9287671232877	0	3.97098246064751	4.93451178380518	7.45738826696564	High_risk	0.747962352050104
TCGA-E9-A226-01	2.87123287671233	1	3.4657263779641	3.43111478485284	5.54105013851905	Low_risk	0.545832661035772
TCGA-BH-A0BJ-01	1.80821917808219	0	4.63294868128848	4.53574194107511	5.44689802023104	Low_risk	0.494519771217494
TCGA-E2-A10C-01	3.34246575342466	0	3.29661892143882	3.48724193487118	6.4327940889978	High_risk	0.656530107831373
TCGA-BH-A5IZ-01	1.55342465753425	0	4.7086452493407	5.06558954387294	5.76834579169958	Low_risk	0.525675852206328
TCGA-E9-A1RD-01	0.0931506849315069	0	4.51663925503657	3.70678470085922	5.0044115018931	Low_risk	0.452989135927679
TCGA-AC-A5XU-01	1.24657534246575	0	3.65310588903159	3.58955976981445	4.49020427615519	Low_risk	0.41327172461971
TCGA-E2-A576-01	2.85753424657534	0	4.46566761437667	5.52111357068251	7.40391954913591	High_risk	0.723318182804592
TCGA-E9-A295-01	1.02739726027397	0	3.6182739001578	4.36327622598711	6.52906348895904	High_risk	0.65097343904625
TCGA-LD-A74U-01	1.1013698630137	0	5.52070824468402	6.01363421166126	6.22272343034759	Low_risk	0.55056234633957
TCGA-E2-A570-01	2.55068493150685	0	3.54438646648968	6.14765064121812	5.46573943621404	Low_risk	0.50584189484049
TCGA-E9-A1NF-01	2.93698630136986	1	3.82471694557467	4.08694507542507	5.81923643429933	High_risk	0.563599911375808
TCGA-E9-A1R4-01	0.50958904109589	0	5.05528677442712	5.82905545323976	7.00320305681953	High_risk	0.657610751248874
TCGA-B6-A409-01	1.56986301369863	1	3.86089329263749	5.8281466417472	7.68165727727281	High_risk	0.768032520467697
TCGA-EW-A423-01	1.46027397260274	0	5.4570787639282	3.52293456094346	6.28433459952281	High_risk	0.586129133216375
TCGA-OL-A6VO-01	2.35068493150685	0	4.70560750713659	6.17201939576116	6.85404428493414	High_risk	0.644455554422073
TCGA-EW-A6SD-01	2.76712328767123	0	4.4781046335451	5.30821887640082	6.06117783021253	High_risk	0.56385646736492
TCGA-GM-A2DH-01	6.00821917808219	0	5.25621812558591	4.64000772174733	5.5370164479329	Low_risk	0.489189606509305
TCGA-LL-A5YM-01	1.27671232876712	0	4.23086394343725	4.23395706498321	6.79248838650218	High_risk	0.669234449211924
TCGA-BH-A0H6-01	2.04657534246575	0	3.12507245301969	4.98946602963079	7.73777800844482	High_risk	0.801512868484503
TCGA-E9-A1N8-01	2.84657534246575	0	4.07355462959065	4.54661052190831	5.67323981040161	Low_risk	0.535124644021195
TCGA-AR-A24Z-01	8.22191780821918	0	3.32496897442273	3.32137976658285	5.7730785298123	High_risk	0.578301210600127
TCGA-A7-A4SD-01	1.20821917808219	0	5.09830164166712	6.58731097887979	5.23635867495828	Low_risk	0.436040537362733
TCGA-AR-A0U0-01	5.44657534246575	0	4.3819478006891	3.12878829383071	6.35208757799023	High_risk	0.62445002192346
TCGA-BH-A203-01	3.21643835616438	1	4.10914321933149	2.97881797806019	4.22726358920678	Low_risk	0.377174399276175
TCGA-E2-A1IK-01	4.93150684931507	0	4.12939018459611	3.88770072298279	5.70484707111397	Low_risk	0.544619473373472
TCGA-D8-A13Y-01	4.73424657534247	0	3.79839273827495	2.67784646639964	7.17154311810357	High_risk	0.741884262850973
TCGA-AR-A1AX-01	7.2027397260274	0	4.39967697399306	5.40470560977645	6.06963128450478	High_risk	0.565735337580002
TCGA-E9-A1N9-01	3.01643835616438	0	3.61982380911542	3.78854999485595	6.00511699053749	High_risk	0.594085435920228
TCGA-C8-A1HN-01	1.07945205479452	0	3.21101219348551	2.49436440469585	6.69359149683062	High_risk	0.700565582677286
TCGA-A2-A0YC-01	2.71232876712329	0	4.34344335622082	5.3679790502565	4.9644956712069	Low_risk	0.434616056511885
TCGA-A2-A0CL-01	8.26027397260274	0	5.02331745960604	5.23167432222433	6.23275475912268	High_risk	0.57213756094826
TCGA-D8-A1JA-01	1.37534246575342	0	3.75852704829117	3.21961771931468	4.99119075350728	Low_risk	0.47491359868808
TCGA-D8-A1XM-01	1.47397260273973	0	4.2457238230314	5.92386226807603	5.06682542302333	Low_risk	0.443337034050612
TCGA-A2-A04X-01	4.61917808219178	0	4.55116529859506	2.29292895549713	5.24357388310472	Low_risk	0.496022295789581
TCGA-AO-A12A-01	8.52602739726027	0	4.44961419543266	6.21420642102877	5.36111212076251	Low_risk	0.470691987863491
TCGA-E2-A1BC-01	1.37260273972603	0	4.87908327375066	3.23266075679027	5.41610672608225	Low_risk	0.49880264024476
TCGA-A2-A25F-01	0.882191780821918	0	6.13054791192938	4.26014612650897	4.61471573265438	Low_risk	0.361249159117277
TCGA-EW-A2FV-01	2.15890410958904	0	4.05609792428003	4.38045240672816	7.55790553707258	High_risk	0.763914410229716
TCGA-C8-A132-01	1.04931506849315	0	4.04549539332039	4.89409017060148	5.5970007179442	Low_risk	0.522921862983926
TCGA-AN-A0AT-01	0.0273972602739726	0	4.97674396580071	4.60590911423472	5.35204165967954	Low_risk	0.474063354947014
TCGA-AC-A3QP-01	1.84931506849315	0	4.97730740314375	5.67360447533666	6.19798920059475	High_risk	0.564345018368
TCGA-E9-A1R6-01	0.928767123287671	0	3.95595439591841	4.77038507155879	6.40081455622978	High_risk	0.623048382000513
TCGA-C8-A27B-01	1.2027397260274	0	5.20394502547044	5.17774242633969	6.78759701514753	High_risk	0.635060618646238
TCGA-E2-A14P-01	3.41369863013699	0	4.38535510387732	2.96973071235492	7.46720610463741	High_risk	0.760137894050395
TCGA-LL-A7SZ-01	1.62739726027397	0	4.23868751805502	4.70650845056811	7.30368486968788	High_risk	0.725455312635725
TCGA-BH-A0BO-01	6.01917808219178	0	4.2948339211987	5.50740141258048	4.36787424360197	Low_risk	0.36256817498199
TCGA-BH-A0HX-01	2.27123287671233	0	3.43613518173186	3.93117244552945	6.39019991683457	High_risk	0.643294909116931
TCGA-A1-A0SF-01	4.00821917808219	0	3.80755070309974	4.82267407036898	6.08940704733008	High_risk	0.588632757923116
TCGA-BH-A0B9-01	4.30684931506849	0	5.37086871297825	5.24137496904406	6.52046782314012	High_risk	0.598232848714853
TCGA-D8-A1JG-01	4.41643835616438	0	3.89872109060672	2.52724553072632	5.97659734439755	High_risk	0.597403731563243
TCGA-D8-A1JN-01	1.6986301369863	0	3.18113436286262	2.65055778864147	6.01288372584256	High_risk	0.617776462859448
TCGA-A8-A06Z-01	0.0849315068493151	0	3.50785805397163	1.96993327469786	6.90286105654634	High_risk	0.724163352510671
TCGA-A2-A0YD-01	2.10684931506849	0	4.8170808659409	6.27504803257227	5.19508376260577	Low_risk	0.441206675755176
TCGA-D8-A1JB-01	4.62465753424657	0	4.38184400395392	4.78440975448689	5.38406362564699	Low_risk	0.490370865157984
TCGA-JL-A3YX-01	0.964383561643836	0	4.6517463143774	4.87746942471893	6.7368334913536	High_risk	0.645501298586891
TCGA-A1-A0SK-01	2.64931506849315	1	3.88886012072455	5.05443609547354	7.85296139498271	High_risk	0.796223074986061
TCGA-AO-A03P-01	7.97534246575342	1	3.39160276825802	3.39614578559773	4.79744364624098	Low_risk	0.458593016795272
TCGA-E2-A1LA-01	2.04931506849315	0	4.34995967231836	2.75369010284334	6.00777856253261	High_risk	0.587835788060322
TCGA-AN-A0FJ-01	0.663013698630137	0	4.23020301336642	5.88593548098938	5.21394989906968	Low_risk	0.46180590563598
TCGA-LL-A7T0-01	1.03013698630137	0	4.35671429457693	3.76506791656438	6.82154695883433	High_risk	0.674701041663412
TCGA-D8-A141-01	1.71506849315068	0	4.68332029411331	5.68834823420035	5.12499390424326	Low_risk	0.442281001683883
TCGA-BH-A0HB-01	2.20821917808219	0	3.90466713273937	3.31717380309736	7.30236018142996	High_risk	0.748212330649917
TCGA-C8-A12Z-01	1.04657534246575	0	3.7040308847996	3.35151526079747	5.84607704566758	High_risk	0.577602165051148
TCGA-A8-A08S-01	2.75068493150685	0	4.20273898127696	5.3603396929229	6.6394651639972	High_risk	0.639475942128851
TCGA-S3-AA10-01	1.60547945205479	0	5.17731986649513	3.92791541148916	5.85145672553581	Low_risk	0.536511254252263
TCGA-E9-A22G-01	3.39452054794521	0	3.41215825483956	3.76705090080997	5.09383479616231	Low_risk	0.489767007692841
TCGA-C8-A1HE-01	1.02739726027397	0	4.8429134817524	5.33876311953155	5.55376904522989	Low_risk	0.493715225795756
TCGA-E2-A2P5-01	2.24931506849315	1	3.47726284934917	4.89078714021081	6.74527767538672	High_risk	0.674735332436061
TCGA-AO-A0J9-01	4.41917808219178	0	4.92788223524508	4.42086636902113	4.22156778853841	Low_risk	0.34130499125101
TCGA-AR-A1AK-01	8.65479452054795	0	4.59116476072701	5.82843102420204	6.1484338726885	High_risk	0.566056569333656
TCGA-C8-A27A-01	2.04657534246575	0	3.73803279368133	4.66530748941661	4.99274577520409	Low_risk	0.460142634951163
TCGA-E9-A5UP-01	2.2	0	4.54802348619801	4.79763558953	6.63593283105673	High_risk	0.636728084234029
TCGA-A2-A0T2-01	0.698630136986301	1	3.69518095500734	3.13945312300944	6.39871975368855	High_risk	0.64652646597326
TCGA-BH-A0C3-01	7.42191780821918	0	4.76965009927577	5.13263441772004	5.03811568373561	Low_risk	0.435690977805751
TCGA-E2-A1IG-01	5.86301369863014	0	3.34925203178067	4.90573116482526	5.08469360529036	Low_risk	0.478015788770665
TCGA-C8-A1HL-01	0.868493150684931	0	4.21873467847304	2.25999553675268	4.97760506574051	Low_risk	0.472424508199263
TCGA-BH-A208-01	4.81917808219178	1	3.10539313089379	4.24866385928164	4.52181712213454	Low_risk	0.423253465694004
TCGA-A2-A3KD-01	3.3041095890411	0	4.28401804751167	5.13842540637337	6.82784950376805	High_risk	0.662534582440545
TCGA-A2-A0YK-01	1.61095890410959	0	4.38829976752295	5.61264148067083	5.02401376562544	Low_risk	0.438073528965848
TCGA-BH-A1FR-01	4.4986301369863	1	3.53756942009783	3.15655841719682	5.72850830106456	High_risk	0.569570491710309
TCGA-BH-A18J-01	1.67671232876712	1	4.539351157624	3.45364926604329	5.89644381865811	High_risk	0.562394917279922
TCGA-B6-A0WY-01	9.48219178082192	1	4.48152499084319	6.96083949493144	7.07636775775504	High_risk	0.668164849281847
TCGA-AR-A24M-01	10.027397260274	0	4.76527482568191	4.57822624424842	4.68813558845734	Low_risk	0.399644748929979
TCGA-E9-A1NI-01	0.821917808219178	0	3.94917071159817	4.71637638391213	6.23993833996914	High_risk	0.604447438719135
TCGA-A8-A093-01	1.4958904109589	0	5.05400622505723	5.50627822103998	5.68588690114289	Low_risk	0.502711705875601
TCGA-AC-A6NO-01	0.13972602739726	0	4.8193156405749	4.42670085240069	6.00256076390294	High_risk	0.557991938017748
TCGA-A8-A09M-01	2.75616438356164	0	4.63065591763188	2.53446008192673	7.01660663050292	High_risk	0.704691694023455
TCGA-EW-A1OV-01	2.16164383561644	0	4.60134590136161	3.49999891623089	6.42553483480239	High_risk	0.62401473857214
TCGA-C8-A278-01	0.813698630136986	0	3.72615547653305	1.79987476945203	5.84741570399677	High_risk	0.593814160333743
TCGA-AR-A1AP-01	7.82465753424658	0	4.15480191028	6.75168597848838	6.70663829479328	High_risk	0.633837756478998
TCGA-E2-A1LS-01	4.39452054794521	0	1.64938552918152	2.06777637204849	3.322807870558	Low_risk	0.337567916062344
TCGA-A8-A09G-01	0	0	3.63476749645646	2.66543825251416	6.41292714213671	High_risk	0.654760152167954
TCGA-A8-A09R-01	0.747945205479452	0	4.16536529910444	4.14579156215515	6.09452534005398	High_risk	0.587842825660426
TCGA-GM-A5PX-01	1.50958904109589	0	4.99604520672915	6.01516970367317	5.24142836193718	Low_risk	0.445234879607908
TCGA-E2-A1BD-01	3.1041095890411	0	4.49130797522931	4.73074319593566	6.26045290450525	High_risk	0.593668925488756
TCGA-E9-A1R2-01	2.91232876712329	0	4.05803936068321	6.54307668621302	7.14034308260453	High_risk	0.69054821159026
TCGA-AC-A62Y-01	1.45205479452055	0	4.97571271796134	4.47873888479012	5.73835982601847	Low_risk	0.521894356716818
TCGA-AC-A2FO-01	6.17808219178082	0	4.20707290558863	5.20031209219992	5.30997649237056	Low_risk	0.481238213525976
TCGA-AR-A1AY-01	2.81095890410959	0	4.72790956625765	3.31365218752913	6.96093677361842	High_risk	0.687321388354196
TCGA-AR-A2LN-01	3.18082191780822	0	4.71295888453081	5.48809399009548	5.23756371831768	Low_risk	0.457239989182952
TCGA-D8-A27W-01	1.02191780821918	0	3.42322854734383	3.0085944524355	7.37279368519871	High_risk	0.771604540345606
TCGA-OL-A66O-01	1.44657534246575	0	4.83721666705303	5.33303366671362	6.51866889050282	High_risk	0.609923337037398
TCGA-BH-A0HU-01	1.07397260273973	0	4.55142373141152	4.19048053952254	6.91790788075371	High_risk	0.677037470874297
TCGA-AR-A1AH-01	10.4301369863014	0	4.12549406283434	5.33601196425669	4.75236860313533	Low_risk	0.414716831959859
TCGA-A8-A081-01	0	0	4.61330179348585	2.69657255613315	6.64946600880863	High_risk	0.659236868341103
TCGA-C8-A8HQ-01	1.04109589041096	0	4.29322332298252	4.06556369537677	4.82714832033806	Low_risk	0.433236941339081
TCGA-A2-A04Y-01	3.01095890410959	0	3.16976469308714	2.38239058287347	5.44727171502459	High_risk	0.552914245634305
TCGA-GM-A2DB-01	6.59178082191781	0	4.14599530213805	3.95607524372355	6.25240241226514	High_risk	0.609319885431398
TCGA-E9-A3Q9-01	2.74246575342466	0	3.89995865051315	3.14999093468272	4.62959559219227	Low_risk	0.428768214967806
TCGA-A8-A09I-01	3.75616438356164	0	4.45463653429566	4.00313445422928	5.21132375704161	Low_risk	0.476195644977812
TCGA-A8-A07L-01	2.67123287671233	0	3.57592945913905	3.92458450415197	6.05059964414719	High_risk	0.599159679798372
TCGA-A2-A3XV-01	2.72876712328767	0	5.26477285748275	2.7151026360576	5.72269825782113	Low_risk	0.531882528018249
TCGA-AR-A0TY-01	4.65479452054795	1	3.34157308312506	3.66568837498533	5.69167932043032	High_risk	0.564433407027652
TCGA-LL-A6FR-01	1.33972602739726	0	4.037663353205	6.47477996463604	5.62328746742135	Low_risk	0.509375615375218
TCGA-A2-A0CW-01	8.99452054794521	0	5.27776163287693	4.33176253339928	7.60661322710762	High_risk	0.740790502133698
TCGA-E2-A14O-01	3.72328767123288	0	4.35371849594304	3.09014206740453	6.99581801875817	High_risk	0.70294008952527
TCGA-D8-A1J9-01	1.45753424657534	0	4.12160396679606	3.41314723265551	5.01677709394303	Low_risk	0.467153718661976
TCGA-A2-A0CQ-01	7.38356164383562	0	4.38891965645539	5.66952855917329	5.84889079993361	Low_risk	0.536624950060128
TCGA-A8-A08Z-01	3.33424657534247	0	4.83714096112622	4.9597284314225	5.02092439615879	Low_risk	0.433842499240724
TCGA-AC-A2FE-01	7.22191780821918	1	5.25331237157898	6.04494267635197	6.05994142645623	Low_risk	0.537113527016342
TCGA-AO-A03N-01	5.56438356164384	0	2.30602886945221	2.90936989948822	4.87042883793816	Low_risk	0.498785252193548
TCGA-EW-A2FW-01	1.84109589041096	0	3.68762063208489	3.20401547739989	6.19222376074785	High_risk	0.621192047207865
TCGA-AR-A2LL-01	5.51232876712329	0	5.18113436286262	2.82832692641482	6.7522334423318	High_risk	0.6564723397063
TCGA-AR-A24Q-01	8.69041095890411	0	3.56754544764375	4.14360566015987	4.29678041742643	Low_risk	0.386160454816614
TCGA-AO-A0J3-01	1.78356164383562	0	2.76536500754981	1.58091728866321	6.25362627842138	High_risk	0.668193953992251
TCGA-AR-A2LK-01	4.51780821917808	1	4.22809523802147	3.87517062174324	6.93817285634516	High_risk	0.690651887324164
TCGA-A8-A08J-01	3.08767123287671	1	4.0928416919977	3.66350402437601	7.11106262053516	High_risk	0.71696686597607
TCGA-A2-A0YF-01	4.20547945205479	0	4.80919833250203	2.59316251455329	4.99452089291732	Low_risk	0.456638728202623
TCGA-BH-A0AZ-01	5.25753424657534	0	3.58684879305231	4.8283675508352	4.9981007046825	Low_risk	0.462694279503447
TCGA-E9-A22B-01	3.1972602739726	0	3.57757384558884	3.56597485906734	5.94872231281731	High_risk	0.590704461443945
TCGA-AC-A3W5-01	1.38082191780822	0	4.75093337864027	4.94170730868097	6.78833073473634	High_risk	0.648611002938597
TCGA-BH-A0C1-01	3.86575342465753	1	3.56225463746073	6.57765541155702	5.8702118104675	Low_risk	0.549443606859369
TCGA-AN-A0XU-01	0.0273972602739726	0	4.4930131977843	5.97003684672481	3.79903548420073	Low_risk	0.284446403612902
TCGA-B6-A0RQ-01	11.6904109589041	1	4.27638499761593	6.61521764227752	5.53840779372979	Low_risk	0.491904869683978
TCGA-D8-A1JL-01	1.67397260273973	0	4.40244250480448	5.9990867555577	5.33495792803617	Low_risk	0.470985965987955
TCGA-D8-A1Y0-01	1.29315068493151	0	4.24461310367614	4.76464870200965	6.74907430178881	High_risk	0.6580102870398
TCGA-E9-A229-01	3.14520547945205	0	4.50530026905039	5.74760491545529	5.49708538872596	Low_risk	0.490682725126625
TCGA-A8-A07I-01	1.16712328767123	0	4.50120345387004	4.0668985952063	5.35560481223414	Low_risk	0.491736411429961
TCGA-OL-A5RU-01	3.33972602739726	0	4.99626218870019	4.54573984194614	6.23866459211462	High_risk	0.580833296275869
TCGA-AR-A5QP-01	3.24657534246575	0	5.10582890940753	5.28926642126506	5.95944792351703	Low_risk	0.536669988980371
TCGA-D8-A1XZ-01	1.27671232876712	0	4.04864598399132	3.73629097653043	7.73338552635378	High_risk	0.792077575384367
TCGA-EW-A1PC-01	0.512328767123288	0	3.92315869062581	5.58562959292438	5.94811021038454	High_risk	0.560697908828769
TCGA-AO-A0J2-01	2.73150684931507	0	4.47813052681001	3.85587013199154	5.00627109094752	Low_risk	0.452549055532
TCGA-E2-A1LB-01	6.31780821917808	0	3.88245719870831	2.66423250878245	4.85401560132665	Low_risk	0.461364929600779
TCGA-5T-A9QA-01	0.83013698630137	0	4.95772891164632	4.61886118280541	6.33494541789806	High_risk	0.592557986385609
TCGA-B6-A40C-01	5.92876712328767	0	4.70059507693402	4.64732602342809	5.72739772318	Low_risk	0.525417856360126
TCGA-A7-A0CH-01	2.95616438356164	0	4.25726714158794	3.18496259605227	5.13643750298176	Low_risk	0.480703492380001
TCGA-E2-A9RU-01	1.47397260273973	0	4.92724700001161	5.9531045684192	6.87214910487449	High_risk	0.643620143680492
TCGA-A2-A0D2-01	2.81369863013699	0	4.61944235722869	3.98067427559365	5.15070994948223	Low_risk	0.465168467444232
TCGA-BH-A1FE-06	6.22739726027397	1	3.67518362578781	6.22159678753085	4.47612241988015	Low_risk	0.382911999854057
TCGA-AC-A8OR-01	0.10958904109589	0	4.9283418952504	5.46082118263062	6.57826549957191	High_risk	0.613522223567273
TCGA-S3-A6ZH-01	1.75616438356164	0	3.84037259049595	4.68440920533465	6.48608844738145	High_risk	0.637010836661673
TCGA-E2-A14Z-01	1.54246575342466	1	4.56129558350353	5.4440110267726	6.62156400354313	High_risk	0.627771004184623
TCGA-E2-A1IF-01	3.11780821917808	0	4.57580242485951	5.30082659253349	5.39518964687944	Low_risk	0.481504957266411
TCGA-D8-A27G-01	1.12054794520548	0	3.84132909456923	4.25445043149653	5.27340399071108	Low_risk	0.495783226434807
TCGA-EW-A1PH-01	1.66301369863014	0	3.49854448354084	6.37228177136912	6.35928571530362	High_risk	0.611978329374116
TCGA-E2-A14Y-01	5.77808219178082	0	3.51191074867093	2.88434393742238	6.86157826939476	High_risk	0.70932805385878
TCGA-WT-AB41-01	4.41369863013699	0	5.59094028918779	4.96446332559755	5.25402329165598	Low_risk	0.443614656514785
TCGA-AO-A1KQ-01	5.15616438356164	0	4.6446234994502	5.08948120178465	6.24550897315667	High_risk	0.584335489575034
TCGA-D8-A1JU-01	1.22465753424658	0	4.2797684215936	6.11862136098968	4.97345515112242	Low_risk	0.429207326085299
TCGA-BH-A0DL-01	6.52328767123288	0	5.00635188829771	3.01679937525723	6.00619253362972	High_risk	0.56898235314544
TCGA-E2-A56Z-01	0.69041095890411	0	3.57476758627166	4.67970528310771	5.72432557424792	Low_risk	0.551888609171416
TCGA-A7-A0D9-01	3.12054794520548	0	3.75464168873476	3.46650966383229	7.64135093994556	High_risk	0.790995521969308
TCGA-BH-A0DO-01	4.5041095890411	0	4.55053132683583	4.81882500272118	5.32775202535331	Low_risk	0.479159274812897
TCGA-A2-A259-01	4.37260273972603	0	3.62841200141664	4.71036563852617	6.67359599580357	High_risk	0.664395680207189
TCGA-AN-A0XP-01	0.0246575342465753	0	4.35041945260706	5.46160386157884	5.5067415641867	Low_risk	0.4986407387626
TCGA-BH-A202-01	2.17808219178082	0	4.20458679373765	3.65951360572064	6.43139564045509	High_risk	0.632595189456544
TCGA-A2-A0YJ-01	1.55068493150685	0	3.54865856070769	3.51728829311125	7.4102800411728	High_risk	0.767645276872066
TCGA-B6-A0RH-01	17.6876712328767	1	3.22607688980434	5.3190470434755	6.19530625412193	High_risk	0.610100569943348
TCGA-D8-A1XD-01	1.43013698630137	0	3.09479344385362	4.23871808540886	6.07122207214589	High_risk	0.609899720994244
TCGA-A2-A0T7-01	1.72876712328767	0	4.67660028212388	5.61242327518699	7.30404826112492	High_risk	0.705241169596788
TCGA-AC-A2FG-01	5.07671232876712	0	4.95354462352481	5.35865647501592	5.59834436042139	Low_risk	0.496190355818128
TCGA-BH-AB28-01	0.786301369863014	0	5.39404761891764	5.76551618215294	5.70223087693309	Low_risk	0.493694528366259
TCGA-B6-A0RE-01	21.3068493150685	0	3.5724289023149	3.92987619372903	6.77101531605906	High_risk	0.685802773455811
TCGA-D8-A1JP-01	1.75068493150685	0	3.98291145848944	4.5110694846344	6.28827918963316	High_risk	0.611639167389509
TCGA-S3-A6ZF-01	1.56712328767123	0	3.58752101440898	3.49779117463948	6.26491732126261	High_risk	0.629208995180497
TCGA-AC-A3YJ-01	2.06575342465753	0	4.58929609312063	5.31408742029116	5.41408816417076	Low_risk	0.483309528811998
TCGA-A2-A0YI-01	4.12328767123288	0	4.27256820379293	4.76793547151035	4.69347023050333	Low_risk	0.410156111193465
TCGA-AN-A04C-01	0.147945205479452	0	3.80155187661524	2.24823120674876	4.64992580628705	Low_risk	0.443227614261396
TCGA-B6-A0RO-01	13.5041095890411	0	4.48641190302528	4.72086396237823	6.80819453230784	High_risk	0.659747385745272
TCGA-A2-A0SX-01	4.2027397260274	0	4.73411345404407	4.88629162910898	6.36327096872572	High_risk	0.598504828739181
TCGA-E2-A14R-01	3.21643835616438	0	4.6405920090672	4.48382222504891	6.29999556068746	High_risk	0.59745754921852
TCGA-A7-A0DB-01	2.75890410958904	0	4.29817684816914	2.9986468390058	4.72693654590695	Low_risk	0.432473078711384
TCGA-EW-A1OX-01	2.4958904109589	0	2.71301389232965	3.01011740733349	5.36518859760777	Low_risk	0.547365252568113
TCGA-A7-A26F-01	2.02191780821918	0	3.2137671965316	2.85632841190425	4.24782120568182	Low_risk	0.402576632192271
TCGA-AC-A2QH-01	2.75342465753425	0	2.12581638722519	5.13599446269685	2.21890513195676	Low_risk	0.160545808167003
TCGA-AO-A1KR-01	6.88493150684932	0	3.98402419171687	5.58370259820006	5.22496250752175	Low_risk	0.472305144975332
TCGA-BH-A1ES-01	9.48493150684932	1	3.76002928421017	4.22823379956007	6.34410412770563	High_risk	0.626756268750788
TCGA-B6-A0IE-01	5.46027397260274	1	2.99269593170909	4.04239044276185	7.51701500805498	High_risk	0.788290450916591
TCGA-EW-A1P5-01	1.92602739726027	0	4.82681793468134	7.03719879829112	5.84410942136841	Low_risk	0.510856953280096
TCGA-E9-A5UO-01	2.15068493150685	0	2.9113272673619	3.87162683378308	5.5261783872077	Low_risk	0.552723553956206
TCGA-HN-A2NL-01	0.216438356164384	0	4.13047789788222	2.39865135650081	6.89069352514831	High_risk	0.703083063642627
TCGA-GM-A2DN-01	8.46849315068493	0	4.24353199405524	5.27540567106391	4.87181408478344	Low_risk	0.426875149430374
TCGA-C8-A12V-01	1.05479452054795	0	5.09512692077822	6.43567026093655	5.83978075072846	Low_risk	0.510287128616415
TCGA-EW-A1J2-01	1.1041095890411	0	4.9327226329752	5.81352725454276	4.83939529472754	Low_risk	0.400583127161977
TCGA-AR-A1AR-01	1.43561643835616	1	5.29359855443768	4.1787385398462	4.45773217255973	Low_risk	0.363455733726945
TCGA-PL-A8LV-01	0	0	3.00057696263152	3.66214852005129	6.64064840051885	High_risk	0.68679949559999
TCGA-D8-A1JF-01	1.0027397260274	0	3.93307214021697	2.05067582031712	5.68351961508837	High_risk	0.566431678049367
TCGA-AC-A23E-01	1.91232876712329	0	3.89125390907935	5.26579317492372	5.03333489533321	Low_risk	0.454904169389234
TCGA-BH-A0DH-01	3.16712328767123	0	4.27891401949994	3.31172107266988	6.80983371157369	High_risk	0.680017240563516
TCGA-C8-A12Y-01	4.04383561643836	0	4.54364435211954	5.52074595423231	5.78194192021281	Low_risk	0.52642979345699
TCGA-BH-A0BG-01	5.12602739726027	0	4.38237674798703	4.41055819814258	5.58952681286306	Low_risk	0.519056767709229
TCGA-BH-A18H-01	1.78630136986301	0	4.69784608591541	4.67879307235629	5.43165638599522	Low_risk	0.489591094774626
TCGA-D8-A1JD-01	1.51232876712329	0	4.21954028121431	3.77698828914312	7.26541251585723	High_risk	0.731251749595333
TCGA-E9-A228-01	3.52054794520548	0	4.902874318179	2.30932173048402	4.95203530400747	Low_risk	0.452302588924957
TCGA-E9-A3HO-01	3.17260273972603	0	4.19617423361198	4.56390857601036	5.49374659269275	Low_risk	0.510398400936679
TCGA-A2-A0EV-01	2.65205479452055	0	4.04150584003363	5.18880838567702	5.16224226774695	Low_risk	0.467597255966161
TCGA-BH-A0EI-01	5.27671232876712	0	4.35169899229389	5.85978323776156	5.37371084507091	Low_risk	0.478359546622566
TCGA-AN-A0XW-01	0.465753424657534	0	4.65572962784219	3.5794818851121	4.78698834533049	Low_risk	0.424850490079841
TCGA-A8-A09A-01	0.832876712328767	0	3.6641073267007	4.74467778931707	6.19416783888499	High_risk	0.60552561211201
TCGA-A1-A0SG-01	1.18904109589041	0	3.67325111922632	4.37407267564712	7.51893320998096	High_risk	0.768541877241584
TCGA-BH-A1F6-01	8.12328767123288	1	4.19366136906224	4.90914424770969	7.07324719651587	High_risk	0.696671265155794
TCGA-E9-A249-01	0.594520547945205	0	4.83427130269234	6.30405830330711	4.85138426201175	Low_risk	0.399158701879809
TCGA-BH-A1F2-01	2.62739726027397	1	3.90194812211332	2.8944297595294	5.64104307897471	High_risk	0.553057536247963
TCGA-A8-A096-01	0	0	5.09777089992563	4.94427750358057	5.3107981617414	Low_risk	0.462565364283954
TCGA-AR-A1AI-01	9.03013698630137	0	4.79621356561772	4.85652761864297	4.09930362143715	Low_risk	0.325128017073622
TCGA-AC-A3BB-01	2.7041095890411	0	5.60501126068391	6.0089327768979	5.67588930581468	Low_risk	0.48283134580813
TCGA-BH-A0WA-01	1.92054794520548	0	4.58378381841028	5.21950156060536	5.8493638134745	Low_risk	0.536786574263586
TCGA-AQ-A1H3-01	2.70958904109589	0	5.15291350737044	5.59068285216352	5.56945767334927	Low_risk	0.485422911748558
TCGA-BH-A0E7-01	3.73424657534247	0	3.99553878851661	2.86833118329714	6.85372873388165	High_risk	0.696876933130783
TCGA-BH-A0RX-01	0.465753424657534	0	4.55582842282445	5.60409208598921	6.26573880120595	High_risk	0.583411294295587
TCGA-AO-A03U-01	4.91232876712329	1	3.04780010215018	4.3910252887482	5.78919974877074	High_risk	0.575499143218496
TCGA-AR-A24L-01	7.85205479452055	1	3.36731514615237	3.84278780028577	4.64835039098842	Low_risk	0.43648001408435
TCGA-E2-A1IJ-01	2.36986301369863	0	3.96130845675677	6.0693692051948	4.92978153118465	Low_risk	0.432173020016352
TCGA-E2-A150-01	5.3013698630137	0	3.49077548167292	3.68721749449633	5.50957867361873	Low_risk	0.538706534019134
TCGA-E2-A15H-01	1.07671232876712	0	4.96441249531762	4.16087986183931	7.1270698748976	High_risk	0.692528530672095
TCGA-BH-A0E0-01	0.367123287671233	0	5.87352039799743	2.24126054904726	6.19035608419541	High_risk	0.578473689563902
TCGA-A2-A0D1-01	2.87945205479452	0	3.47070604809541	2.00313445422928	6.52901349838914	High_risk	0.679758148733777
TCGA-A8-A09D-01	4.16986301369863	0	4.86163285499908	4.30842640839165	5.11321707534053	Low_risk	0.451309059070174
TCGA-AQ-A1H2-01	1.3013698630137	0	4.90464786700783	5.28878303896819	6.98415638575181	High_risk	0.664733284633396
TCGA-D8-A1JH-01	1.16712328767123	0	4.32340609995601	5.9896976255585	5.2915372561835	Low_risk	0.467774437373543
TCGA-GM-A3NW-01	9.20821917808219	0	3.86608702021733	4.058212576239	5.48248691884257	Low_risk	0.522420851632757
TCGA-A7-A0CD-01	3.19178082191781	0	4.11931467198233	4.36971772941357	5.48370616051588	Low_risk	0.513122916267683
TCGA-A7-A2KD-01	1.86027397260274	0	4.00976816564014	5.58411466830947	6.15475331287238	High_risk	0.583467247622352
TCGA-AO-A03L-01	6.69041095890411	0	4.31749220853694	4.50162384925615	5.76414973099865	Low_risk	0.540644997852999
TCGA-AR-A2LR-01	4.77260273972603	0	2.7406685641404	6.09658655785694	4.21846346096395	Low_risk	0.375836491306425
TCGA-E2-A14T-01	6.33150684931507	0	4.5977814341846	2.76117887599877	6.61963456290103	High_risk	0.655334464605227
TCGA-AR-A24U-01	8.56986301369863	0	4.38210002239355	2.78929105618935	6.03750302727889	High_risk	0.590252889810238
TCGA-BH-A28Q-01	3.06575342465753	0	4.66852763372243	5.59037746031467	5.33862764717442	Low_risk	0.469370460962855
TCGA-C8-A3M7-01	2.83287671232877	1	3.73656158299055	4.64793612766146	6.34728650931023	High_risk	0.623219426536953
TCGA-BH-A0EE-01	2.58356164383562	0	3.19956242102657	2.83216088929702	6.12639473762014	High_risk	0.629037689534969
TCGA-3C-AALK-01	3.96712328767123	0	3.66707463132383	5.23429437432366	5.34870337152672	Low_risk	0.498570838682704
TCGA-EW-A1OW-01	1.9013698630137	0	4.11582397743624	6.05052781721705	5.009391964629	Low_risk	0.438214722131743
TCGA-E2-A108-01	2.29315068493151	0	5.56035117829766	4.96492995629172	6.4368997255802	High_risk	0.58656482057162
TCGA-A2-A0D4-01	2.1013698630137	0	4.37312615775892	3.09475966973991	8.31796019124365	High_risk	0.861382406761272
TCGA-E9-A1RA-01	3.75068493150685	0	3.93033048750095	5.55066060582555	5.6407712973281	Low_risk	0.523947340363552
TCGA-V7-A7HQ-01	5.56986301369863	0	4.6103929725525	5.45356037875301	7.90832656454581	High_risk	0.781189997518108
TCGA-AR-A24X-01	8.23013698630137	0	4.30209235525627	6.24296065833621	4.6617439001509	Low_risk	0.389862355867456
TCGA-D8-A73X-01	2.1013698630137	0	4.92256894252941	5.10378296129195	5.37870235157665	Low_risk	0.473255241901097
TCGA-BH-A0W4-01	2.07945205479452	0	4.73989129651502	4.87331121849337	5.31718104036509	Low_risk	0.472733315587321
TCGA-BH-A1ET-01	6.9041095890411	1	3.89043696442701	4.3263863404572	5.10066654357478	Low_risk	0.473060351420094
TCGA-BH-A0C7-01	7.58082191780822	0	4.65921102406819	4.24184018356467	5.8418876009962	Low_risk	0.544516426927971
TCGA-LD-A7W5-01	0.591780821917808	0	4.39194639634852	6.00099376470792	5.48000655138599	Low_risk	0.488658144903484
TCGA-D8-A1XK-01	1.20821917808219	0	5.14017331659832	6.3712887676067	4.14733926489221	Low_risk	0.306406344938175
TCGA-A2-A0T4-01	1.70958904109589	0	4.76675945636465	5.02350376548271	6.00059498899632	Low_risk	0.552645549920682
TCGA-AN-A0FX-01	0.0273972602739726	0	3.88659891915176	5.11620670372068	6.52445082140564	High_risk	0.635891424216768
TCGA-A2-A0D3-01	5.13150684931507	0	4.86010864434303	5.34191460666592	5.58396128369921	Low_risk	0.496896309159103
TCGA-D8-A1XS-01	1.35890410958904	0	3.85426500492112	3.62452205797686	6.49529382527319	High_risk	0.649111135848187
TCGA-C8-A138-01	1.04109589041096	0	3.69847409491498	3.98417006030548	6.26489856055008	High_risk	0.62132862253666
TCGA-AR-A24R-01	9.3972602739726	0	4.87171060697178	5.41784914015671	6.81368116089311	High_risk	0.643652943282799
TCGA-BH-A2L8-01	1.67671232876712	0	5.19221784170352	5.17838400227309	5.05842473695644	Low_risk	0.427439645459045
TCGA-E2-A14V-01	2.85479452054795	0	4.21497959762421	4.29369418606432	6.11640634670118	High_risk	0.587694576841898
TCGA-AO-A0JE-01	6.3972602739726	0	4.25711625100494	3.82586701840108	6.28777701083955	High_risk	0.612281410020333
TCGA-A8-A06O-01	1.08493150684932	0	4.31542131594578	3.61981207363806	7.03016389824803	High_risk	0.702332681876953
TCGA-AO-A0J4-01	4.34794520547945	0	4.36489455153573	4.7054748053571	5.68766261910607	Low_risk	0.528125400132405
TCGA-EW-A1P3-01	4.41369863013699	0	4.01067243810248	5.61232300754689	5.35483648013121	Low_risk	0.48697039561992
TCGA-B6-A0WT-01	15.7232876712329	0	4.68344943478751	5.10698894693456	5.18029906244588	Low_risk	0.455141271026272
TCGA-C8-A26W-01	1.04383561643836	0	4.04424547039341	5.64044740552882	6.23985625819448	High_risk	0.592264437527791
TCGA-AN-A041-01	0.0191780821917808	0	3.55408535534613	3.52566800737528	3.66488100565537	Low_risk	0.317117680383713
TCGA-D8-A1Y3-01	1.17808219178082	0	5.49108024601494	3.40933662189024	7.59806366937029	High_risk	0.744471132764487
TCGA-B6-A40B-01	8.63561643835616	0	3.828347238768	5.14979994962338	6.36695860840298	High_risk	0.618003807319443
TCGA-B6-A1KI-01	6.12602739726027	0	4.44734115206497	4.43866545531454	5.06878257651172	Low_risk	0.454578833915947
TCGA-A8-A090-01	0	0	4.85694586328243	3.97475873047608	6.56885752564692	High_risk	0.629999515487436
TCGA-BH-A0B6-01	6.8027397260274	0	4.34012782851015	5.09549407835326	6.24233764457252	High_risk	0.591242820567743
TCGA-A8-A09W-01	0.0821917808219178	0	3.55642941544957	3.00550778160147	7.42843136344617	High_risk	0.775110313874189
TCGA-AO-A03M-01	5.11232876712329	0	4.40053792958373	4.95140595454667	5.63473265253754	Low_risk	0.518272225534788
TCGA-E2-A1L6-01	4.51506849315069	0	4.86501808590929	5.61344914348923	4.74817674499679	Low_risk	0.393389503422891
TCGA-AR-A0TQ-01	8.19452054794521	0	4.64864950720732	4.17525312213759	6.63824474875827	High_risk	0.641228726859438
TCGA-B6-A0RP-01	8.56438356164383	1	4.80510668891493	6.14383623328824	5.67323981040161	Low_risk	0.500386735652261
TCGA-AN-A0FK-01	0.583561643835616	0	3.8364796271292	2.87829374340104	5.80129060387431	High_risk	0.574077389498172
TCGA-E9-A22D-01	3.41917808219178	0	4.94079632363313	2.87821525714904	5.54315867901365	Low_risk	0.516376412620184
TCGA-BH-A18L-01	2.22191780821918	1	4.13293870482032	2.6932304555801	8.52533169990223	High_risk	0.89640644280966
TCGA-E9-A1RG-01	1.77260273972603	0	4.15898325116039	5.19138103908452	7.11621294298203	High_risk	0.699657611939545
TCGA-D8-A146-01	1.76164383561644	0	3.91728852905107	4.80242589092683	4.40354723447003	Low_risk	0.38350939548196
TCGA-AO-A0JL-01	4.61095890410959	0	2.60250438960829	3.28763481817918	5.89346657422782	High_risk	0.610581988123902
TCGA-EW-A6SB-01	2.08219178082192	0	4.5717617432596	2.79771858412479	4.769427947639	Low_risk	0.433123029832639
TCGA-3C-AAAU-01	11.0876712328767	0	4.14513940079113	2.6849084825093	6.18482576490725	High_risk	0.61480321233381
TCGA-GM-A2DF-01	5.9041095890411	0	4.02843654545548	4.34717664436735	6.0678494960173	High_risk	0.585789546274608
TCGA-E2-A15J-01	4.49315068493151	0	5.41573838861986	3.69720668091409	5.69946834646142	Low_risk	0.514946532352241
TCGA-EW-A424-01	1.95890410958904	0	4.56348154100816	6.06792906788992	5.97201249731127	Low_risk	0.542954058253198
TCGA-A8-A07Z-01	3.75616438356164	0	3.26479161982997	5.86145172209545	6.29538508286562	High_risk	0.615400408951931
TCGA-BH-A0BF-01	3.62739726027397	1	4.64939702654597	5.13234240624199	5.92098637059283	Low_risk	0.544744931663957
TCGA-E2-A154-01	1.61917808219178	0	4.39046821450426	5.70618793394703	6.2408142243314	High_risk	0.583316415969993
TCGA-A8-A08T-01	9.33972602739726	1	3.3170290501182	3.6592966668239	4.12110660293748	Low_risk	0.376265435943103
TCGA-A8-A085-01	3.07945205479452	0	3.76479199157246	3.86981219723193	4.9393488348395	Low_risk	0.461579538136344
TCGA-EW-A1P4-01	2.48493150684931	0	4.48424771513484	6.01677486579269	6.13212438730843	High_risk	0.564664311533067
TCGA-EW-A1J1-01	1.57534246575342	0	3.79945000707565	1.88978502200355	5.55949793149164	High_risk	0.556467047470231
TCGA-A8-A084-01	1.25479452054795	0	4.37978728932844	5.10536379491909	5.84388086248874	Low_risk	0.542273427585972
TCGA-E9-A1R7-01	4.01917808219178	0	2.89896288496337	2.89685307289671	5.76442047072846	High_risk	0.592085068466814
TCGA-AO-A0JA-01	1.79452054794521	0	3.78887360366516	4.62416524698624	5.81259577081081	High_risk	0.55792475976502
TCGA-A2-A1G4-01	1.63013698630137	0	3.84744577194095	4.84609209367431	5.62759808388561	Low_risk	0.531896066114636
TCGA-C8-A12K-01	0	0	5.53182745728112	4.65900546070933	5.58246568121509	Low_risk	0.487795526340145
TCGA-A2-A0CK-01	11.3945205479452	0	4.18458975026329	6.16539344003469	5.3759360570525	Low_risk	0.479395763898785
TCGA-A7-A4SE-01	1.76438356164384	0	4.60601575277523	5.84041791289463	6.19889288270249	High_risk	0.571636479823826
TCGA-C8-A274-01	1.39178082191781	0	3.94258957044538	6.35883051026024	5.69664488268968	Low_risk	0.521730521034338
TCGA-BH-A0B0-01	6.78630136986301	0	4.22759476608388	5.91423681847198	6.75741134542669	High_risk	0.64713578281215
TCGA-BH-A1EY-01	1.47397260273973	1	4.69007621716417	4.28768652622267	5.30084489181267	Low_risk	0.478231828994982
TCGA-C8-A12O-01	1.05479452054795	0	3.72410451986685	4.03369609658129	7.64127651009859	High_risk	0.785661386364177
TCGA-BH-A42U-01	9.21643835616438	0	4.79386987843851	7.02023326558652	6.11958650840689	Low_risk	0.544954355476478
TCGA-AQ-A04H-01	2.06575342465753	0	3.07982181775187	2.87697853512785	5.59273807379773	High_risk	0.56728889966598
TCGA-A7-A425-01	1.22465753424658	0	5.96673730270261	5.60968110015716	6.4602953376365	High_risk	0.572672673628216
TCGA-AN-A049-01	0.0520547945205479	0	4.80875056947313	4.59344341370316	6.49816468626773	High_risk	0.61605091795519
TCGA-A8-A06Y-01	2.16712328767123	0	3.66828935084237	4.0913867226454	5.89142890847802	High_risk	0.576009467325828
TCGA-AR-A2LE-01	13.8684931506849	0	3.96105836275378	3.01226472803438	5.70609950303618	High_risk	0.558192324842811
TCGA-AC-A23G-01	6.15890410958904	0	4.7086673185996	6.43940206250838	5.82002830143822	Low_risk	0.517204549447575
TCGA-A7-A5ZV-01	1.00821917808219	0	4.98016700286837	4.75876154272767	5.8642480615677	Low_risk	0.533929129156363
TCGA-BH-A0BL-01	6.24109589041096	0	4.33416778926433	6.09538014289808	5.57494011092542	Low_risk	0.500458286109363
TCGA-EW-A1PA-01	1.57534246575342	0	4.1793836543563	4.59918685008725	5.3891365546718	Low_risk	0.49784957098754
TCGA-E9-A1RC-01	3.35342465753425	0	4.0498833914761	4.61928387833034	6.93681458472337	High_risk	0.686838258420625
TCGA-A2-A1FV-01	1.95616438356164	0	3.03491998434916	2.58224286326425	4.13246991148077	Low_risk	0.395956447320789
TCGA-BH-A0AU-01	5.24383561643836	0	4.45825074863658	5.22332600661902	5.87140752210671	Low_risk	0.542427339098328
TCGA-LL-A73Y-01	1.30684931506849	0	4.34023467027549	5.1071940550698	5.73432214023165	Low_risk	0.530036794747159
TCGA-D8-A1JC-01	1.31506849315068	0	3.68580562515427	5.01007263748176	6.88643430762578	High_risk	0.685395635692512
TCGA-E2-A1B4-01	2.75068493150685	1	4.77779316343224	4.39030311415084	5.97281210788383	High_risk	0.555807001874844
TCGA-A2-A0EW-01	5.16164383561644	1	4.63413436733551	5.64371768440243	5.49731217207381	Low_risk	0.488709374873728
TCGA-E9-A1NG-01	2.15342465753425	1	4.18308151844967	5.52381597347203	4.81220041412647	Low_risk	0.418512349333146
TCGA-AR-A1AL-01	8.13972602739726	0	4.26138036996032	6.51825028559815	4.93162160412737	Low_risk	0.420350147111135
TCGA-LD-A7W6-01	1.10684931506849	0	5.49574632111562	5.88862636760349	5.34261163296144	Low_risk	0.446686025005056
TCGA-JL-A3YW-01	0.986301369863014	0	5.53940699535789	4.93761746132	5.89237402435652	Low_risk	0.52189453162221
TCGA-A2-A1FX-01	5.06027397260274	0	3.57630444747625	4.22147498784533	8.02426093995487	High_risk	0.833269258332432
TCGA-BH-A1FJ-01	5.27945205479452	1	5.04407494242399	1.97372147080481	5.31849400353202	Low_risk	0.496539202993218
TCGA-A2-A0EX-01	2.06027397260274	0	4.10833208461429	4.9881393131363	5.70238050161552	Low_risk	0.533068962410819
TCGA-A2-A0CM-01	2.06575342465753	1	5.13816324192697	4.05362401046212	6.25791013575553	High_risk	0.584980753277727
TCGA-GM-A2DA-01	18.0630136986301	1	3.31916991245573	4.61372612075985	5.23185861025935	Low_risk	0.499556969721241
TCGA-B6-A0X7-01	4.87945205479452	1	3.77469219434261	4.90685693233149	6.01566258925492	High_risk	0.579660146285555
TCGA-AR-A2LQ-01	3.37808219178082	0	4.26085368788786	5.88292911476101	5.19380721906807	Low_risk	0.458676153359594
TCGA-W8-A86G-01	0.950684931506849	0	4.77057536306351	6.68668680490481	5.73256226804782	Low_risk	0.50255042385216
TCGA-BH-A0HO-01	0.208219178082192	0	4.49494676233601	2.98409712785474	5.00067610485072	Low_risk	0.460788581821644
TCGA-BH-A1FU-01	4.62465753424657	1	3.627886945895	5.11079334826984	6.23561410556576	High_risk	0.607469944389948
TCGA-A8-A091-01	2.75068493150685	0	3.2302645080081	4.5314625610931	6.34935466117681	High_risk	0.636938992779661
TCGA-E9-A1N3-01	2.9013698630137	0	4.58036862651573	4.03122755440662	5.86677200835825	Low_risk	0.551663345469925
TCGA-AR-A0U2-01	6.98904109589041	1	3.90530275759244	2.21381384618775	5.49187233213531	Low_risk	0.542316849810986
TCGA-BH-A0W7-01	3.73424657534247	0	4.4889069923975	5.43641839336358	6.79751887030258	High_risk	0.650755126899489
TCGA-E9-A1R5-01	0.252054794520548	0	4.32182710269973	3.47352717715676	6.81184732551039	High_risk	0.677493554181805
TCGA-3C-AALI-01	10.972602739726	0	4.35906428214179	3.20851725980554	5.90292977459483	High_risk	0.570148432259408
TCGA-E9-A1RI-01	3.96986301369863	0	3.06049707462179	4.11902410314227	4.4252444421481	Low_risk	0.414112436675094
TCGA-A2-A0ER-01	6.2	0	4.71469062346595	4.91347347951512	5.79358120133249	Low_risk	0.530189858756303
TCGA-3C-AALJ-01	4.03835616438356	0	4.38765893568733	3.08819249066938	6.58747900974932	High_risk	0.653046999222564
TCGA-E9-A6HE-01	2.32054794520548	0	4.62535817076857	6.83359094303411	5.29966594413018	Low_risk	0.452439998278477
TCGA-A7-A5ZX-01	0.920547945205479	0	5.03332608441684	6.97875964430301	5.56549664672606	Low_risk	0.472997453719581
TCGA-BH-A201-01	2.34520547945205	0	4.26626182890847	6.51880105629521	5.52944304833868	Low_risk	0.492102081731523
TCGA-A2-A04W-01	8.4986301369863	0	2.98604680222616	4.5570914439987	6.42258959297717	High_risk	0.651367349457793
TCGA-D8-A73W-01	1.05479452054795	1	4.28309205817505	5.063770402837	5.2143502088438	Low_risk	0.469364911531493
TCGA-A7-A3IY-01	0.945205479452055	0	4.43628179234094	6.03228381397275	5.35725287829666	Low_risk	0.472494491284404
TCGA-OL-A6VR-01	3.34246575342466	0	5.21539127135386	3.66182939268376	7.75160966507487	High_risk	0.766890276804347
TCGA-EW-A2FR-01	4.58356164383562	0	4.36116477124008	4.53330792622409	5.24638908428877	Low_risk	0.477001697259582
TCGA-BH-A0HP-01	1.13424657534247	0	4.51527090780474	6.42035270598462	5.92240957405118	Low_risk	0.534387492550754
TCGA-AR-A0TP-01	11.7123287671233	0	2.72942225312562	2.51805667909742	6.92365907401781	High_risk	0.739602538407807
TCGA-C8-A12X-01	1.05479452054795	0	3.90559158542941	6.75365935294383	6.34517989811801	High_risk	0.596376617967047
TCGA-D8-A1XJ-01	1.81917808219178	0	3.82017896241519	5.74546592900403	6.06089476134719	High_risk	0.575036182296539
TCGA-AR-A0TZ-01	8.93698630136986	1	3.10915993896111	3.60622900621223	6.17903126643871	High_risk	0.629275238021315
TCGA-EW-A1OY-01	2.48767123287671	0	4.1897692215706	4.55388882129628	6.80887667771729	High_risk	0.668777434617915
TCGA-GM-A2DC-01	6.94520547945205	0	3.19052004690513	2.83309248347121	7.13419013016968	High_risk	0.750412694174115
TCGA-BH-A18N-01	3.14520547945205	1	4.50636709290306	3.52828375133976	6.41942428034601	High_risk	0.625271262652475
TCGA-E9-A1ND-01	3.46849315068493	0	4.22330669718054	6.19956242102657	5.20626812452098	Low_risk	0.45769653862531
TCGA-D8-A1XR-01	1.32054794520548	0	3.76641494609694	2.78609446762904	5.91552090075196	High_risk	0.590488639354233
TCGA-A2-A0ES-01	6	0	4.39739226914987	6.31565317195638	5.45760742391971	Low_risk	0.482470247604558
TCGA-C8-A1HO-01	1.02739726027397	0	3.17040581965736	4.7437680691372	5.95542905513016	High_risk	0.58875370764156
TCGA-LL-A9Q3-01	1.45753424657534	0	5.22039574151183	4.00854067170295	7.16915235160924	High_risk	0.693034994428934
TCGA-A7-A3J1-01	0.93972602739726	0	4.73573336719328	6.31041283526356	5.58088413368802	Low_risk	0.489177562528156
TCGA-AC-A5EH-01	1.4	0	3.90744832986932	4.50941715574773	6.28193558914247	High_risk	0.612716407449757
TCGA-E2-A15O-01	4.23287671232877	0	4.00526523409202	5.98750278321603	6.43275567900909	High_risk	0.612688264170115
TCGA-AC-A3W6-01	1.64931506849315	0	4.01553325096438	5.5823512654848	6.21893612133568	High_risk	0.591063541418285
TCGA-AN-A0FD-01	0.536986301369863	0	3.95865710767711	4.15525540716161	4.56741767294101	Low_risk	0.409130008800212
TCGA-BH-A0BM-01	5.13972602739726	0	4.26949700907746	4.09513114151111	5.23041054727767	Low_risk	0.481977800775686
TCGA-E9-A22H-01	3.37534246575342	0	4.37792193988005	5.11041753551719	4.24851965618675	Low_risk	0.350455173469945
TCGA-EW-A1IY-01	0.706849315068493	0	4.13099674480835	2.59256467474792	4.82361690341198	Low_risk	0.452474488850269
TCGA-E9-A3X8-01	2.53698630136986	0	4.78017359305477	7.01336175897354	5.23620940906535	Low_risk	0.439150663125584
TCGA-AR-A24K-01	4.24109589041096	0	4.86948156928482	3.1093939934326	4.77387504082488	Low_risk	0.423136970779765
TCGA-S3-AA11-01	1.15342465753425	0	4.87406904245996	5.60903095131119	5.88694027578559	Low_risk	0.530130995173579
TCGA-EW-A6SA-01	1.3972602739726	0	3.65109762700613	2.81641539021399	4.99544381530843	Low_risk	0.482328905474254
TCGA-A2-A0CP-01	7.70684931506849	0	3.81756186492686	5.93956981179092	6.17882218207638	High_risk	0.587202965015202
TCGA-B6-A0RU-01	23.5753424657534	0	3.83406394080497	6.10458827072853	6.97495600077515	High_risk	0.680759284010363
TCGA-B6-A0RS-01	8.39178082191781	1	4.47107037488419	3.27314285930808	8.07680437604576	High_risk	0.828116542853564
TCGA-A1-A0SN-01	3.27671232876712	0	4.05664421738606	4.42046892772892	6.53687661802817	High_risk	0.640715818577975
TCGA-EW-A1IZ-01	1.51780821917808	0	4.44372598712235	4.15176142178513	5.71566278442068	Low_risk	0.535506819116893
TCGA-A7-A13F-01	2.0958904109589	0	3.99592766120085	4.19194948618651	6.09475966973991	High_risk	0.591469161821284
TCGA-D8-A1JT-01	1.10958904109589	0	3.93417678192182	1.99356568006453	6.11790278909403	High_risk	0.619241064336745
TCGA-D8-A1JM-01	1.61643835616438	0	4.41677895291976	1.9083517863716	7.19567535683675	High_risk	0.738078065114692
TCGA-BH-A0BQ-01	6.17808219178082	0	4.75429427225215	6.42028364225248	5.24473106309333	Low_risk	0.447139488398763
TCGA-BH-A0EA-01	2.71506849315068	1	4.72265727818156	5.89741954102093	5.34859361443267	Low_risk	0.465979615381133
TCGA-BH-A0BA-01	3.1013698630137	0	3.38780366453333	4.25142370747839	6.11443574291175	High_risk	0.607883923749633
TCGA-EW-A6SC-01	2.60821917808219	0	4.03876099730636	5.25305892706917	5.55671755780317	Low_risk	0.514404288264925
TCGA-OL-A5DA-01	4.88493150684932	0	4.23884034834812	5.25031357915386	5.82339781339202	Low_risk	0.541664964764516
TCGA-A2-A0T1-01	1.42739726027397	0	4.90891375839514	3.64244743182906	5.66131921215454	Low_risk	0.523183881414333
TCGA-AO-A0JC-01	4.23835616438356	0	5.56974626308945	3.9085535451057	4.14766488558625	Low_risk	0.32239616557598
TCGA-EW-A2FS-01	4.39452054794521	0	3.50870752971419	3.85430490549544	4.06149972653887	Low_risk	0.36238591145409
TCGA-A8-A09K-01	2.4986301369863	0	3.71114244954435	2.85255822257304	6.24732753129007	High_risk	0.631005826406035
TCGA-E2-A107-01	2.86849315068493	0	4.06524485917255	4.55935108545128	6.88914495614288	High_risk	0.681376638558548
TCGA-A7-A6VY-01	0.728767123287671	0	4.65937659547591	5.30169372322107	6.40393062338671	High_risk	0.600757855695618
TCGA-E2-A14Q-01	3.18630136986301	0	3.95649348489872	5.570739178248	5.69377407402725	Low_risk	0.529473435638102
TCGA-E2-A15A-06	1.94520547945205	0	4.21011607328061	4.64469847775445	7.806291186462	High_risk	0.787233971705819
TCGA-B6-A0IB-01	10.7972602739726	1	4.16113793095084	3.96420453461235	6.95522677116627	High_risk	0.693367464541094
TCGA-A8-A06Q-01	0.0849315068493151	0	2.80745796802321	2.02913480405302	6.05614996110814	High_risk	0.638644103198881
TCGA-GM-A2DK-01	7.24657534246575	0	4.26880115920334	5.086940830675	5.34288892732842	Low_risk	0.484916468352708
TCGA-5L-AAT0-01	4.04657534246575	0	4.13076616921084	5.67273930613847	5.69827405092298	Low_risk	0.524715902095081
TCGA-A7-A4SC-01	1.22191780821918	0	4.63680440249221	4.70299546232858	5.74590688416629	Low_risk	0.528588558888021
TCGA-A2-A0CR-01	8.99452054794521	0	5.1644644993886	6.5157266422052	5.92025994822283	Low_risk	0.517433031309791
TCGA-AC-A2QJ-01	1.22191780821918	1	4.85261315052116	6.65926383770178	5.12530807369229	Low_risk	0.42785272421599
TCGA-AN-A03X-01	0.0273972602739726	0	4.34212090463395	4.80913143421351	6.60309515741493	High_risk	0.637629239913177
TCGA-AN-A0FL-01	0.632876712328767	0	3.6046288365489	2.86036693013812	8.12555915336983	High_risk	0.859313037634955
TCGA-BH-A18P-01	2.52328767123288	1	3.58060379298653	3.82295443645187	5.43420786680627	Low_risk	0.526024719745211
TCGA-AC-A3YI-01	1.93698630136986	0	3.28859480815823	6.54884656311661	4.46476627284845	Low_risk	0.387383976315624
TCGA-A2-A0SY-01	3.69041095890411	0	3.93686404164956	4.63769718087742	5.2753982211662	Low_risk	0.489619555531014
TCGA-GM-A2DM-01	8.83835616438356	0	4.63088885176831	4.6938214566988	6.11665378247024	High_risk	0.573404133623737
TCGA-D8-A1XF-01	1.26849315068493	0	4.44361991147939	5.41930966007253	6.91088373409188	High_risk	0.665661368441303
TCGA-BH-A1FM-01	3.8027397260274	1	3.8418624476988	2.10356477927152	4.83537336075559	Low_risk	0.466096770585901
TCGA-BH-A0HN-01	1.41369863013699	0	3.68564866545865	3.25358089852294	5.81916999987629	High_risk	0.575857846473722
TCGA-AN-A0FV-01	0.0273972602739726	0	3.4716817166649	4.25208256052774	5.47991280807294	Low_risk	0.529563118860759
TCGA-B6-A0X0-01	10.8082191780822	1	5.97243763282014	6.04559586456821	5.67865506433246	Low_risk	0.473899459301573
TCGA-AO-A03T-01	5.81917808219178	0	2.88785666261959	4.22363106145135	6.45522035004703	High_risk	0.66122591708689
TCGA-S3-AA15-01	1.43835616438356	0	4.19696893135933	3.93107786800331	4.21476206218338	Low_risk	0.363371956602681
TCGA-AO-A12D-01	6.89041095890411	0	4.15765818029636	2.78701447377343	5.96234773487817	High_risk	0.586661118217971
TCGA-BH-A0DK-01	1.15890410958904	0	3.48079504708921	4.61840899633769	5.17668579457607	Low_risk	0.488970636720501
TCGA-AO-A124-01	9.60547945205479	0	3.80208979423553	6.99447789929742	4.06725149126822	Low_risk	0.322427965927656
TCGA-E2-A15R-01	4.74520547945205	0	3.7138827373044	2.43986245881891	5.96066460841544	High_risk	0.600885608843064
TCGA-D8-A1Y1-01	0.827397260273973	1	4.12941491446205	3.65730844447882	6.90503794793602	High_risk	0.691379710943744
TCGA-A2-A04T-01	6.15342465753425	0	4.06953891772183	5.76725487689625	6.2273617949309	High_risk	0.588796025272945
TCGA-UU-A93S-01	0.317808219178082	1	4.51440635157112	3.65193569903821	6.71049100335811	High_risk	0.658750200883225
TCGA-A2-A0T6-01	1.57534246575342	0	3.8844318598713	5.16986889554421	5.18701944787155	Low_risk	0.47457162786689
TCGA-E2-A10F-01	2.40547945205479	0	4.9390949046363	6.10379135224921	5.40427303134498	Low_risk	0.465241547873993
TCGA-EW-A1IW-01	1.01643835616438	0	3.89773414945295	4.92535385794123	5.67526267911793	Low_risk	0.535565178850113
TCGA-E9-A1NC-01	3.2958904109589	0	4.43343354855763	5.20673307708305	6.20676823546832	High_risk	0.583524187518268
TCGA-AC-A3TM-01	2.08767123287671	0	5.03351991214782	6.56731118537677	5.99849340065769	Low_risk	0.529449627662187
TCGA-E9-A1QZ-01	2.06849315068493	0	4.56899884871707	4.16614500175945	5.08732705179748	Low_risk	0.456783603653494
TCGA-A8-A09C-01	0.0849315068493151	0	4.83947088245287	3.49342958125291	6.24708822830138	High_risk	0.596880248422013
TCGA-D8-A73U-01	1.34794520547945	0	5.1346645249316	5.00115369461637	4.36013949641745	Low_risk	0.346769426400512
TCGA-A8-A07E-01	1.66575342465753	0	3.79180365455353	5.7663831410013	6.18578132866445	High_risk	0.590512834581235
TCGA-AC-A3TN-01	1.24931506849315	0	5.33296566258596	5.45255919556155	6.2004376534676	High_risk	0.558413771384373
TCGA-AO-A0JF-01	5.42465753424658	0	4.57313211780203	5.36677681014432	5.16538539982492	Low_risk	0.453235284049791
TCGA-E2-A153-01	1.93698630136986	0	3.80520989558233	5.76918989006193	5.90793617053803	High_risk	0.556753953397164
TCGA-BH-A0B5-01	5.85205479452055	0	4.56983738469954	5.79419489613398	6.18895670458404	High_risk	0.571809558511148
TCGA-A8-A07W-01	0.832876712328767	0	4.1739589027268	4.89651889765734	8.80023306545727	High_risk	0.904916416615124
TCGA-BH-A0B8-01	4.2986301369863	0	4.42578153870353	3.35191096110308	5.9086856337549	High_risk	0.567696664262719
TCGA-BH-A0B1-01	3.14520547945205	0	3.69072996215656	4.39784402470432	7.13045421589138	High_risk	0.721159126765348
TCGA-BH-A1FN-01	6.00547945205479	1	3.93292101234081	5.01175055684496	4.64382156467824	Low_risk	0.409782490808527
TCGA-D8-A147-01	1.6	0	4.50061087055262	6.99784223435114	5.91641215166162	Low_risk	0.527847713457938
TCGA-PL-A8LX-01	0.0136986301369863	0	4.2765338863945	3.72769178288792	5.70761313449235	Low_risk	0.543109161792755
TCGA-E9-A1N4-01	2.73972602739726	0	4.87514604209566	3.62802697938609	5.41353992617347	Low_risk	0.494363086279412
TCGA-BH-A18F-01	2.74246575342466	0	4.17154311810357	5.634993961419	6.21389742304951	High_risk	0.586127761051275
TCGA-D8-A27F-01	1.33698630136986	0	4.35078010073486	3.3818509239686	6.20972433289793	High_risk	0.605381450606284
TCGA-A8-A0AB-01	1.41917808219178	0	3.49472280644683	6.33348634933862	5.23944768873096	Low_risk	0.477847869160489
TCGA-AR-A0TS-01	7.00821917808219	0	4.55439238621029	3.67800427719755	6.36366170628258	High_risk	0.615806914295148
TCGA-BH-A0H9-01	3.41643835616438	0	4.989506902202	6.32201645725255	6.35936303316387	High_risk	0.576521500792486
TCGA-A8-A07U-01	2.08219178082192	0	4.64838490756349	3.79797791146486	6.49274408607754	High_risk	0.627774314527767
TCGA-E2-A14X-01	2.66301369863014	0	3.29506176021793	5.4456936014871	6.94558663563501	High_risk	0.697286769769381
TCGA-C8-A131-01	1.12602739726027	0	3.70993022108854	3.86592870954599	6.44784694965302	High_risk	0.644311621386243
TCGA-BH-A1FL-01	4.58356164383562	1	4.57711457332142	4.92661622864016	5.60034112517896	Low_risk	0.510138397630624
TCGA-C8-A12W-01	1.05479452054795	0	4.65040843597675	4.49663491043898	7.50258918022738	High_risk	0.741670629302961
TCGA-AC-A7VC-01	0.00273972602739726	0	3.22353067077935	5.5536461876516	5.28410320868315	Low_risk	0.498101080068314
TCGA-AO-A12E-01	5.86849315068493	0	4.06365824800598	4.83663110442824	6.44594846624204	High_risk	0.62516590052898
TCGA-E2-A1LI-01	8.55068493150685	0	4.22771797528526	4.66596686943834	6.05297879362807	High_risk	0.575781938195091
TCGA-AC-A2BM-01	8.27945205479452	0	3.71389373198911	4.94148665891159	6.28591816751079	High_risk	0.613250798856255
TCGA-A8-A07R-01	0.747945205479452	0	3.37141946505247	5.74788414692762	5.69118517364028	Low_risk	0.541396919167351
TCGA-BH-A0AW-01	1.7041095890411	0	4.64336559005414	3.14100763682302	5.6666373090173	Low_risk	0.535595499560405
TCGA-A7-A426-01	0.997260273972603	0	5.09842376887653	6.32339529078207	6.34589485934631	High_risk	0.572257393985314
TCGA-BH-A6R8-01	0.802739726027397	0	4.69784608591541	6.92585348067353	6.53529404209627	High_risk	0.598262186458313
TCGA-AC-A8OS-01	0.191780821917808	0	4.87041897376137	6.17064616868597	7.25133848898973	High_risk	0.688256838205495
TCGA-A2-A04Q-01	6.53424657534247	0	5.08731007721718	3.60224306839184	5.04469574224389	Low_risk	0.445169495711754
TCGA-A7-A26H-01	1.98356164383562	0	4.69758479811243	3.70239158430805	5.36299230645396	Low_risk	0.491778609348166
TCGA-A7-A4SF-01	1.49315068493151	0	4.07294612712726	3.09875640780814	7.9152071593435	High_risk	0.820165616891595
TCGA-D8-A27M-01	1.12328767123288	0	4.39765238810898	3.49477399942949	5.616219467391	Low_risk	0.53168584940109
TCGA-E9-A1NE-01	2.98082191780822	0	4.39844614547947	5.51817316091867	6.01232731027754	High_risk	0.557662596641058
TCGA-E2-A573-01	2.90958904109589	0	4.566382889479	6.54765649533578	5.4028824522345	Low_risk	0.469330096225547
TCGA-C8-A1HI-01	0.93972602739726	0	3.08052123183149	4.87863707055834	5.18174660927575	Low_risk	0.496463263609213
TCGA-A7-A6VW-01	0.780821917808219	0	5.25244972159059	6.95302306200095	6.73852871864965	High_risk	0.609014115607408
TCGA-BH-A0B7-01	7.01095890410959	0	4.19321978726248	4.36195078986428	5.31256716105515	Low_risk	0.490845358326955
TCGA-A8-A0A6-01	1.75342465753425	0	4.30580275599311	5.16184738306989	5.1070056915489	Low_risk	0.454862201216853
TCGA-AO-A0J5-01	2.16986301369863	1	3.82448274761927	4.47263073415795	4.80966138944077	Low_risk	0.438102440893983
TCGA-AO-A12H-01	3.38082191780822	0	3.07681559705083	1.84128883349954	4.93682636033577	Low_risk	0.499572007731833
TCGA-E2-A15G-01	1.51780821917808	0	5.24014256970009	5.17769459558823	5.85947515168452	Low_risk	0.522599529526163
TCGA-GM-A5PV-01	1.12876712328767	0	4.31355061432242	4.30497093706119	6.10420454651647	High_risk	0.583726756747098
TCGA-E9-A24A-01	2.04657534246575	0	3.98055547095079	2.46432846185214	5.09707980062773	Low_risk	0.490356284079973
TCGA-AR-A2LM-01	5.3013698630137	0	3.9062364255669	5.58595401276854	4.69517538590659	Low_risk	0.410463506245414
TCGA-E2-A1II-01	2.80821917808219	0	5.61981207363806	2.59038644335064	5.07604167750007	Low_risk	0.446895087041931
TCGA-D8-A27P-01	0.134246575342466	0	4.05609792428003	4.78899363363816	5.33318755895664	Low_risk	0.492071109536961
TCGA-EW-A1J3-01	1.38082191780822	0	3.1518750485781	3.79497723843043	3.54966917072649	Low_risk	0.310099696371331
TCGA-B6-A0I8-01	2.05205479452055	1	3.52880883143115	3.53459703384114	7.93153710207093	High_risk	0.830610002406814
TCGA-AO-A1KS-01	0.958904109589041	0	3.36462845819986	4.26653170451967	5.6260419028133	Low_risk	0.549562779739509
TCGA-A2-A4S2-01	1.76164383561644	0	4.96797551620983	6.88251222277819	6.01705558564006	Low_risk	0.529894949965867
TCGA-BH-A6R9-01	0.438356164383562	0	3.95129870466924	5.95583121369941	3.29239894261796	Low_risk	0.236766844029055
TCGA-BH-A8FZ-01	1.57260273972603	0	5.22926104915023	5.26244819189066	5.19244274831791	Low_risk	0.441759483993705
TCGA-AC-A2FK-01	7.26027397260274	0	4.68222494107026	7.059873306995	5.34971557554849	Low_risk	0.454665522507578
TCGA-A2-A0T0-01	1.46027397260274	0	4.00563353092493	3.32049911933722	6.45717892867678	High_risk	0.644123061228589
TCGA-A8-A07S-01	0.665753424657534	0	5.04617234689384	5.35008701076164	5.76223186436417	Low_risk	0.513749293706189
TCGA-GM-A2DI-01	7.0958904109589	0	4.69126614713828	5.83884086369949	5.17131092576906	Low_risk	0.446049195042372
TCGA-E2-A106-01	6.96164383561644	0	4.58893645631134	3.60426113947611	6.84079302697553	High_risk	0.673126184381737
TCGA-BH-A0E6-01	0.802739726027397	0	3.88289733251763	6.53852419598972	6.60358629017195	High_risk	0.630292227350634
TCGA-AO-A03V-01	3.7013698630137	0	4.06130962195538	7.37082600347987	7.41447129945031	High_risk	0.714579787800868
TCGA-AC-A2BK-01	6.08767123287671	0	4.48471818684477	3.10292682718626	5.32627127637464	Low_risk	0.49891152556876
TCGA-AR-A254-01	7.13698630136986	0	5.08944730307836	4.1694680756623	5.61296872702796	Low_risk	0.50737798822477
TCGA-AO-A129-01	9.0027397260274	0	4.32250505751888	3.30841912707276	6.49061826226254	High_risk	0.640620835032112
TCGA-BH-A8FY-01	0.808219178082192	1	4.90071709796631	2.42715023056242	5.88423402682563	High_risk	0.563172894504972
TCGA-D8-A143-01	1.18082191780822	0	3.45225277370696	2.75970979052238	6.26534499932944	High_risk	0.640416107742703
TCGA-AC-A3W7-01	1.29041095890411	0	5.01679937525723	7.06115946483363	6.63360121979804	High_risk	0.600933318722773
TCGA-A8-A06X-01	2.58356164383562	1	4.11565754302993	4.02450585570136	6.1162462185868	High_risk	0.59295105343284
TCGA-AR-A255-01	5.92054794520548	0	4.34425329229444	4.7143169636514	5.53792656472747	Low_risk	0.510526655415463
TCGA-BH-A0DZ-01	1.35616438356164	0	3.90511017357201	4.05732029380272	5.71507791861997	Low_risk	0.549452337664257
TCGA-C8-A12T-01	0	0	3.73367972385188	5.37495947253855	5.18391917868734	Low_risk	0.475647021215967
TCGA-AO-A12G-01	4.49041095890411	0	3.45044586834529	3.46833567871949	6.51022139890926	High_risk	0.662326655254531
TCGA-E2-A15L-01	1.71506849315068	0	4.42885927141055	3.21096545314822	5.46902961025681	Low_risk	0.516269325881306
TCGA-AN-A0FF-01	0.471232876712329	0	4.92156486509523	3.81920832780139	6.09444511033434	High_risk	0.573063464049885
TCGA-A2-A3XX-01	3.94246575342466	1	3.97600612570526	5.64388504338701	8.21211988568336	High_risk	0.830999541880182
TCGA-EW-A1P8-01	0.654794520547945	1	5.11899919451839	7.63924880740785	6.94708751351261	High_risk	0.629976551573865
TCGA-A8-A097-01	1	0	3.39539189392821	5.21488637216597	5.09643897382623	Low_risk	0.475009227877301
TCGA-BH-A0E1-01	1.30684931506849	0	4.13692961044789	3.83395266116246	5.80066180324495	High_risk	0.556531665304073
TCGA-BH-A0HF-01	1.99178082191781	0	4.9153870460961	4.54895442229107	5.70487196445635	Low_risk	0.518574336121989
TCGA-E9-A5FL-01	0.0657534246575342	0	3.58547937384324	4.28908194331594	4.54840579754958	Low_risk	0.414425173171055
TCGA-AR-A1AW-01	7.21095890410959	0	5.38343127764134	4.93856338750899	5.44628600998442	Low_risk	0.472018002379742
TCGA-AQ-A0Y5-01	0.471232876712329	1	3.07397443235918	4.5077882986681	5.58628736827209	Low_risk	0.549222996715606
TCGA-OK-A5Q2-01	0.175342465753425	0	4.58936800972566	6.42676290174462	6.04169857198781	Low_risk	0.546871737120398
TCGA-E2-A1B6-01	2.37534246575342	0	4.8680891398471	4.94634721317671	5.32473141139948	Low_risk	0.469764727609827
TCGA-A8-A07P-01	0.915068493150685	0	4.17274351676019	3.52454014795281	5.89663029800467	High_risk	0.570512346831554
TCGA-AR-A0TW-01	8.24383561643836	0	5.35322800238472	2.19648114898231	6.43692969943755	High_risk	0.62116161950615
TCGA-E9-A1N6-01	1.85753424657534	1	4.44468031710289	4.15168025431068	6.16407223447039	High_risk	0.589396629286927
TCGA-BH-A1EU-01	3.52328767123288	1	5.34104640921859	5.15086832830612	4.6774349499164	Low_risk	0.378333717006136
TCGA-A2-A0EQ-01	6.64657534246575	0	5.03061858584548	2.82230186394363	7.43592440287559	High_risk	0.742371096230326
TCGA-A8-A08C-01	2.41369863013699	0	4.8110496691694	3.36706348159384	5.24697426054444	Low_risk	0.478674193597136
TCGA-OL-A5RW-01	3.03013698630137	0	4.85706036150608	5.34304888060708	7.75948610283493	High_risk	0.758519781549155
TCGA-B6-A0WS-01	8.12328767123288	1	4.16259676598849	5.09959818898153	5.92259034889426	High_risk	0.557042912703518
TCGA-BH-A42V-01	1.73972602739726	0	5.38467152412471	6.02762074590391	6.65061379190481	High_risk	0.60514281847774
TCGA-A2-A0YL-01	4.03835616438356	0	4.41376330754407	5.51217947025358	5.65143635856979	Low_risk	0.513967094107744
TCGA-B6-A402-01	6.24931506849315	0	4.18837718545922	3.38802417581246	7.70560888938256	High_risk	0.789086396189906
TCGA-A7-A0CJ-01	2.55068493150685	0	4.8985856680638	5.57911073969311	6.49461241539616	High_risk	0.602918828278969
TCGA-E9-A22E-01	3.47671232876712	0	3.77791411879101	4.25664838988068	5.801350105788	High_risk	0.560765693375192
TCGA-A2-A3Y0-01	4.23561643835616	0	5.06641645131647	5.74218950128347	7.51956785096634	High_risk	0.720352710739195
TCGA-AN-A0FZ-01	0.0273972602739726	0	3.369312923031	2.82387161741956	6.94799103047198	High_risk	0.723807206044797
TCGA-BH-A0DQ-01	0.268493150684932	0	3.9988273338191	5.8698837410689	5.85209624571208	Low_risk	0.544288621381464
TCGA-A8-A07J-01	1	0	5.3386526035645	4.84540474123712	5.12046806799683	Low_risk	0.434922182050726
TCGA-E9-A54X-01	1.99178082191781	0	4.19117571146346	5.24442282622608	6.60363079545246	High_risk	0.636685847701474
TCGA-B6-A1KC-01	3.63287671232877	0	2.64180032791521	1.81286783649908	4.98937065579458	Low_risk	0.516697809194793
TCGA-BH-A18K-01	7.56986301369863	1	4.0376194300657	3.6778239205907	6.19300880538802	High_risk	0.60777026066782
TCGA-A2-A0EU-01	2.85753424657534	0	3.50282703153218	4.14557964204662	6.49999732226093	High_risk	0.652593549455932
TCGA-B6-A0IH-01	9.36438356164384	1	3.82964663487904	5.64981949114495	5.50764560685965	Low_risk	0.509313113531771
TCGA-A2-A0EY-01	5.27397260273973	0	3.56408545348746	3.57832287081572	6.67917604587835	High_risk	0.67872018454865
TCGA-AO-A0JJ-01	5.16986301369863	0	4.72426826710508	4.01182657630313	5.50010092664561	Low_risk	0.504311231486977
TCGA-C8-A26X-01	1.03013698630137	0	3.72060681065239	2.95614960657247	4.98974303216544	Low_risk	0.478471409573357
TCGA-BH-A18Q-01	4.63561643835616	1	3.46175118041937	6.13833324461526	6.25540820131061	High_risk	0.602878325961158
TCGA-A8-A092-01	2.58082191780822	0	4.53490201638903	4.03887510436505	7.53725335100452	High_risk	0.753520444775187
TCGA-S3-AA12-01	1.57260273972603	0	3.72465027173297	2.60191040927954	6.50878833064314	High_risk	0.664794056938436
TCGA-BH-A1EO-01	7.66575342465753	1	4.34993844815172	4.50500802489356	6.76410725741105	High_risk	0.660049588244634
TCGA-A2-A4RW-01	0.608219178082192	0	4.32101169254785	5.05725963321709	6.21012191934641	High_risk	0.588239839609353
TCGA-D8-A142-01	1.16438356164384	0	3.81273437672341	3.76680715130292	5.39650888372495	Low_risk	0.516486912605414
TCGA-A2-A0YE-01	1.51780821917808	0	4.86001922694698	6.08926508388432	5.49355127064914	Low_risk	0.478040184928004
TCGA-A2-A04P-01	1.5013698630137	1	3.24885357823874	2.83719647919432	5.45339575819717	Low_risk	0.546879347531197
TCGA-A2-A0CY-01	4.58356164383562	0	4.19751945525578	3.87754795155549	5.33296208333255	Low_risk	0.49837132651001
TCGA-E9-A1RB-01	2.67397260273973	1	4.30845553329974	4.11408378911738	6.19210340207293	High_risk	0.596458186929929
TCGA-A7-A5ZW-01	0.893150684931507	0	4.31084904622462	6.20582061270152	5.56747547718447	Low_risk	0.498943427698587
TCGA-E2-A1IN-01	1.84931506849315	0	3.16827297160914	4.68662938350988	5.60585875440605	Low_risk	0.547387341599528
TCGA-EW-A6S9-01	1.26849315068493	0	3.23008001621891	3.94449304170185	6.78541454071955	High_risk	0.695644704602712
TCGA-AR-A5QM-01	6.11232876712329	0	4.91501888174328	5.95454065455719	6.34704195979693	High_risk	0.580766771821401
TCGA-AO-A0J7-01	1.69315068493151	0	3.27260552603608	3.50716034911752	6.66085732894593	High_risk	0.684316972500878
TCGA-A2-A3KC-01	3.01917808219178	0	4.89179342239427	5.36868455023608	5.75733000000598	Low_risk	0.51668906406767
TCGA-E2-A15D-01	1.44109589041096	0	4.88823669488441	5.36148765214307	5.48533665591231	Low_risk	0.484150288383939
TCGA-A2-A0YG-01	1.82465753424658	0	3.46705771101348	2.78337283522003	5.79999647708083	High_risk	0.583857108497653
TCGA-AO-A03O-01	6.8027397260274	1	4.48538818303552	6.49633291539336	6.35791439224499	High_risk	0.586657421349527
TCGA-OL-A66N-01	2.16986301369863	0	4.47441008359377	5.27139952924952	6.96549571679616	High_risk	0.673064813762869
TCGA-B6-A0I2-01	11.9479452054795	0	5.44805516771719	2.40247661405378	5.51356970003011	Low_risk	0.505654898886582
TCGA-E2-A572-01	3.30958904109589	0	5.34125283136286	4.8658792338984	5.97459584745754	Low_risk	0.5373317911611
TCGA-EW-A1PG-01	2.87945205479452	0	3.29972821080471	5.07375597881565	4.320715721785	Low_risk	0.385563097322684
TCGA-A7-A26G-01	1.97808219178082	0	3.65361038398849	2.95460579150714	5.60590318964023	High_risk	0.554186275028431
TCGA-B6-A0WV-01	6.62191780821918	1	3.55472390616838	4.68032435684402	6.40597194403552	High_risk	0.634319918352701
TCGA-AO-A0JM-01	5.98356164383562	0	4.14745324049521	4.14355668413114	5.856074383413	High_risk	0.559630440867326
TCGA-D8-A1X7-01	1.39452054794521	0	3.83133004802203	4.07507048400931	4.91089092761107	Low_risk	0.454357334191025
TCGA-C8-A3M8-01	1.07945205479452	0	3.54300087740243	3.43765387834619	5.93040618922355	High_risk	0.59070879351018
TCGA-LL-A5YN-01	1.22465753424658	0	5.55761839769562	5.76363730989889	7.36792315432158	High_risk	0.690029883213478
TCGA-B6-A0RG-01	5.7041095890411	0	3.41860825536219	4.83494375934104	5.63208204928971	Low_risk	0.542909799757251
TCGA-AC-A3OD-01	1.23561643835616	0	3.34913877707708	3.91722168522645	2.04554781397482	Low_risk	0.123189992685511
TCGA-A8-A08O-01	2.58356164383562	0	4.53508870858282	6.13780678571791	5.6922849079529	Low_risk	0.509261293640578
TCGA-A8-A07B-01	3.58356164383562	0	2.87615346441205	6.4241797287093	6.33360620593289	High_risk	0.623365516478841
TCGA-A8-A08L-01	0.832876712328767	1	4.6226785599282	2.99839410832405	5.83569926707157	High_risk	0.557945638197987
TCGA-E2-A15I-01	4.63561643835616	0	4.62436998539448	4.20078681329206	5.49048348912998	Low_risk	0.503547478396975
TCGA-BH-A0HQ-01	3.07123287671233	0	3.6235274468795	6.34361568333255	5.99505255021313	High_risk	0.565475153694106
TCGA-AR-A24V-01	8.77534246575343	0	3.48945302129071	4.98396948719355	5.62738504757268	Low_risk	0.539041420637968
TCGA-EW-A1P1-01	3.31506849315068	0	5.05111973853913	6.14314440332231	5.10037219410711	Low_risk	0.425577951190578
TCGA-EW-A3E8-01	2.83561643835616	0	5.02637958080818	4.98389198556789	6.13169030813412	High_risk	0.562561219083535
TCGA-A8-A07O-01	0.832876712328767	0	5.22707486140153	3.21760297658679	7.0357833451134	High_risk	0.685293079454323
TCGA-AN-A04D-01	0.142465753424658	0	2.68721749449633	2.83187724119167	6.99678981595966	High_risk	0.746059759910879
TCGA-E9-A2JT-01	0.789041095890411	0	4.61772751266146	4.16733383979743	5.28566853797956	Low_risk	0.47944068088931
TCGA-A2-A4S3-01	1.82465753424658	0	4.84497309715682	3.99348416342676	5.0582298966508	Low_risk	0.448466662657327
TCGA-AN-A0AK-01	0.613698630136986	0	4.26243315763135	3.6315234064789	6.44290203849903	High_risk	0.632880920354165
TCGA-AO-A1KO-01	1.7041095890411	0	3.97886372837622	3.80431175018104	4.50907505819945	Low_risk	0.405378764894945
TCGA-BH-A1ES-06	9.48493150684932	1	4.04669185707632	5.20126137822784	7.2723209195422	High_risk	0.721032352217407
TCGA-AR-A1AV-01	5.10684931506849	0	4.25191598243039	4.94607579151515	4.97870359592235	Low_risk	0.44304412349555
TCGA-A2-A0D0-01	5.61095890410959	0	4.13461524442511	6.3276568287238	6.28627312179462	High_risk	0.588317376947587
TCGA-A7-A13G-01	1.96712328767123	0	3.91874877097841	2.0679484225467	3.03030076104661	Low_risk	0.24759808834353
TCGA-AC-A2QI-01	1.61095890410959	0	3.76140230139852	6.02009989039062	6.04988121387416	High_risk	0.572195824009044
TCGA-AC-A2FM-01	2.16986301369863	1	4.46701204836593	3.54767191699888	7.48764230273584	High_risk	0.754445545197445
TCGA-B6-A0X5-01	5.74520547945205	1	4.26544439756371	3.76148740673592	7.06055111458015	High_risk	0.705678597066469
TCGA-C8-A12L-01	0.994520547945206	0	3.45610959825367	2.56730205750552	5.46060497050803	Low_risk	0.54562620845523
TCGA-AN-A0AS-01	0.0273972602739726	0	4.68199453022253	4.85729430788336	6.94067771238439	High_risk	0.669494584521632
TCGA-A8-A0A2-01	1.58630136986301	0	3.75081013983775	3.87740071023053	5.81815521717118	High_risk	0.567494397092376
TCGA-LQ-A4E4-01	2.32602739726027	0	4.38219688238914	3.53250398632448	6.30331316617179	High_risk	0.614264619071103
TCGA-A1-A0SI-01	1.73972602739726	0	4.6714858699659	4.50462674787432	6.23181446006194	High_risk	0.588291783409205
TCGA-BH-A5J0-01	1.95890410958904	0	4.88369900901981	4.53651921335343	7.00194069689056	High_risk	0.675418211656398
TCGA-D8-A1Y2-01	1.18630136986301	0	5.52990837994231	4.85243837251765	6.13573801147968	Low_risk	0.552293871351265
TCGA-A7-A3RF-01	1.11780821917808	0	4.32455141336543	3.46605279875968	6.67188210745848	High_risk	0.660679730397979
TCGA-A2-A0T5-01	1.45479452054795	0	4.89639780056599	5.98010072433864	5.75278069850626	Low_risk	0.509495561082219
TCGA-BH-A1F5-01	7.43013698630137	1	2.77825063686487	1.81717298454462	5.9603217229932	High_risk	0.630093661534901
TCGA-LD-A66U-01	1.76986301369863	0	5.19449685045477	6.40018267684189	5.61613417017562	Low_risk	0.48137800161938
TCGA-E9-A3QA-01	2.51506849315069	0	5.12291701216789	5.34324790881269	5.79128012311772	Low_risk	0.515461638194015
TCGA-AO-A12F-01	5.04657534246575	0	3.1928096259613	5.15357432427751	5.70929063572336	High_risk	0.55423926535662
TCGA-A2-A25E-01	8.77808219178082	0	3.90926427964524	2.95108418099254	6.75016698397889	High_risk	0.685624567639798
TCGA-A8-A0A4-01	1.08493150684932	0	4.21268605702901	6.48514180234015	6.25718603986118	High_risk	0.58125168098428
TCGA-EW-A1J6-01	2.3972602739726	0	2.89652374132958	2.49636008155636	4.45765995097763	Low_risk	0.439313792954931
TCGA-C8-A8HR-01	1.11780821917808	0	4.6744832499898	6.15764807599597	5.97556369899335	Low_risk	0.539741577964736
TCGA-BH-A0BV-01	4.16164383561644	0	3.48507899268758	5.97385231677501	5.74999274658027	Low_risk	0.543307345657994
TCGA-D8-A27T-01	1.09041095890411	0	4.71882737840832	5.88150800891627	5.61465684618109	Low_risk	0.498230791262205
TCGA-E9-A1RE-01	3.88767123287671	0	3.35916973074329	2.98471693619622	7.59312067382988	High_risk	0.799896417351837
TCGA-A2-A0T3-01	4.15342465753425	0	4.13319359866411	6.6284601219464	5.77259302266103	Low_risk	0.523377017550758
TCGA-E2-A15E-01	1.72602739726027	0	4.38751419232091	5.81810663284177	7.51584883024209	High_risk	0.735488075363698
TCGA-E9-A1N5-01	3.06849315068493	0	4.16043619766802	5.61923985332443	6.00475305539982	High_risk	0.561419065767849
TCGA-B6-A0RV-01	14.1260273972603	0	4.80019584824329	5.91087654053683	5.62626097914385	Low_risk	0.497347165621899
TCGA-E2-A15P-01	1.63013698630137	0	4.67952513903782	4.82005128463813	5.38290238042638	Low_risk	0.482661948102215
TCGA-AC-A3EH-01	0.53972602739726	1	4.18622321153211	6.17413672696563	6.69724004818292	High_risk	0.638122415295228
TCGA-BH-A1FB-01	10.0520547945205	1	4.22633897235105	5.41293730089976	5.71958322084123	Low_risk	0.527747015075086
TCGA-A8-A07C-01	2.83287671232877	0	4.07524166688533	3.4509208948413	4.42560029096941	Low_risk	0.39679268904646
TCGA-E9-A5FK-01	2.22465753424658	0	4.32769454889442	6.3245622138808	6.03519499608114	High_risk	0.553501056065089
TCGA-A2-A0CO-01	9.56712328767123	1	4.91032013027651	5.94193027150639	5.53409273759622	Low_risk	0.483274650952356
TCGA-A8-A0A9-01	2.25205479452055	0	4.74725848592238	5.73057203082246	6.05019040045007	Low_risk	0.551521507774086
TCGA-C8-A1HF-01	0.90958904109589	0	4.34483559685714	5.63984859262058	5.64366574145946	Low_risk	0.513332646868408
TCGA-AQ-A54O-01	2.74246575342466	0	3.41878363851174	5.04959156352234	5.71632699224103	Low_risk	0.550739935461745
TCGA-S3-AA17-01	1.16164383561644	0	5.07834084126262	3.95389843291906	5.87992382021484	Low_risk	0.542046227549881
TCGA-MS-A51U-01	1.86575342465753	0	5.08968881398235	6.99733531746452	5.43544524546281	Low_risk	0.455801868147921
TCGA-AC-A62V-01	0.953424657534247	1	4.67252717567441	4.27593079191634	6.99105353191932	High_risk	0.68199398163797
TCGA-GI-A2C8-01	0.616438356164384	0	2.6103929725525	3.49975661258376	4.61825627798425	Low_risk	0.454806415047986
TCGA-BH-A18S-01	5.5041095890411	1	4.71766545717168	2.8360250997816	5.18370484748978	Low_risk	0.478998580148734
TCGA-EW-A1P7-01	2.50684931506849	0	4.2843364504999	5.35057503736652	5.53087291837516	Low_risk	0.504324567400969
TCGA-A8-A08P-01	2.58356164383562	0	5.46763815299236	4.5119423655728	6.78834509207325	High_risk	0.635899621813906
TCGA-A8-A095-01	3.4986301369863	0	5.07939091226009	5.6889692041735	5.95109584070776	Low_risk	0.53203186418894
TCGA-EW-A1P0-01	3.42739726027397	0	3.93007496485678	4.25652007886978	6.6997431722203	High_risk	0.665105957136494
TCGA-A2-A4S1-01	2.24657534246575	0	4.50350775363456	6.23985625819448	5.31194262874069	Low_risk	0.463204793641681
TCGA-AR-A0U3-01	11.1780821917808	0	3.98140516581497	5.63965761449703	6.05460323271717	High_risk	0.571517476892614
TCGA-BH-A0EB-01	2.04109589041096	0	4.61430347685745	3.83069139356967	5.39098059319682	Low_risk	0.495783298959229
TCGA-E9-A54Y-01	1.98630136986301	0	3.8286417357559	2.46790546906145	6.34372404344883	High_risk	0.643869683501297
TCGA-D8-A1XU-01	1.08219178082192	0	3.97888202809642	4.36989217989841	5.74046888951452	Low_risk	0.547382607753399
TCGA-OL-A66J-01	5.46849315068493	0	5.0152120850685	5.69014607585037	5.54352990885097	Low_risk	0.484567662859799
TCGA-EW-A1PD-01	1.16164383561644	0	4.33747561823227	4.78896232243404	6.16042812978369	High_risk	0.584735418860968
TCGA-BH-A0BC-01	2.66849315068493	0	4.92941228790125	4.42203784683053	5.99482859932045	High_risk	0.554453559479414
TCGA-AC-A23H-01	0.476712328767123	1	4.00766196915681	2.84179201613293	6.23969017148247	High_risk	0.623042387574069
TCGA-D8-A1XC-01	1.03287671232877	1	3.85901538479941	5.11360049373191	5.37823068653109	Low_risk	0.498776032925358
TCGA-AN-A0XV-01	0.443835616438356	0	4.19743295826877	3.63559189032764	4.78124429330452	Low_risk	0.434626971449548
TCGA-A8-A08G-01	1.66301369863014	0	3.74831094444294	5.71845478862201	6.27040559789481	High_risk	0.602249709790661
TCGA-A2-A1FW-01	1.44657534246575	0	3.20128882762161	2.74749481896261	5.87105507508663	High_risk	0.599201658863698
TCGA-LL-A5YO-01	1.20547945205479	0	5.3670285247106	3.66055217682796	6.99498242791449	High_risk	0.672273409473512
TCGA-E9-A1RF-01	0.547945205479452	0	4.40107747313292	4.46556313986643	5.31119792005607	Low_risk	0.484553936928583
TCGA-XX-A899-01	1.27945205479452	0	4.2859717859969	6.39912494051511	5.57988912996296	Low_risk	0.49897043558904
TCGA-E2-A15K-06	0.753424657534247	0	5.08340486373065	1.72626448834641	5.96810918892478	High_risk	0.576337340092206
TCGA-AO-A0JI-01	4.18630136986301	0	3.20590856266485	2.55606149049984	6.65539047171218	High_risk	0.69543646546979
TCGA-AN-A0AM-01	0.0136986301369863	0	3.65448136905782	4.45631991323426	5.59706032950051	Low_risk	0.537050419840019
TCGA-AO-A128-01	8.8986301369863	0	6.56632960847619	5.81818334419305	6.08821581639454	Low_risk	0.511230317014594
TCGA-C8-A12N-01	0.980821917808219	0	4.34273962159978	5.01030542554104	6.38987995823475	High_risk	0.609829243446995
TCGA-A7-A6VX-01	0.868493150684931	0	4.67643667575754	4.22107278251506	6.78245967694583	High_risk	0.657406838359808
TCGA-C8-A133-01	0	0	3.929383880657	3.93479010648497	6.36699531488696	High_risk	0.628555513710639
TCGA-A2-A0CS-01	6.43287671232877	1	3.71867944986417	4.20484498579147	5.39149966386868	Low_risk	0.51347373661424
TCGA-E2-A15K-01	0.753424657534247	0	4.85745854543944	4.59208622446715	6.40807154000794	High_risk	0.604057393632489
TCGA-A8-A083-01	0	0	5.29156672404726	2.56430499536332	6.03753816873252	High_risk	0.570700380364363
TCGA-XX-A89A-01	1.33698630136986	0	4.80033047292464	5.12158739076296	6.06465655070591	High_risk	0.558488561785506
TCGA-BH-A28O-01	3.06849315068493	0	4.94738095557625	6.53776042583257	5.8675802222025	Low_risk	0.516105945829209
TCGA-B6-A0IC-01	4.22465753424658	1	5.16454897325903	2.46965158439432	6.37818212402129	High_risk	0.61573472376411
TCGA-B6-A401-01	7.11232876712329	0	4.58496851193797	5.4822610202286	6.15643100074335	High_risk	0.570867856339655
TCGA-AN-A0XS-01	0.0273972602739726	0	4.32099725635828	6.1503789222083	6.7263557794025	High_risk	0.638622434434684
TCGA-A7-A0CG-01	2.85753424657534	0	4.53392459966752	4.47804637199983	5.09676363876744	Low_risk	0.455431244951065
TCGA-A1-A0SM-01	0.663013698630137	0	3.28178725681583	5.45097696403719	4.68440359449702	Low_risk	0.425690224323722
TCGA-D8-A27R-01	0.841095890410959	0	5.41921863160305	4.46140413868588	7.67549487322675	High_risk	0.744270505122735
TCGA-GM-A2DD-01	6.25205479452055	0	4.53072625022253	4.1018097317857	5.66908063872894	Low_risk	0.528339343233882
TCGA-LL-A740-01	1.20821917808219	0	5.82198566798805	4.05242458924934	6.11573660176699	Low_risk	0.551387357995598
TCGA-AR-A24T-01	8.77260273972603	0	3.57734422773091	4.63402397693559	4.92904295008956	Low_risk	0.456698339207853
TCGA-BH-A0H0-01	1.26301369863014	0	3.69946279388635	2.49182744818985	7.34211112393093	High_risk	0.766768820230006
TCGA-A8-A09T-01	1.58630136986301	0	4.04124298223188	4.59406478344135	6.38144604727378	High_risk	0.620544857352275
TCGA-B6-A0WW-01	1.52876712328767	1	2.89629122671674	2.54786929972843	7.15324699422466	High_risk	0.762857574490657
TCGA-OL-A66L-01	3.56438356164384	0	5.5561718778373	6.97324389710117	5.78382592445525	Low_risk	0.486680447872247
TCGA-A8-A0A7-01	0.0821917808219178	0	4.83684314593084	3.96603356082831	6.61040478489906	High_risk	0.635573414428679
TCGA-A7-A4SA-01	1.24383561643836	0	4.52950239427559	4.76557717794607	6.43221616111909	High_risk	0.613025268137077
TCGA-A2-A0EN-01	11.2	0	4.15308380816158	5.79401029506646	4.54875102397038	Low_risk	0.384674295253569
TCGA-B6-A0IO-01	13.813698630137	0	3.67750824226472	4.31831684133498	5.29656386185627	Low_risk	0.501840969308537
TCGA-AC-A8OQ-01	0.0931506849315069	0	4.2472819528286	4.44623637615148	4.67162739584933	Low_risk	0.411579172220466
TCGA-D8-A27E-01	1.45205479452055	0	3.98133209345317	2.790313304665	5.64373788393077	Low_risk	0.552577474700105
TCGA-BH-A8G0-01	1.81369863013699	0	5.13662616401767	5.85304001919641	5.2678391366293	Low_risk	0.446748500852414
TCGA-A2-A3XW-01	4.69041095890411	0	3.96788793081851	6.43162797370495	5.88524732944645	Low_risk	0.543017052589209
TCGA-BH-A0DP-01	1.3041095890411	0	5.20930128975834	5.79798569056491	6.13897825331988	Low_risk	0.55031853945098
TCGA-PE-A5DD-01	5.35068493150685	0	4.72528308536472	5.89333793910881	6.38306314420821	High_risk	0.590333459867876
TCGA-OL-A66K-01	3.49315068493151	1	5.0457487421736	6.5495089992776	5.70208955048293	Low_risk	0.493708164951286
TCGA-BH-A1FG-01	10.2356164383562	1	3.50027942751699	3.49419797361263	6.95024560041139	High_risk	0.71375068156211
TCGA-A2-A25D-01	1.51232876712329	0	4.58058570461889	3.18773608087232	6.75270176727336	High_risk	0.667188868263466
TCGA-S3-AA14-01	1.44931506849315	0	3.97153435745905	4.24621044425123	5.03239623030825	Low_risk	0.463750924922037
TCGA-LL-A440-01	2.07945205479452	0	6.19340905315566	5.93646127165036	5.08487640276286	Low_risk	0.398340384592422
TCGA-A2-A0SW-01	3.73972602739726	1	3.98878464957948	2.2967510558642	5.98275861866304	High_risk	0.598433393587492
TCGA-D8-A1XW-01	3.58630136986301	0	3.12920057487283	3.50436615061227	6.74464146533566	High_risk	0.697883062185273
TCGA-B6-A2IU-01	14.1808219178082	0	4.32351418724139	3.96138255035843	5.60790135998667	Low_risk	0.527488514448941
TCGA-GM-A2DO-01	7.11232876712329	0	5.60255486666118	3.62011716502868	5.59804952169134	Low_risk	0.499065811860516
TCGA-B6-A0IA-01	22.9890410958904	0	3.87518045348502	2.55799817518443	6.5633640842194	High_risk	0.668190071596616
TCGA-C8-A26Y-01	1.07945205479452	0	4.7365128775735	3.32233199295572	6.21180265479438	High_risk	0.596952933982371
TCGA-AN-A0G0-01	0.0438356164383562	0	4.64049946447234	5.71273883235938	6.75366202687415	High_risk	0.638868069506111
TCGA-AO-A0JG-01	2.18630136986301	0	4.30965642368606	4.1135754912905	4.93246753370177	Low_risk	0.444989389225227
TCGA-E2-A1LH-01	8.8958904109589	0	3.9007026090759	2.95242676071363	5.51845330840873	Low_risk	0.537728797871388
TCGA-AN-A0FY-01	0.0273972602739726	0	4.88736442077394	5.73635051430682	7.09965814714998	High_risk	0.674253347849085
TCGA-E2-A1L9-01	1.63835616438356	0	4.52212481803968	5.69385768945646	4.59270817889667	Low_risk	0.382118242039907
TCGA-BH-A0W5-01	3.52876712328767	0	4.49287224076993	5.15043376019588	6.10950891699591	High_risk	0.570997226169229
TCGA-AQ-A54N-01	0.213698630136986	0	3.67455104315459	7.33147144743269	5.67828885660819	Low_risk	0.515599669636771
TCGA-GM-A3NY-01	3.18356164383562	0	4.24579226405921	5.54802965331405	4.86001922694698	Low_risk	0.422488433880765
TCGA-A8-A09E-01	4.08767123287671	0	3.47348821295466	3.72025657288147	6.92729441528502	High_risk	0.709221908159997
TCGA-AR-A0TX-01	5.4027397260274	0	4.84478232955584	3.58621229492397	5.60048980481865	Low_risk	0.518020121260857
TCGA-AQ-A04J-01	2.24383561643836	0	4.00940988118751	5.21184547530565	5.04269686175724	Low_risk	0.453753191355449
TCGA-AR-A2LJ-01	7.21095890410959	0	6.09891217435716	5.42908029352227	5.96739689319312	Low_risk	0.512150496372136
TCGA-AC-A23C-01	1.6027397260274	0	4.00383607103991	3.74506518822346	4.48195761500915	Low_risk	0.402148705259023
TCGA-D8-A1XQ-01	1.36712328767123	0	5.16419897787628	4.30120716975248	6.01734070543909	High_risk	0.552782148300963
TCGA-E2-A156-01	1.98904109589041	0	4.80703027914971	4.46517129305766	5.57855535197476	Low_risk	0.506899490548208
TCGA-AC-A6IV-01	1.55616438356164	0	4.94988039143635	5.96616049047365	4.93004183823725	Low_risk	0.409435703609411
TCGA-E2-A15E-06	1.72602739726027	0	4.73436278987229	4.98223153925593	7.15010673245935	High_risk	0.692074088438742
TCGA-D8-A1X6-01	1.48219178082192	0	3.575893164772	2.51189810171617	7.98368567418397	High_risk	0.846674323819166
TCGA-A8-A0AD-01	3.16986301369863	0	3.21024857828868	2.84905849972715	4.68319114187824	Low_risk	0.455083561133477
TCGA-A8-A07G-01	1.58082191780822	0	3.62421789678064	4.79550722267666	5.51212889119141	Low_risk	0.523944426737099
TCGA-C8-A130-01	1.01369863013699	0	3.63633460244218	4.45410349335162	5.27371355671119	Low_risk	0.498636534585022
TCGA-AN-A046-01	0.0273972602739726	0	4.16921149248451	3.18410570029687	5.71741596054625	Low_risk	0.552689674751208
TCGA-E2-A1AZ-01	6.38082191780822	0	4.57728379590425	6.13009275987563	6.15566019466648	High_risk	0.564036151773088
TCGA-B6-A400-01	0.589041095890411	0	4.36803494402586	5.76164696571322	6.31888259949593	High_risk	0.592651445836052
TCGA-Z7-A8R5-01	9.00547945205479	0	5.16077904105301	6.76450805211716	5.2540384138096	Low_risk	0.434763432622377
TCGA-E2-A155-01	1.75342465753425	0	2.9079289622708	2.33499724490688	5.81716019064584	High_risk	0.604215034276808
TCGA-E2-A109-01	3.88219178082192	0	3.90575522887353	3.43906456684321	6.10182653662019	High_risk	0.602543770383014
TCGA-BH-A1EN-01	5.82739726027397	1	4.79592276040509	2.77264580309269	7.4252276546584	High_risk	0.7472831796542
TCGA-AR-A1AQ-01	8.27671232876712	0	4.77448136032094	5.07247457550083	6.13605600420631	High_risk	0.568222032884168
TCGA-E2-A574-01	3.23013698630137	0	3.49947599961551	3.809404153935	6.87962000570611	High_risk	0.701909608519645
TCGA-A2-A1G0-01	1.68767123287671	0	4.55660721221194	4.04800071693296	5.46818903074813	Low_risk	0.504136462088551
TCGA-AC-A4ZE-01	2.43835616438356	0	5.08878187971649	5.44823361642841	6.40601787881996	High_risk	0.58907328054187
TCGA-AR-A24O-01	9.88219178082192	0	4.71003495374084	4.62972963238966	5.0404848073353	Low_risk	0.442790880366447
TCGA-BH-A0AV-01	4.98630136986301	0	3.58551542784923	5.58733198380878	4.49262873712027	Low_risk	0.393841414579047
TCGA-C8-A137-01	1.03835616438356	0	3.45563627741836	2.89182743899451	4.99272765049606	Low_risk	0.485916225898272
TCGA-B6-A0RL-01	6.76438356164384	1	3.51983121970686	5.82027598996926	6.25782341425927	High_risk	0.605165880364733
TCGA-OL-A5RV-01	2.90958904109589	0	4.60919942709025	6.2857184673414	5.53628296687984	Low_risk	0.487134658836569
TCGA-B6-A0IM-01	10.6109589041096	1	3.7085955922738	4.16121856808201	5.29334841097835	Low_risk	0.502382893313318
TCGA-B6-A0IK-01	1.56438356164384	1	3.10994554306482	3.99156266044647	5.26616811028997	Low_risk	0.5153845139848
TCGA-B6-A0WX-01	1.75068493150685	1	3.44905948035147	4.54408348256737	6.00219843405712	High_risk	0.589782304512111
TCGA-AR-A24H-01	13.4082191780822	0	4.98028583950421	2.88074428964642	7.04249879120141	High_risk	0.695660519901435
TCGA-B6-A0IQ-01	11.7397260273973	0	4.11581565617192	5.5181101989399	5.62632231455539	Low_risk	0.51807902421404
TCGA-D8-A27N-01	1.42191780821918	0	4.64978213531611	3.82425869660337	4.3709314674984	Low_risk	0.372355459229581
TCGA-C8-A275-01	0.00273972602739726	0	4.64630092801156	1.76022094646651	7.04618981245974	High_risk	0.716146423484794
TCGA-B6-A0IG-01	12.2082191780822	1	3.90621718078042	5.38767616607321	7.13718072561039	High_risk	0.706184113799598
TCGA-E9-A243-01	1.67671232876712	0	4.66361218203141	2.7868054329789	4.98315779308355	Low_risk	0.456718302327698
TCGA-D8-A1JE-01	1.57534246575342	0	3.44206766340649	4.70147697583599	5.17341930178762	Low_risk	0.488625183778967
TCGA-E2-A1LE-01	2.40821917808219	1	3.46754034205384	4.16505169159763	7.22956100653731	High_risk	0.740952494606284
TCGA-AC-A6IX-01	1.02191780821918	0	4.71758869357472	5.39960520449648	5.21368166824409	Low_risk	0.455202712283549
TCGA-A8-A09Q-01	2.08493150684932	0	4.38081255066312	2.80931153792387	7.74498650623926	High_risk	0.795359652653926
TCGA-AN-A0AL-01	0.621917808219178	0	3.57723544862026	4.63498234869591	6.399410383578	High_risk	0.633472078254813
TCGA-A2-A4RY-01	1.77534246575342	0	5.15733076496003	7.20630817885403	5.70304808192594	Low_risk	0.484108500860606
TCGA-AR-A5QQ-01	0.882191780821918	1	4.75167259046219	3.70067275005716	4.2511737189701	Low_risk	0.356817629801753
TCGA-D8-A140-01	1.1041095890411	0	4.33512591081096	3.35908537247869	4.033211537607	Low_risk	0.344322031573987
TCGA-A2-A0YH-01	1.80547945205479	0	4.39807669206745	4.52598114524292	7.25680876259815	High_risk	0.717900171701082
TCGA-B6-A3ZX-01	3.15616438356164	1	4.43078036164101	4.13533785653182	5.09251191476855	Low_risk	0.461073937593085
TCGA-A1-A0SE-01	3.61917808219178	0	4.21787435589451	5.89221857225999	5.94216727840936	Low_risk	0.549589575582089
TCGA-AR-A1AN-01	8	0	4.5543801062302	4.86827191110476	6.73735551997091	High_risk	0.64801354889562
TCGA-A8-A08R-01	0.0821917808219178	0	5.03230806137427	3.90339504228203	6.88124246649299	High_risk	0.664085555227611
TCGA-OL-A5RX-01	2.40547945205479	0	5.11165734626313	6.92540252239232	5.5815892661887	Low_risk	0.473611062869494
TCGA-AR-A2LO-01	3.28219178082192	0	4.97413921815108	5.801068096712	6.40848939443068	High_risk	0.588367385352696
TCGA-BH-A0BD-01	1.51780821917808	0	4.92004552417241	6.20462787283717	5.93960036976914	Low_risk	0.528985788505699
TCGA-AR-A24N-01	8.31506849315068	0	4.64647374794487	4.08278773170927	6.47739562486552	High_risk	0.622930829120399
TCGA-AR-A2LH-01	1.68767123287671	1	3.91676324412231	5.77908896158245	7.97105030934556	High_risk	0.802001301281575
TCGA-AR-A1AO-01	7.17260273972603	0	6.49013526691968	5.40595493078124	5.47262423616095	Low_risk	0.443464311996169
TCGA-BH-A1EW-01	4.64109589041096	1	3.6766397705362	6.58612820813591	5.49816149427034	Low_risk	0.501859520560612
TCGA-BH-A0W3-01	1.99452054794521	0	4.77479232971042	4.02960306667601	5.9586965427821	High_risk	0.558037841483885
TCGA-EW-A1PF-01	1.2027397260274	0	3.8060971682782	4.56469520955983	6.62238718876203	High_risk	0.655505233016417
TCGA-S3-A6ZG-01	1.53972602739726	0	4.11288358519425	5.75824453846812	6.36714562693553	High_risk	0.604651781697436
TCGA-E9-A22A-01	3.25753424657534	0	3.61705158593447	3.63011420034994	5.92770923246793	High_risk	0.586539194775044
TCGA-A2-A0YT-01	1.98082191780822	1	3.55775316889336	3.37932984317879	8.05845017249893	High_risk	0.846829373800853
TCGA-B6-A0IN-01	7.04931506849315	1	3.46881788249647	3.0663475604625	5.07580214865858	Low_risk	0.493720488847945
TCGA-C8-A1HJ-01	0.0136986301369863	0	2.81342207575953	4.1331031576162	3.31034012061215	Low_risk	0.285884006632973
TCGA-AQ-A7U7-01	1.6	1	4.77012602333929	6.24667790223524	5.32313224258478	Low_risk	0.458038963783057
TCGA-D8-A1JI-01	1.58082191780822	0	4.25522878594066	4.95279016114373	6.34827314675004	High_risk	0.607554847434615
TCGA-GM-A2D9-01	4.96438356164384	1	4.32016693240979	4.5642257202064	5.05629305270831	Low_risk	0.454806099614585
TCGA-A8-A06R-01	1.4986301369863	0	3.80588055901646	3.78560286025582	6.11503740584144	High_risk	0.602839746241758
TCGA-AR-A1AT-01	3.48493150684931	1	4.57500972029495	5.97553847887585	5.6764282128546	Low_risk	0.508125317510908
TCGA-AO-A1KP-01	8.09041095890411	0	3.62491971050011	2.47417642564478	5.90302862639725	High_risk	0.59573755065583
TCGA-AN-A0AJ-01	0.83013698630137	0	5.20833777013595	3.71303589486194	5.87618785178088	Low_risk	0.541032471839923
TCGA-A8-A07F-01	1.58082191780822	0	4.50264884561047	3.60324058574551	6.09729475112348	High_risk	0.585830413257684
TCGA-GM-A3XG-01	3.64383561643836	0	4.89014508633244	7.33528315355643	5.92291378419432	Low_risk	0.515616153809239
TCGA-AR-A0TV-01	6.26849315068493	0	4.38355223995426	4.00340434723049	5.35764700823654	Low_risk	0.495501639603431
TCGA-A2-A3XY-01	2.99452054794521	1	4.61250584330548	4.95352134354868	6.5119423655728	High_risk	0.618597438524809
TCGA-BH-A0DD-01	6.81095890410959	0	3.97104685948876	6.60769722951834	6.42211355620049	High_risk	0.605605877709265
TCGA-A2-A1FZ-01	1.87123287671233	0	5.24670070118973	4.36038534788483	5.27758683580848	Low_risk	0.461217222843023
TCGA-D8-A13Z-01	1.73972602739726	0	4.30450374070321	4.11101461443284	5.62371179422913	Low_risk	0.528249052687751
TCGA-A2-A25C-01	1.43287671232877	0	4.92586178647766	4.50037504389968	5.47967680655762	Low_risk	0.491765581155982
TCGA-AN-A0XR-01	0.0273972602739726	0	4.59608238879742	6.15160719967905	6.1488873422325	High_risk	0.562537946631025
TCGA-B6-A0RN-01	21.9397260273973	0	3.56855507815669	6.05632557154733	5.06437847530762	Low_risk	0.457979063136413
TCGA-AC-A2FB-01	3.38082191780822	0	3.86619584872773	4.89007697294606	4.80345954376145	Low_risk	0.431887483529619
TCGA-AC-A7VB-01	0.684931506849315	0	3.25070392641388	5.88676716930102	5.86221083944168	High_risk	0.563389733120967
TCGA-A2-A0YM-01	2.64383561643836	0	4.99688583014582	5.62043098980983	6.15676468664658	High_risk	0.559484211010209
TCGA-OL-A5D8-01	2.66575342465753	0	4.19953886483477	5.93941936307588	6.54060388474912	High_risk	0.621477471373462
TCGA-D8-A1XL-01	1.66027397260274	0	5.03558872161767	5.9266494340098	7.16522961191546	High_risk	0.676523595480032
TCGA-AR-A252-01	7.77534246575342	0	4.55925929908527	3.52574316666231	4.48384156822998	Low_risk	0.391307292335024
TCGA-BH-A18G-01	0.408219178082192	0	2.5031197177782	2.7943742745422	5.79509935990587	High_risk	0.606427682657431
TCGA-OL-A5D6-01	3.02465753424658	1	5.28787487556725	4.08183384992794	6.36522884925154	High_risk	0.593966882464117
TCGA-A8-A086-01	1.08493150684932	0	3.70512640510021	4.35978118068903	6.95480816255281	High_risk	0.700100519250573
