# Supplementary material for: THEM6 is a prognostic biomarker for breast cancer and is associated with immune infiltration
Source: Sci Rep. 2023 Dec 11;13:21974. doi: 10.1038/s41598-023-49379-5 (PMC10713618; doi:10.1038/s41598-023-49379-5)
Supplement: Supplementary file 3 — Supplementary Information 3. [file 41598_2023_49379_MOESM3_ESM.csv]

gene_name	gene_id	gene_biotype	cor_pearson	p_pearson	cor_spearman	p_spearman
LINC02082	ENSG00000242268	lncRNA	-0.175512185032652	4.00504110578786e-09	-0.167991283202637	1.82183237801926e-08
AC090241.2	ENSG00000270112	lncRNA	-0.291972832399455	3.10240915868486e-23	-0.126083862674828	2.54377242754732e-05
RAB4B	ENSG00000167578	protein_coding	0.123194335539303	3.89490487583646e-05	0.0812921729547434	0.00676988472267964
TIGAR	ENSG00000078237	protein_coding	-0.0557748071207625	0.0633475859854086	-0.105843821574974	0.000417273764539711
RNF44	ENSG00000146083	protein_coding	0.129494017010916	1.52029929943329e-05	0.0986452657942568	0.00100910062701356
NUP210P2	ENSG00000225275	unprocessed_pseudogene	0.0219567685584949	0.46510897831962	0.0563543762009402	0.0606458865441894
DNAH3	ENSG00000158486	protein_coding	0.0336230674503316	0.263243701803156	0.0526131515062938	0.0798870155567163
RPL23A	ENSG00000198242	protein_coding	0.156574875659965	1.59988857745668e-07	0.0318319119919417	0.289492431023443
EHD4-AS1	ENSG00000259883	lncRNA	-0.285576404376276	2.95090618249176e-22	-0.140472876484909	2.65297804192994e-06
RPL7L1P12	ENSG00000231981	processed_pseudogene	-0.283739999770689	5.57411991218128e-22	-0.111034115391864	0.000211465145174647
AC244102.2	ENSG00000269475	unprocessed_pseudogene	0.0781088529845516	0.0092628680435705	0.0935991254760133	0.00180640826832363
Y_RNA	ENSG00000201788	misc_RNA	-0.12628660066787	2.46800149992036e-05	-0.0487601473823313	0.104604874822575
ARL8B	ENSG00000134108	protein_coding	0.0849796105898842	0.00462732126005537	-0.0042599242786096	0.887296495037156
AC007114.2	ENSG00000263089	lncRNA	-0.28356796327494	5.91490287731889e-22	-0.160958767371209	7.0723051425077e-08
CALB2	ENSG00000172137	protein_coding	0.0414965465263496	0.167297424539067	-0.00076176250145058	0.979781120589933
MFSD3	ENSG00000167700	protein_coding	0.644144392206774	5.28513356720849e-131	0.617755885660753	0
AC092839.2	ENSG00000234943	lncRNA	-0.308790140646282	6.28219932841966e-26	-0.101114346149952	0.000745911014032531
LINC00636	ENSG00000240423	lncRNA	-0.0582245496702473	0.0525705814443346	0.00012879231655335	0.996581745289963
PIGV	ENSG00000060642	protein_coding	0.038657273319692	0.198310439662024	-0.0205719337812191	0.493676551915489
AC055876.5	ENSG00000271616	processed_pseudogene	-0.0452554272430737	0.132028007720702	-0.0309123284888771	0.303706947986934
PIGFP2	ENSG00000234881	processed_pseudogene	-0.290191161782727	5.84406085148039e-23	-0.1230412786951	3.98276720125645e-05
CHIAP1	ENSG00000236040	unprocessed_pseudogene	0.0334374341647647	0.26589008174237	-0.0457336416475836	0.127987859583968
ECE1-AS1	ENSG00000231105	lncRNA	-0.253371475635679	1.04962678224473e-17	-0.134754906469791	6.69839500542021e-06
AC128716.1	ENSG00000243044	processed_pseudogene	-0.0529411271502416	0.0780229008063784	-0.0319034610217506	0.288458184120151
ZNF708	ENSG00000182141	protein_coding	-0.254485345506367	7.47871098596212e-18	-0.247198156348755	8.44185044033586e-17
LINC01224	ENSG00000269416	lncRNA	0.0129436342457255	0.666776451616555	-0.0336242151419073	0.263227397027305
AC127002.2	ENSG00000275265	lncRNA	-0.0727884243980993	0.0153312702550306	-0.0199468241098973	0.506959738029946
MYADML2	ENSG00000185105	protein_coding	0.0700834933443426	0.019588677407791	0.077520778352544	0.00980743730366662
DNM3-IT1	ENSG00000233540	lncRNA	-0.216974898945593	2.7796007834224e-13	-0.0951563764759077	0.00151136720342608
PHEX	ENSG00000102174	protein_coding	-0.00995497464167562	0.740530096493098	-0.0514762662191152	0.0866292772730576
KRT8P47	ENSG00000271647	processed_pseudogene	-0.0585674523193544	0.0511919413843985	-0.0284143946173565	0.344469992004654
MOGAT2	ENSG00000166391	protein_coding	-0.0848175715011432	0.00470635058567852	-0.12145124763161	5.01374857537269e-05
AC006557.5	ENSG00000270469	processed_pseudogene	-0.240906010051147	4.16720036844123e-16	-0.20157011515852	1.24663272336217e-11
PFN2	ENSG00000070087	protein_coding	0.0705793030686532	0.0187387044465626	0.105077985571356	0.000459585724459322
AC007861.1	ENSG00000262950	lncRNA	-0.134178341555116	7.33906174597201e-06	-0.0445389728367637	0.138264669596692
CASC23	ENSG00000255420	lncRNA	-0.0403580038649671	0.179265594480543	-0.00354365961973028	0.906165113169195
DNM1P41	ENSG00000280038	TEC	-0.0695332964739839	0.0205710725594805	-0.0434746449268397	0.147944863379771
AC005324.5	ENSG00000266261	lncRNA	-0.0635934083713	0.0342156685183286	-0.010520515438333	0.72636487083537
RMND5A	ENSG00000153561	protein_coding	0.0146197477631846	0.626727051670876	-0.0146438619756697	0.626106845867876
AC092301.1	ENSG00000269148	lncRNA	-0.264699823955687	3.09183713214103e-19	-0.143593457457649	1.57552972647506e-06
AL590730.2	ENSG00000274458	snoRNA	-0.00812306621426626	0.786997995285181	0.0240755162563524	0.423151103907948
AC245008.1	ENSG00000273406	lncRNA	-0.0784022865886577	0.00900135463254926	-0.0438431222968184	0.144536630071031
RAD23A	ENSG00000179262	protein_coding	0.33073103614363	1.02592098810399e-29	0.268161656625586	1.33089836399286e-19
TTC41P	ENSG00000214198	transcribed_unitary_pseudogene	-0.175543673807199	3.9791595930976e-09	-0.122632650782706	4.28258539925418e-05
RNVU1-2A	ENSG00000278099	snRNA	-0.286415673579831	2.20308629980105e-22	-0.0738095841414008	0.0139494226112379
OR2D2	ENSG00000166368	protein_coding	-0.292467384125589	2.60023699371831e-23	-0.115242029436879	0.000119942815962041
SERPINB11	ENSG00000206072	protein_coding	-0.0366881075544208	0.222158819596913	-0.0220091624515938	0.464044312042538
AL135937.1	ENSG00000234900	lncRNA	-0.291232399744678	4.03858415761566e-23	-0.13388546690706	7.68650960839159e-06
LINC02292	ENSG00000258630	lncRNA	-0.00499595258746603	0.868009879533128	-0.0116465032691149	0.698442674130523
SIN3B	ENSG00000127511	protein_coding	-0.00225672241570735	0.940160665794192	-0.0252968443731254	0.399947106884263
LINC00705	ENSG00000225269	lncRNA	-0.12088965756486	5.43480117542031e-05	-0.113264248920796	0.00015695308101908
RPL7P17	ENSG00000214062	processed_pseudogene	-0.343900092420764	3.84123837730417e-32	-0.194883344421764	5.93068213577106e-11
TLL2	ENSG00000095587	protein_coding	-0.0710486296382785	0.017963996412245	-0.0867770600417503	0.00383803672406102
AC025588.4	ENSG00000274219	unprocessed_pseudogene	-0.0697327796890632	0.0202100394413235	-0.0518826895434211	0.0841687451653468
AL606490.3	ENSG00000230100	lncRNA	-0.041583449983778	0.166409147500966	-0.0420983272305568	0.161218882950679
CTSA	ENSG00000064601	protein_coding	0.323509317045543	1.96067957153903e-28	0.222050949394346	8.71947284460785e-14
AL671277.1	ENSG00000227766	unprocessed_pseudogene	0.0219179227639439	0.465899216209483	0.00539969998171983	0.85745290405836
IL32	ENSG00000008517	protein_coding	0.012617400925547	0.674687712644611	-0.0524411319549881	0.0808799856128629
AC116351.1	ENSG00000215246	lncRNA	-0.157303057682848	1.39917483115303e-07	-0.177306252994431	2.76294204114245e-09
AC103810.5	ENSG00000266644	lncRNA	-0.232690695625396	4.21992346305021e-15	-0.162377183580705	5.40472802772441e-08
ASS1P7	ENSG00000236893	processed_pseudogene	-0.00139153370426019	0.963080597053845	0.065277823373303	0.0297256782622911
THAP12P4	ENSG00000254465	processed_pseudogene	-0.212684143908708	8.25941325159072e-13	-0.0685437747856633	0.022446169523556
PTPN4	ENSG00000088179	protein_coding	-0.198602075693174	2.50803454307141e-11	-0.194386476465495	7.28759892717662e-11
NUCB2	ENSG00000070081	protein_coding	0.0352786531182937	0.240443924627188	0.00092605748952085	0.975421595125236
AC087741.2	ENSG00000275479	lncRNA	0.14630246474686	9.93258430737749e-07	0.114839222959167	0.000126739644899228
SERPINB12	ENSG00000166634	protein_coding	-0.0462255323672133	0.123933006662582	-0.0645667910524699	0.031555243851022
AC023830.2	ENSG00000261789	lncRNA	-0.0736824547930143	0.0141152484469269	-0.0159231649505816	0.596317676236758
AC021613.1	ENSG00000254092	lncRNA	-0.00755760128339822	0.801504583048343	-0.0508195912456655	0.0907297344460127
GGT3P	ENSG00000197421	transcribed_unprocessed_pseudogene	0.0368458633638724	0.220175841268479	0.0546797669963365	0.0687232398163878
TMEM143	ENSG00000161558	protein_coding	0.135085969568861	6.35504945143797e-06	0.0771169476078116	0.0102125111144914
DACH1	ENSG00000276644	protein_coding	-0.099892954739488	0.000864774318318867	-0.129548340109453	1.53309365444892e-05
AC145350.3	ENSG00000260900	processed_pseudogene	0.0323371741866664	0.281950394064064	0.0221538071378314	0.461112116169905
Metazoa_SRP	ENSG00000278732	misc_RNA	-0.283656518233005	5.73699157101129e-22	-0.130930226886336	1.21924537529271e-05
COLCA1	ENSG00000196167	lncRNA	-0.0210597093195152	0.483546498333321	-0.0514616053826362	0.0867201058995072
AC008403.1	ENSG00000268465	protein_coding	0.0329630557937362	0.272735688082474	0.0408705227495707	0.173801665449495
RN7SL560P	ENSG00000264438	misc_RNA	0.0462949620595505	0.123368823203464	0.074692002798077	0.0128449994256407
BMP2KL	ENSG00000204113	processed_pseudogene	-0.350894680814134	1.76720497622842e-33	-0.142540380169793	1.88076316128884e-06
RNU6-820P	ENSG00000207000	snRNA	-0.157544616899284	1.33813677791256e-07	-0.0650132043016906	0.0303956430754999
AC093367.1	ENSG00000254131	processed_pseudogene	-0.158010624135896	1.22757131008897e-07	-0.0630074695590547	0.0359076786419964
FGF23	ENSG00000118972	protein_coding	0.0221481361522557	0.461226881674922	-0.0419757888605199	0.162442929948782
AC114689.1	ENSG00000264104	processed_pseudogene	-0.118024871012811	8.15604416432106e-05	-0.0187226829750265	0.53338459271327
SERTAD2	ENSG00000179833	protein_coding	-0.120265958612396	5.94155953848917e-05	-0.149469226186795	5.90981652181458e-07
ST3GAL6	ENSG00000064225	protein_coding	-0.201592740793407	1.23995563146025e-11	-0.239453425749337	7.80665832480119e-16
AP001029.1	ENSG00000267108	lncRNA	0.000382386859380454	0.989851378456927	-0.0076354598385738	0.799502994112934
PKP2	ENSG00000057294	protein_coding	-0.024545352063894	0.414155920413804	-0.0506935467367508	0.0915316016059086
AL357315.1	ENSG00000227535	lncRNA	-0.288545437257203	1.04473622145904e-22	-0.0822962625174777	0.00610359864625216
RNU6-453P	ENSG00000252628	snRNA	-0.0613122896102279	0.0412092281273233	-0.0493513580174793	0.100459654908777
TRIM51HP	ENSG00000166007	transcribed_unprocessed_pseudogene	-0.0242976984039904	0.41888318606417	-0.00882728721490673	0.769034952586125
AC005046.1	ENSG00000273055	lncRNA	-0.231244370340727	6.28633547692327e-15	-0.174313913352948	5.12121220064904e-09
RPL35AP28	ENSG00000242041	processed_pseudogene	0.0088824027903373	0.767634154759939	0.0267308360227783	0.373822519265672
AP005242.3	ENSG00000278923	lncRNA	0.020207088256202	0.501431448669998	0.0160765432170614	0.592783844023419
KRT1	ENSG00000167768	protein_coding	-0.0276863140792128	0.356979011976248	-0.0610173348010929	0.0421962274000426
AC016583.1	ENSG00000280159	TEC	-0.0782783036231489	0.00911103647016003	-0.136575329272613	5.00785214938532e-06
AC026185.1	ENSG00000235240	unprocessed_pseudogene	-0.0370856243124135	0.217186398962408	-0.0116043651751877	0.699480583310182
PDLIM1P3	ENSG00000264172	processed_pseudogene	-0.0152482566124399	0.611980140390997	0.0242752224596402	0.419313775242498
RNU6-1273P	ENSG00000199903	snRNA	-0.0111709500118046	0.710188341136896	0.00408074240325858	0.89202463184041
RNA5SP218	ENSG00000200058	rRNA_pseudogene	-0.169480075104404	1.3569856784267e-08	-0.0435000278149814	0.147708134902671
AL080312.2	ENSG00000275358	lncRNA	-0.0312579697795888	0.298329561465654	-0.0191117221384885	0.52491184844222
RAET1K	ENSG00000218358	transcribed_unprocessed_pseudogene	0.0470991874817103	0.116978739211409	0.0485022331561531	0.106455193757627
AC021506.1	ENSG00000266460	lncRNA	-0.105767262991523	0.0004184707096159	-0.0688615287551193	0.0218284834092823
AC026464.3	ENSG00000260371	protein_coding	-0.00362651219934874	0.903981691265552	0.00937497365493192	0.755149293395998
AC022150.3	ENSG00000269349	lncRNA	-0.0944961156881838	0.00163058402453226	-0.1501772266123	5.05989895672248e-07
Y_RNA	ENSG00000200291	misc_RNA	-0.211062933241535	1.23893968111605e-12	-0.111009632451706	0.000212151960815072
DDX11L10	ENSG00000233614	transcribed_unprocessed_pseudogene	0.190833397589191	1.48540022668147e-10	0.158901539699082	1.04025003574404e-07
SLC45A4	ENSG00000022567	protein_coding	0.298968602134197	2.47049926992344e-24	0.288767357364298	9.29854502206981e-23
AC022743.1	ENSG00000278933	TEC	-0.0557651637596564	0.0633933657923088	-0.0322262919381776	0.283604622583917
RNA5SP128	ENSG00000202175	rRNA_pseudogene	-0.187347317861335	3.22220200835126e-10	-0.102617694540196	0.000620427280796471
MTRF1	ENSG00000120662	protein_coding	-0.168540878053745	1.63460610961872e-08	-0.166353857478981	2.63549910267187e-08
AL135924.2	ENSG00000235523	lncRNA	-0.0212716753704399	0.479154479200394	-0.0201512526907599	0.502614763571366
AC112673.1	ENSG00000249848	processed_pseudogene	-0.306545989823451	1.47188728265891e-25	-0.14162606387072	2.19110627737593e-06
AL157858.2	ENSG00000277826	misc_RNA	-0.0411823866842025	0.170538270951062	-0.0175267425560339	0.559855576202416
MTND5P14	ENSG00000230225	unprocessed_pseudogene	-0.359549448438761	3.51018071669083e-35	-0.146648512754485	9.35848738697893e-07
IGSF11-AS1	ENSG00000239877	lncRNA	-0.101403433017629	0.000720088945166627	-0.0579384997793594	0.0537442320836884
U8	ENSG00000201398	snoRNA	-0.0778313216230336	0.00951641729821581	-0.0234679239609011	0.43495142369019
AC018648.1	ENSG00000272905	lncRNA	-0.138113458117915	3.90530297593143e-06	-0.0690214615634322	0.021523214825767
AC009133.2	ENSG00000259952	lncRNA	0.0675180403214921	0.0245447864023015	0.0608521746174594	0.0427575703231797
RARRES2P7	ENSG00000260812	processed_pseudogene	-0.0431301997443378	0.15118594686607	-0.0187535336790498	0.532710194485661
MTND2P28	ENSG00000225630	unprocessed_pseudogene	0.00159724560593266	0.95762755915869	-0.0121143930908476	0.686910720116646
FMO7P	ENSG00000230231	unprocessed_pseudogene	-0.0787180680703182	0.00872729824626888	-0.0399105199384143	0.184139609160958
ESM1	ENSG00000164283	protein_coding	-0.0704210251175848	0.0190064727849907	-0.0797476733748068	0.0078984314009528
KF459542.1	ENSG00000231880	lncRNA
AC006458.1	ENSG00000227489	lncRNA	-0.170686794789445	1.066716850641e-08	-0.104732172024004	0.000476853805742211
AP003730.1	ENSG00000254555	processed_pseudogene	-0.0411386291957864	0.170993371218132	-0.00307838287406034	0.918439288868915
RWDD2A	ENSG00000013392	protein_coding	0.0256299991499853	0.393826337087352	0.00959063414750882	0.749665011332473
LINC00592	ENSG00000258279	lncRNA	0.121845132058256	4.73706411335532e-05	0.152590512592952	3.2955067687278e-07
ENTPD1-AS1	ENSG00000226688	lncRNA	-0.263048406663139	5.22454138390792e-19	-0.144874007809687	1.30275427490894e-06
LINC01181	ENSG00000250929	lncRNA	-0.0250191508319899	0.405200278419144	-0.0124981393701618	0.677588887257727
ACOXL-AS1	ENSG00000204581	lncRNA	-0.120320562803765	5.89546811178226e-05	-0.126623034092147	2.34697400070658e-05
AC104463.1	ENSG00000225620	lncRNA	-0.171637047704164	8.81481726124502e-09	-0.0866672113497459	0.00387277861017746
PPIAP6	ENSG00000258477	processed_pseudogene	-0.0326793243407515	0.276887190288294	0.0567171933237531	0.0590036400952403
AC092447.4	ENSG00000225488	lncRNA	-0.117865476314966	8.34013606717121e-05	-0.0653923398070743	0.0294396993630198
SCFD2	ENSG00000184178	protein_coding	0.0886613501157264	0.0031260741530155	0.0158134937794631	0.598796502593981
GFOD1-AS1	ENSG00000237786	lncRNA	-0.125788790669452	2.65801079310051e-05	0.00185363546885811	0.950833943513052
YWHAB	ENSG00000166913	protein_coding	0.186086452231773	4.24836865898437e-10	0.104705000580232	0.000481610862745503
AL669914.2	ENSG00000275856	misc_RNA
TMEM155	ENSG00000164112	protein_coding	-0.136910553049075	4.74474974425145e-06	-0.139214613751065	3.26306441459479e-06
AC013652.1	ENSG00000259345	lncRNA	-0.14504891367961	1.23091983720623e-06	-0.129222722155548	1.58460126661205e-05
TOMM40	ENSG00000130204	protein_coding	0.435581454979141	1.46304239925718e-52	0.409324554393615	0
AL109806.1	ENSG00000280387	TEC	-0.121739079462217	4.81010378882722e-05	-0.081466020373609	0.00663946734286814
PRSS48	ENSG00000189099	protein_coding	-0.341448930986212	1.10937452627969e-31	-0.104309707320809	0.000502794629031228
AL591806.1	ENSG00000232879	processed_pseudogene	-0.25380204605079	9.20907811993275e-18	-0.167815395391172	1.88602669705441e-08
ADTRP	ENSG00000111863	protein_coding	-0.107451178051286	0.000337531746480604	-0.143318853778076	1.6931861399832e-06
NDUFAF2	ENSG00000164182	protein_coding	0.217241521263521	2.59574326304683e-13	0.146324042610416	1.01777572717222e-06
SEPSECS	ENSG00000109618	protein_coding	-0.0586442887932138	0.0508872016491621	-0.0908689061661297	0.00246238513835857
AC138894.3	ENSG00000271623	processed_pseudogene	-0.115388827549011	0.000117552267228753	0.0170032242575392	0.571640039026072
Z98885.3	ENSG00000279345	lncRNA	-0.227032489963312	1.9761836091542e-14	-0.0455928655460464	0.129167093860004
DCDC2C	ENSG00000214866	protein_coding	-0.139129951668933	3.30861357182735e-06	-0.180863417782687	1.30846773056662e-09
CWC27	ENSG00000153015	protein_coding	-0.0224227752444263	0.455687263019239	-0.0794314886644464	0.00814923158595824
RNA5SP37	ENSG00000202290	rRNA_pseudogene	-0.249801582246785	3.07612237030798e-17	-0.208073785774835	2.59425582543454e-12
AC084125.1	ENSG00000254578	lncRNA
AL512306.3	ENSG00000240710	lncRNA	-0.167874013454556	1.8643927630364e-08	-0.126219412368748	2.49287156193806e-05
AC105391.1	ENSG00000248778	processed_pseudogene
FO082796.1	ENSG00000250210	unprocessed_pseudogene	0.004008805315019	0.893916726774226	0.00132376014310319	0.964877537707061
SMARCE1P1	ENSG00000225215	processed_pseudogene	-0.291993251528821	3.07989450127762e-23	-0.049872748151194	0.0969134544270917
PHBP19	ENSG00000257246	processed_pseudogene	-0.286446478977352	2.17953858860857e-22	-0.132462787357673	9.60985267306222e-06
LINC02453	ENSG00000245017	lncRNA	-0.0680821335986781	0.0233705760807988	-0.09203397380065	0.00215539780522653
AL117327.1	ENSG00000281091	lncRNA	-0.135345947478397	6.09728121178252e-06	-0.16153770367004	6.33893840643774e-08
LINC02061	ENSG00000250885	lncRNA	-0.190712082107969	1.52635045968628e-10	-0.0780926170118413	0.0092775335522265
AL133445.2	ENSG00000273797	lncRNA	-0.333923980230728	2.71349724781261e-30	-0.204681163620196	5.92194767514998e-12
LHX5	ENSG00000089116	protein_coding	0.0177714515549062	0.554387785980153	-0.00881415431197354	0.769368845067164
MYOM2	ENSG00000036448	protein_coding	0.0159285512071138	0.596193414773807	-0.0285305804318282	0.342445185009287
AL158151.2	ENSG00000234055	lncRNA	-0.0324008403921107	0.281003531080928	-0.0371689060706371	0.216154860194588
AC093227.2	ENSG00000267552	protein_coding	-0.166882691389082	2.26483021741692e-08	-0.0742050081961706	0.0134445638671572
MTND6P7	ENSG00000224695	processed_pseudogene	-0.0347381668632	0.247729182850104	0.0550250452019916	0.0669892327974485
EVX1	ENSG00000106038	protein_coding	-0.0374364451922594	0.212864930540518	-0.131246854318471	1.16098786157747e-05
GLYATL1P1	ENSG00000255189	unprocessed_pseudogene	-0.175732747669544	3.82713922189684e-09	-0.176680767689238	3.14610771366024e-09
MAP9	ENSG00000164114	protein_coding	-0.102369255547207	0.000639710803318287	-0.118059286788717	8.20768524818617e-05
RNU7-147P	ENSG00000238698	snRNA	-0.0472141440130957	0.116086930521671	-0.0127976483390184	0.670312147714085
RNU1-47P	ENSG00000199836	snRNA	-0.0842609019629151	0.0049872308006255	-0.075660685652334	0.0117222310940867
APIP	ENSG00000149089	protein_coding	0.0879179769992816	0.00338757437916027	0.0512540975868591	0.0879987367380192
AC097063.1	ENSG00000224570	processed_pseudogene	-0.289547519776479	7.33811572433566e-23	-0.093851449272601	0.00175526728117376
MAF1	ENSG00000179632	protein_coding	0.752297832347578	7.58948955474386e-203	0.710318612095345	0
Z82195.1	ENSG00000271677	unprocessed_pseudogene	-0.0650686717227386	0.0302541469708843	-0.0575653425508354	0.0553080412934482
FOXP1	ENSG00000114861	protein_coding	-0.208806281339034	2.16673943233023e-12	-0.230329898247787	9.70315082741891e-15
OR5L2	ENSG00000205030	protein_coding	-0.0370626714813788	0.217471316308228	0.00456412697697317	0.879327053157995
PLCE1	ENSG00000138193	protein_coding	-0.040634660405981	0.176300544412948	-0.0698823549699058	0.0199592459725433
PRAMEF4	ENSG00000243073	protein_coding	-0.0613641806222297	0.0410376225771174	-0.0130295736478063	0.66469849270371
RAD17	ENSG00000152942	protein_coding	0.0200116203085072	0.505580413716262	-0.0489965239741439	0.102925338940288
AC026877.1	ENSG00000240809	processed_pseudogene	0.00376173604198331	0.900419688729459	-0.0663241106065604	0.0271994253590513
AC005086.4	ENSG00000280004	pseudogene	-0.299362408308807	2.13804134979188e-24	-0.116137406527979	0.000106044031492135
AC108043.1	ENSG00000224560	processed_pseudogene	-0.0186382032769981	0.535233527296449	-0.00278218102067852	0.926263516814122
CICP17	ENSG00000227233	processed_pseudogene	-0.0638150045969868	0.0335937429949559	0.0168653513080551	0.57476306002362
SPCS2	ENSG00000118363	protein_coding	0.202607030220926	9.74016920661411e-12	0.0772880171027264	0.0100454642512357
PPIAP45	ENSG00000258116	processed_pseudogene	-0.00196242197769366	0.94795245396983	0.0553563237315215	0.0653595037736869
DGCR11	ENSG00000273311	lncRNA	-0.00938053485960311	0.755008694407432	0.0275052368257617	0.360077703089738
SETDB2	ENSG00000136169	protein_coding	-0.141461816556952	2.25182738334249e-06	-0.168027327832727	1.90229332698169e-08
AC131212.2	ENSG00000279700	TEC	-0.247683814860326	5.77510768575476e-17	-0.162557813196551	5.22189733545204e-08
DESI2	ENSG00000121644	protein_coding	-0.101554825469421	0.00070689942450261	-0.127549447081468	2.07428762253282e-05
PAX3	ENSG00000135903	protein_coding	-0.0584577965921218	0.0516294864276383	-0.100342043357674	0.000819166932610262
COX17	ENSG00000138495	protein_coding	0.306765298486668	1.35481861094094e-25	0.255477659480029	7.14961297429956e-18
PSORS1C3	ENSG00000204528	lncRNA	-0.0867976664965031	0.00381937805514729	-0.078381567555417	0.0090196014315839
NLGN2	ENSG00000169992	protein_coding	0.0147151912718692	0.62447781358286	-0.0121818654194066	0.685259989438378
AC090686.1	ENSG00000239344	processed_pseudogene	0.000708200295567658	0.98120545644575	-0.0166415367526446	0.579849875229046
SERPINE3	ENSG00000253309	protein_coding	-0.246597186675292	7.96021251667671e-17	-0.151297575043904	4.15004417814632e-07
HAO1	ENSG00000101323	protein_coding	0.0105395282667462	0.725890240696201	-0.0338238797741455	0.260401433269423
AC087045.2	ENSG00000272456	lncRNA	0.189551910560956	1.97793890071142e-10	0.214720547259268	4.94000483691127e-13
LINC02201	ENSG00000251538	lncRNA	-0.160669615934302	7.46867777286696e-08	-0.0479923395527868	0.110189432114563
LINC02864	ENSG00000263711	lncRNA	-0.0569056696136819	0.058165181960025	-0.0744762079677889	0.0131076975184887
AC127496.4	ENSG00000262662	lncRNA	-0.114801687395427	0.000127391144093776	0.00102197819801484	0.972880986125671
PKMYT1	ENSG00000127564	protein_coding	0.423983845986588	1.30703778538896e-49	0.430393165103266	0
HSPA8P15	ENSG00000219395	processed_pseudogene	-0.096804688758498	0.00124788171288801	-0.0751463592302349	0.0123070496700292
OR4A7P	ENSG00000255349	unprocessed_pseudogene	-0.0652557520456587	0.0297810697488237	-0.0623317783712977	0.0379468280590308
XIAPP2	ENSG00000254843	processed_pseudogene	-0.318590560278859	1.39768044717473e-27	-0.0970598820698915	0.00121110082460399
AC107075.1	ENSG00000277998	unprocessed_pseudogene	0.171111049623662	9.79767491068021e-09	0.14998525575799	5.23395870606531e-07
AL355810.1	ENSG00000275248	lncRNA	-0.0142288756841859	0.635974442009251	-0.0247685410721389	0.409922766134763
EIF3LP3	ENSG00000226086	processed_pseudogene	-0.132977614842573	8.86612213845e-06	-0.148622585481898	6.64608048943659e-07
AP001626.1	ENSG00000235023	lncRNA	-0.00417468408062872	0.889554696055458	-0.0683704503135558	0.0227894505956227
FAM89B	ENSG00000176973	protein_coding	0.285407253895326	3.12956593732492e-22	0.192535197302233	1.10632646309561e-10
AL356215.1	ENSG00000255521	lncRNA	-0.0849613323881418	0.0046361754162278	-0.082488665372132	0.00598510669847589
IGLJ6	ENSG00000211682	IG_J_gene	-0.0627820616256074	0.0365773051492142	-0.0572379241854906	0.0567111911386084
AL592464.1	ENSG00000231630	lncRNA	0.0606165509812866	0.0435693076172394	0.0743387771883042	0.0132774617460871
TMEM251P1	ENSG00000249514	processed_pseudogene	-0.214927644542399	4.68705371629912e-13	-0.0659406353768108	0.0281029789328932
Z97832.2	ENSG00000272374	lncRNA	-0.263682354786534	4.27344009293914e-19	-0.176889764080878	3.20657540199195e-09
MED8	ENSG00000159479	protein_coding	0.218158846041518	2.04979188409131e-13	0.11818796722652	8.0613400982545e-05
PHF1	ENSG00000112511	protein_coding	0.0456803455222172	0.128433316174213	-0.0454573016470586	0.130295941148868
ZNF781	ENSG00000196381	protein_coding	-0.237612071217684	1.06548662312158e-15	-0.232579623990236	5.26415402432593e-15
IGHV1-24	ENSG00000211950	IG_V_gene	-0.00910389377562421	0.76201250237539	-0.0287745791942981	0.338386282909556
RNU6-1329P	ENSG00000202534	snRNA	-0.0583424426703941	0.0520931369933392	-0.049137694813617	0.101942383302035
AC103563.2	ENSG00000231062	lncRNA	-0.0705140977179148	0.0188486144734639	-0.00974174691404988	0.745894049357985
DIPK1A	ENSG00000154511	protein_coding	-0.127594743516897	2.02828606705952e-05	-0.193491933629892	8.92090414747988e-11
AC008489.1	ENSG00000253946	processed_pseudogene	-0.0212832033020092	0.478916241110297	0.00817817907797417	0.785587967004368
ANKMY1	ENSG00000144504	protein_coding	-0.051944898690089	0.0837970147609708	-0.0332548575633542	0.268464731627361
PSMB6	ENSG00000142507	protein_coding	0.385793882594546	1.13050833609799e-40	0.250955966497336	2.78624878718342e-17
AC027176.2	ENSG00000259677	processed_pseudogene	-0.222815459202069	6.08153591111536e-14	-0.0723263677245822	0.0159951234880378
GUCY1A1	ENSG00000164116	protein_coding	-0.210974087539378	1.26665897417301e-12	-0.225082523611136	3.94112931707676e-14
AC009237.15	ENSG00000273305	lncRNA	-0.134116240587004	7.41145753050512e-06	-0.133270975903939	8.46723698691255e-06
PRKG2	ENSG00000138669	protein_coding	-0.148684529840613	6.57461093882131e-07	-0.176279525899894	3.41860055412834e-09
MESTP3	ENSG00000250927	processed_pseudogene	-0.0348930532075094	0.245625861380978	-0.0316284545448822	0.292636595155324
FBXO45	ENSG00000174013	protein_coding	0.102289314489007	0.000646033166765437	0.0705316342635552	0.0188352722432117
AC107421.1	ENSG00000235110	processed_pseudogene	-0.0353816160484595	0.239073350441941	-0.0450041510080941	0.134190076350746
AC098657.3	ENSG00000277670	unprocessed_pseudogene	-0.0650374310865041	0.0303337714288935	-0.0523600572646143	0.0813501024193954
AC002383.1	ENSG00000227863	lncRNA	-0.0584253742853596	0.0517594540415979	-0.0760164563703346	0.0113322359610534
AMZ2	ENSG00000196704	protein_coding	0.142465201260174	1.90459902980972e-06	0.0881855240050251	0.00330081139070695
AC021106.2	ENSG00000251332	processed_pseudogene	-0.271630081251507	3.2850169878978e-20	-0.100480290846458	0.000805582260091639
AC066612.1	ENSG00000259235	lncRNA	-0.0987956065922132	0.000986288639096428	-0.0782833086805631	0.00910658575901376
AC116612.1	ENSG00000258507	lncRNA	-0.137061717288343	4.63048177087957e-06	-0.0563710284295412	0.0605696926830919
TMEM52	ENSG00000178821	protein_coding	0.34466602334019	2.75229964758295e-32	0.337944334708553	4.9716893094292e-31
RPS2P24	ENSG00000244019	processed_pseudogene	0.0176322940256709	0.557493928235236	-0.000173377951551048	0.995398417041454
RNA5SP177	ENSG00000222054	rRNA_pseudogene	-0.103037140833359	0.00058909149314828	-0.0689628135410186	0.0216347243360874
CHN2	ENSG00000106069	protein_coding	-0.113282210905165	0.00015657322288792	-0.151633153239961	4.03954883141493e-07
RN7SL430P	ENSG00000243911	misc_RNA	-0.302083566589111	7.82759338950467e-25	-0.0993004733956024	0.000928544187082998
LNCPRESS1	ENSG00000232301	lncRNA	-0.00430540507994452	0.886119535788524	-0.0329337190918364	0.273162955001536
ZNF460-AS1	ENSG00000267871	lncRNA	-0.123262592305993	3.85631726835547e-05	-0.0708181783069557	0.0183570849253846
AC021035.1	ENSG00000227851	lncRNA	-0.0895948159117632	0.00282377261175757	-0.0446765213092075	0.137050061551221
AL512504.1	ENSG00000225715	processed_pseudogene	-0.317675315186221	2.00623920948892e-27	-0.147908677449018	7.52564615186727e-07
OR2AS2P	ENSG00000271934	unprocessed_pseudogene	-0.0378733393637981	0.207570331006083	-0.0461994922895458	0.124145125242493
AC005828.7	ENSG00000271919	transcribed_processed_pseudogene	-0.319160276311359	1.11537137326882e-27	-0.113536804854155	0.000151281174986246
GCNT4	ENSG00000176928	protein_coding	-0.112935770900956	0.000164054308269853	-0.174351532327463	5.38935981339595e-09
AC012506.3	ENSG00000233714	lncRNA	0.000624205838768594	0.983434198369379	0.00535715701474747	0.858564129935995
KLK8	ENSG00000129455	protein_coding	0.0335233513967835	0.26466298427281	-0.0270633979037522	0.367905082150754
AC024060.1	ENSG00000253049	snoRNA	-0.0297524285078076	0.322219678979725	-0.0324028975839106	0.280972971901841
RN7SL541P	ENSG00000240250	misc_RNA	-0.153290776134458	2.90630872890598e-07	-0.132979591067561	8.86337602230016e-06
MIR8081	ENSG00000277889	miRNA	-0.156004945659182	1.77610758507405e-07	-0.0720491120065757	0.0164054694727403
AL122016.1	ENSG00000216902	processed_pseudogene	-0.0354214341652374	0.238544796699864	-0.0261440845585856	0.384405326463358
AC097527.1	ENSG00000237666	unprocessed_pseudogene	-0.0448933901871358	0.135151740573725	-0.0105177332694327	0.726434332810425
IP6K3	ENSG00000161896	protein_coding	0.11054109794453	0.000225705632734138	0.00587329475036986	0.845102104394553
AL136146.1	ENSG00000254672	processed_pseudogene	-0.331873844436169	6.38516893483e-30	-0.161398208700968	6.50860477665701e-08
MTF2	ENSG00000143033	protein_coding	-0.13166742233691	1.0876985309234e-05	-0.13984164018377	3.01292305857096e-06
ITFG2-AS1	ENSG00000256150	lncRNA	-0.141828743566128	2.11833960042599e-06	-0.0936435551109069	0.00179730521979639
NOBOX	ENSG00000106410	protein_coding	-0.0357942372928566	0.233636063616757	-0.00935800638277831	0.755578311881904
RBM15B	ENSG00000259956	protein_coding	0.177435238735918	2.68977294957443e-09	0.0904755888564113	0.00257166913590461
PIH1D2	ENSG00000150773	protein_coding	-0.0964392477118008	0.00130234845798191	-0.110010908715632	0.000243998461252106
AL390778.1	ENSG00000227958	lncRNA	0.0244192369642563	0.416559282145305	0.0323111223307679	0.282338467489172
KRT18P61	ENSG00000267083	processed_pseudogene	-0.125053107043145	2.96442635891193e-05	-0.0194088355800939	0.518487783321719
LINC02126	ENSG00000259847	lncRNA	-0.146939136933971	8.90111415067398e-07	-0.156450330395663	1.63689321788595e-07
AL136981.1	ENSG00000226668	transcribed_unprocessed_pseudogene	-0.0587501696253088	0.0504697569085618	0.00261200392970844	0.930762049227499
PCGF7P	ENSG00000268140	processed_pseudogene	0.00403629498956665	0.893193619429653	-0.0019378375469915	0.948603577533322
AL031009.1	ENSG00000278987	TEC	-0.158586081538251	1.10317716249208e-07	-0.0220955086063541	0.462292681714315
AC008638.2	ENSG00000250006	processed_pseudogene	-0.280002057969225	2.00481271928591e-21	-0.120699763106411	5.58459052040621e-05
VN1R53P	ENSG00000236313	processed_pseudogene	-0.209762173746676	1.71125110604462e-12	-0.187040492158533	3.44705086312472e-10
OR52E1	ENSG00000273085	polymorphic_pseudogene
AC009690.1	ENSG00000260729	protein_coding	-0.100777373387815	0.000777093319725204	-0.114770467725894	0.0001279354191131
MT1A	ENSG00000205362	protein_coding	-0.0509510701570398	0.0898966938972669	-0.0891343084664596	0.00296940745351376
AC006064.1	ENSG00000245667	lncRNA	-0.270979585789678	4.06576855458422e-20	-0.12579625171105	2.65506311740723e-05
AC004817.1	ENSG00000258517	lncRNA	-0.0951635890307717	0.00151011036506094	-0.0690466317934637	0.0214755112596386
AC104009.1	ENSG00000254768	lncRNA	-0.0644435857395568	0.0318818770943561	-0.0367459593455701	0.221430149136814
RNU6-391P	ENSG00000202050	snRNA	-0.0738566747323642	0.0138884355732138	-0.032334030229752	0.281997207867429
AL356234.2	ENSG00000230533	lncRNA	-0.0320541684965631	0.286185474916609	-0.0689293970204152	0.0216984846462685
ATP2A1	ENSG00000196296	protein_coding	-0.0110547346109694	0.713069352752728	0.0904411444482344	0.00258144752241499
AC093424.1	ENSG00000270457	lncRNA	-0.172629712484152	7.21415947448296e-09	-0.0911063037304539	0.00239035453661755
IGKV1OR22-5	ENSG00000230481	IG_V_pseudogene	-0.0370587714878974	0.217519754248835	-0.047222171407348	0.116024855530988
RNU6-448P	ENSG00000252861	snRNA	-0.186795038911689	3.63787231789005e-10	-0.109283521121168	0.000266205931496784
DPY19L1P2	ENSG00000231952	unprocessed_pseudogene	-0.180171484801399	1.5150220995321e-09	-0.117696274201495	8.53984223295554e-05
OR6C72P	ENSG00000205331	unprocessed_pseudogene	-0.0615053215349875	0.0405739203484617	-0.02547766001963	0.396644658606342
AC027281.1	ENSG00000279123	TEC	-0.217262458298408	2.58182151998626e-13	-0.0279082979974729	0.353135216683806
RNU1-129P	ENSG00000206791	snRNA	-0.108616777634025	0.000290345741340568	-0.0869091560212311	0.00377427135923742
NCAPG	ENSG00000109805	protein_coding	0.198237948346776	2.73058894363375e-11	0.20844670147942	2.67722592151626e-12
IGHV5-78	ENSG00000211978	IG_V_pseudogene	-0.0438188372149951	0.144759389107482	-0.0679918006163431	0.0235552728193627
FANK1	ENSG00000203780	protein_coding	-0.130504857543042	1.30190844970185e-05	-0.135207182455329	6.35987420709006e-06
NOP2	ENSG00000111641	protein_coding	0.236402465786644	1.49874974186929e-15	0.212628138257303	9.57232659231257e-13
ZNF880	ENSG00000221923	protein_coding	-0.166966993892965	2.22776499468387e-08	-0.172806064960834	7.36623429956517e-09
MELTF	ENSG00000163975	protein_coding	0.0581140889077125	0.0530212362641453	0.0513839569648133	0.0871961744895182
ZNF736P9Y	ENSG00000239893	transcribed_processed_pseudogene	0.0308639537139918	0.304464647188246	-0.0117833223031269	0.69507655479168
PTPRB	ENSG00000127329	protein_coding	-0.239808684919895	5.70618231066628e-16	-0.273844772821312	2.03294691540008e-20
PRANCR	ENSG00000257815	lncRNA	0.0369630563983773	0.21871096541088	0.0477392194941097	0.112072067221896
AC116914.1	ENSG00000262358	lncRNA	0.00220165479286386	0.941618203139157	0.0438370927432624	0.144591912678454
RNF14P2	ENSG00000250594	processed_pseudogene	-0.0490189544082595	0.102773878826543	-0.0508306380971021	0.0906595046659704
DGKD	ENSG00000077044	protein_coding	-0.0549297520695201	0.0674641678286255	-0.0802824810989059	0.00748990269815292
TMCO1	ENSG00000143183	protein_coding	0.0788882158545553	0.00858274094884713	0.0153545957242656	0.609447294918964
PDE11A-AS1	ENSG00000229941	lncRNA	-0.140566870121675	2.61208515248131e-06	-0.114603891995262	0.000130876638134141
AC117500.5	ENSG00000279455	TEC	-0.0362160621561848	0.22816859233454	0.0187339052881256	0.533139222413933
RAB5C	ENSG00000108774	protein_coding	0.208599363841116	2.27996357367186e-12	0.1081290474929	0.000311623987088057
NPBWR2	ENSG00000125522	protein_coding	-0.0157305569904022	0.600768880991524	0.0010972884699791	0.970883423165226
UPP1	ENSG00000183696	protein_coding	-0.0184038325885597	0.540379831804768	-0.0176101369849274	0.557932673075125
AP001610.2	ENSG00000228318	lncRNA	-0.0730060766150328	0.0150270421609904	-0.0232304471852986	0.439614634563759
AC064859.1	ENSG00000279874	TEC	-0.104633163538818	0.000482818928567391	-0.0411065489261278	0.171327599059916
AC008760.1	ENSG00000269680	lncRNA	-0.121851823581492	4.73249098109174e-05	-0.10889131827793	0.000280167872858861
AC093323.2	ENSG00000279859	TEC	-0.142777725964288	1.80737513345741e-06	-0.0436770865370489	0.146064866212147
RNA5SP36	ENSG00000222129	rRNA_pseudogene	-0.102186816956144	0.000654224389602504	-0.0652531541907183	0.0297875953026187
RPS17P17	ENSG00000225758	processed_pseudogene	-0.0328494154759875	0.274393316790105	-0.0527471392371502	0.0791211482354707
TRABD2B	ENSG00000269113	protein_coding	-0.149339892817523	5.8623917728788e-07	-0.180728120476422	1.44164046046202e-09
RPL36P2	ENSG00000231302	processed_pseudogene	-0.062723453879714	0.036753143490031	0.0187811069291294	0.532107806471435
AC073534.1	ENSG00000268442	processed_pseudogene	-0.220087498421056	1.24335406206131e-13	-0.139712129949549	3.00729175547537e-06
RPS3AP17	ENSG00000244031	processed_pseudogene	-0.0472933916813173	0.115475256947818	0.000800120015736765	0.978766590972942
AC020914.3	ENSG00000268957	unprocessed_pseudogene	-0.0638813600778423	0.0334094006191554	-0.0836881074279845	0.00529196578367126
AC244157.1	ENSG00000231392	unprocessed_pseudogene	-0.0544804498848212	0.0697408794556487	-0.0554535236451089	0.0648875706206668
AMN	ENSG00000166126	protein_coding	0.0278149163262857	0.35474898460359	0.0227131495389376	0.449871139462548
KCNE1B	ENSG00000276289	protein_coding	-0.0535541509739326	0.0746335495840822	-0.0566343284923009	0.0593754318952495
KLK10	ENSG00000129451	protein_coding	-0.018012239562674	0.549033198873336	-0.0571310937961984	0.0571753644453731
AL133338.1	ENSG00000260000	lncRNA	-0.0722968447549029	0.0160383853445028	-0.0814046473644837	0.00669365408839796
MRPL57P7	ENSG00000254312	processed_pseudogene	-0.0744204581032074	0.0131763312338091	-0.0786353160164725	0.00879838649953566
AF096876.1	ENSG00000259981	lncRNA	-0.0417931865846295	0.164279934425173	0.014927529523322	0.619486353632572
KDM5B	ENSG00000117139	protein_coding	-0.114960080816572	0.000124663174417593	-0.148781965664512	6.66152385536638e-07
KRTAP19-3	ENSG00000244025	protein_coding	-0.0598793819681109	0.0461933138482351	-0.038313453390269	0.202333835757957
STPG1	ENSG00000001460	protein_coding	0.0165269141471523	0.582463134048787	-0.0347947997477772	0.24691628664238
AC004951.3	ENSG00000241057	transcribed_unprocessed_pseudogene	0.00886549803129462	0.768063719739091	0.0275915414988366	0.358628047057988
FHOD1	ENSG00000135723	protein_coding	0.13940746498936	3.16153979927423e-06	0.0525364325499745	0.080329323507781
PTPRH	ENSG00000080031	protein_coding	-0.0002679241386944	0.9928891438249	-0.0610483809856695	0.0420914065452531
PCMTD1	ENSG00000168300	protein_coding	0.0194076804633196	0.518512679979003	0.0120697605282215	0.68800348985908
AL121957.1	ENSG00000234206	lncRNA	-0.288357883021039	1.11597173808505e-22	-0.164566769693198	3.55213272101656e-08
OR14A16	ENSG00000196772	protein_coding	-0.188346953407138	2.58444948513379e-10	-0.0900635121712252	0.00268226378217398
NDUFS5P6	ENSG00000255531	processed_pseudogene	0.0292224793041033	0.330917733828825	0.0718604536850915	0.0166899423911864
AL136038.1	ENSG00000200693	snoRNA	0.0279930585532879	0.351674454678098	-0.014403627246704	0.631832987905308
AC002128.1	ENSG00000268947	lncRNA	-0.126235205535094	2.48700433356062e-05	-0.0603067479103066	0.0446683829010097
AC112907.2	ENSG00000231982	unprocessed_pseudogene	0.195594464320318	5.03728732371959e-11	0.210075611259929	1.58342976281207e-12
GLRA3	ENSG00000145451	protein_coding	0.00291430446482518	0.922772525625716	-0.0420033077326634	0.162167433543061
AACSP1	ENSG00000250420	transcribed_unprocessed_pseudogene	0.00623530001763915	0.835686833072659	0.060875632588695	0.0426774597149897
RPS28P7	ENSG00000227097	processed_pseudogene	0.0409552522986212	0.172910467082066	0.0671304183187592	0.0253968958457088
COX7A2P2	ENSG00000236764	processed_pseudogene	0.0976631370769063	0.00112809465208648	0.100216236243763	0.000831713325982319
MINDY4	ENSG00000106125	protein_coding	-0.0868946061660695	0.00378013041488189	-0.0613562157991881	0.0410768883366051
MAP2K7	ENSG00000076984	protein_coding	0.200891233768596	1.46417937043491e-11	0.141164076708181	2.42378596123617e-06
AC013733.2	ENSG00000234595	lncRNA	-0.0315862344989889	0.29328165663869	-0.0315870099646226	0.293269800057123
AP000281.2	ENSG00000232360	lncRNA	-0.19902761410112	2.27035725014082e-11	-0.0826178896460413	0.00590668965954909
SMIM32	ENSG00000271824	protein_coding	0.195431257951304	5.22990979809374e-11	0.227319587254147	1.82908410371595e-14
RBM38-AS1	ENSG00000218018	lncRNA	-0.000988363321337765	0.973772657566334	0.00705757676763357	0.81438970788298
ZNF767P	ENSG00000133624	transcribed_unprocessed_pseudogene	-0.0787575859830597	0.00869353152469399	-0.0408787204029934	0.173688626726823
AC010376.1	ENSG00000253801	processed_pseudogene	-0.0181636797263039	0.545678612277397	-0.00824854722523276	0.783788662946153
MT-TL1	ENSG00000209082	Mt_tRNA	0.0158151824241966	0.598811325146032	0.00827116026916858	0.783210694970651
AP5S1	ENSG00000125843	protein_coding	0.180658787488004	1.36651474257971e-09	0.147827877553164	7.85919764942245e-07
GRIP1	ENSG00000155974	protein_coding	-0.10496389355139	0.000463160221643593	-0.108794295266969	0.000285931890852705
RPS29P12	ENSG00000243664	processed_pseudogene	-0.0768623618636342	0.0104507931319335	-0.038751692484682	0.197215838192099
VRK3	ENSG00000105053	protein_coding	0.154843067613905	2.19520950494297e-07	0.0875672666738869	0.00352759187230794
H2BP8	ENSG00000235976	processed_pseudogene	-0.042808839406465	0.154258264882003	-0.0038226847252452	0.898814857495452
SRSF10P1	ENSG00000267717	processed_pseudogene	-0.159614288850174	9.10585903891581e-08	-0.0618690869121052	0.039399216657631
LINC01880	ENSG00000232002	lncRNA	-0.0385747526468055	0.1992707297185	0.0126706816137928	0.673393154267436
SNORD99	ENSG00000221539	snoRNA	0.038839888890773	0.196197372902747	0.0839856577317886	0.00513162957419641
FP236315.1	ENSG00000279064	lncRNA	0.038711067339099	0.197686262977045	-0.00143278483940216	0.961986960141616
AC027369.4	ENSG00000254920	unprocessed_pseudogene	-0.0311773048866202	0.299578806131269	-0.0350859041542661	0.243024512372695
NDUFAF4P4	ENSG00000231378	processed_pseudogene	-0.334615662848768	2.03004340252349e-30	-0.10337885600821	0.000564657245710559
AC123904.2	ENSG00000257323	processed_pseudogene	-0.0621442407569151	0.0385299340581589	-0.049815974170984	0.0972946807917849
VENTXP3	ENSG00000257364	processed_pseudogene	0.0394508434037247	0.189247743254714	-0.00302563277408346	0.919832137626449
ARMH2	ENSG00000260286	protein_coding	-0.0706015542593542	0.0187013262192255	0.00945203875330563	0.753201648705649
SLC2A1	ENSG00000117394	protein_coding	0.163427465812368	4.42222330052209e-08	0.165534150948858	3.0881921212596e-08
LEMD1-AS1	ENSG00000226235	lncRNA	-0.108845279005927	0.000281851024042773	-0.0453039133968544	0.131613935439404
AL360270.2	ENSG00000261654	lncRNA	-0.28816197319458	1.19550904726397e-22	-0.22533357627712	3.68840592763454e-14
WNT1	ENSG00000125084	protein_coding	-0.0939220620065814	0.00174119546416805	-0.079487947662368	0.00809010517501922
MIR4635	ENSG00000263834	miRNA	-0.0732846170777378	0.01464546092877	-0.0597051133958165	0.0468326944384666
AC104825.1	ENSG00000251615	lncRNA	-0.12922013329037	1.58522716902544e-05	-0.137324831708493	4.53399411928167e-06
AC024681.2	ENSG00000254227	lncRNA	-0.0696509875475996	0.0203573970323927	-0.0216676246007598	0.471008836542736
AC012414.3	ENSG00000259443	lncRNA	-0.0651690138838788	0.0299996122427833	-0.0475211505931255	0.113731381321979
AC134050.1	ENSG00000241537	processed_pseudogene	-0.31534233247561	5.01247708042024e-27	-0.140075974126695	2.83252040631258e-06
MUSK	ENSG00000030304	protein_coding	-0.262230962443938	6.76442219551329e-19	-0.155510714307182	1.94396875602796e-07
CDY1	ENSG00000172288	protein_coding
AL591684.3	ENSG00000270369	processed_pseudogene	-0.0269725714483196	0.369515391016337	-0.0152142740342507	0.612773554335167
LINC02317	ENSG00000258678	lncRNA	-0.0407225711288543	0.175366052620715	-0.00912964336123378	0.761359759965652
ST6GALNAC4P1	ENSG00000233469	processed_pseudogene	-0.07281453763363	0.0152944863115184	-0.0620923263829701	0.0386926877948905
POLR2LP1	ENSG00000238211	processed_pseudogene	-0.0478855869646808	0.110984172951959	-0.0690979764691977	0.0213784858715364
AC093802.1	ENSG00000220256	lncRNA	-0.0190563391549602	0.526113800594776	-0.00949666954067187	0.752074423164753
RNA5SP465	ENSG00000212497	rRNA_pseudogene	-0.289565444652821	7.29179704503195e-23	-0.173292841632658	6.30618744005887e-09
DUX4L5	ENSG00000280799	unprocessed_pseudogene
AC093249.6	ENSG00000261840	lncRNA	0.237630381440926	1.05998227097153e-15	0.250774779232459	2.94054277245564e-17
WASH4P	ENSG00000234769	unprocessed_pseudogene	0.263378164481546	4.70633177644396e-19	0.234701082803741	2.93986829186471e-15
RNU6-175P	ENSG00000252705	snRNA	-0.0497899408118594	0.0974698896813914	-0.0165854131313237	0.581128740860758
RNU6-428P	ENSG00000199812	snRNA	-0.141199188093748	2.35228535196903e-06	-0.0584696088924882	0.0515822036345393
SPINK1	ENSG00000164266	protein_coding	-0.0728875692546788	0.015192023267344	-0.082789155549678	0.00580418577743504
AL031710.1	ENSG00000261399	lncRNA	-0.163365146300023	4.47534389347067e-08	-0.0896943178467301	0.00279317384375176
PHKBP2	ENSG00000258467	unprocessed_pseudogene	-0.0791120056523887	0.00839586573815797	-0.0506071247414772	0.092089001525562
AC107015.1	ENSG00000241815	processed_pseudogene	-0.0730168511053069	0.0150121208064726	-0.0483719156360747	0.107399916519676
VSTM2B	ENSG00000187135	protein_coding	0.0618636172321899	0.0394166639853225	0.0586865690566198	0.0507201628268838
HCG27	ENSG00000206344	lncRNA	-0.154927744948494	2.16169018923474e-07	-0.126894528230822	2.28808453171593e-05
AL132655.4	ENSG00000274491	misc_RNA
RN7SL521P	ENSG00000240877	misc_RNA	0.0324939831316505	0.279622172202442	0.143387927948789	1.63109676967179e-06
AC139768.1	ENSG00000278126	lncRNA	-0.0292825221796876	0.32992470006913	-0.0743151611439626	0.0133225214551757
AC091819.2	ENSG00000253713	lncRNA	-0.183225983710232	7.8983923995039e-10	-0.0388030564857175	0.196622233359304
AC079298.1	ENSG00000278981	lncRNA	-0.237022783248686	1.25846412207704e-15	-0.192015807797212	1.13847399565672e-10
SPATA31D1	ENSG00000214929	protein_coding	0.00600646302689027	0.841635931607912	-0.000694151072763367	0.981578234312846
MTND4P8	ENSG00000248548	unprocessed_pseudogene	-0.0767625091126093	0.0105515689767827	-0.045633202172594	0.128828349211177
GLYCTK	ENSG00000168237	protein_coding	0.0357991042094507	0.233572456874169	0.0275561951941297	0.35918816422445
MASP2	ENSG00000009724	protein_coding	-0.19232631627069	1.06136463837131e-10	-0.151426532113463	4.05604960196225e-07
FOXD2-AS1	ENSG00000237424	lncRNA	0.110525228131489	0.000226178622536226	0.121494771180474	5.04574926683102e-05
DNAJA1P6	ENSG00000228045	processed_pseudogene	-0.21360438601743	6.55171927175185e-13	-0.058197078445262	0.0526823579926422
RPRM	ENSG00000177519	protein_coding	0.0774409716799174	0.00988349442338572	0.0571219837716281	0.0572150927068986
TNNT1	ENSG00000105048	protein_coding	0.150831245414813	4.50777530173291e-07	0.140631135410261	2.58447437678641e-06
AC008555.6	ENSG00000280106	TEC	-0.099773925824483	0.000877250542717412	-0.0977054305414652	0.00112780660632269
AC009220.1	ENSG00000228360	processed_pseudogene	0.00787033042342276	0.793472952208185	-0.0156884865518994	0.601743127877885
MTND1P11	ENSG00000228166	unprocessed_pseudogene	-0.366672006458583	1.27253914911992e-36	-0.200326838880913	1.67294766985445e-11
AC138869.1	ENSG00000260414	processed_pseudogene
MT-ND1	ENSG00000198888	protein_coding	0.0434832237562355	0.147864822261541	-0.0136268853254592	0.650278297762891
PPOX	ENSG00000143224	protein_coding	0.119027115102848	7.08352960464696e-05	0.0964509414408989	0.00130638432281576
OR2U2P	ENSG00000242524	unprocessed_pseudogene	-0.153024767105629	3.04862589578011e-07	-0.0432460098642077	0.150090247901385
MTATP6P26	ENSG00000236878	processed_pseudogene	-0.18742166969103	3.16990627994801e-10	-0.124787663417288	3.08299768937022e-05
DEFA1	ENSG00000206047	protein_coding	-0.0401023805426057	0.182037988362468	-0.0441987798470446	0.141304280222339
AL136369.2	ENSG00000231496	lncRNA	-0.232333811091986	4.65719390398951e-15	-0.161910311217585	5.90645436998653e-08
LINC02301	ENSG00000258743	lncRNA	-0.0132641032512345	0.659040836154705	-0.0462488383613134	0.12374339913814
H6PD	ENSG00000049239	protein_coding	-0.132582947521256	9.43112053426012e-06	-0.199688460665762	2.15557499448025e-11
RCOR1	ENSG00000089902	protein_coding	-0.0806417149564328	0.00721291993032452	-0.101626154382565	0.000704757121184765
GRAMD1C	ENSG00000178075	protein_coding	-0.110302446363511	0.000232917328766947	-0.130073848283248	1.4149197388309e-05
LINC01429	ENSG00000227964	lncRNA	-0.224234366750963	4.17685614082804e-14	-0.0981828826309398	0.00106082506822605
RPS6KB1	ENSG00000108443	protein_coding	-0.0394878301834736	0.188832910064819	-0.0955156635836208	0.00145610397432896
AC068620.1	ENSG00000269921	lncRNA	-0.108025536532287	0.0003134503377055	-0.0847259200970491	0.00475158892380913
ADIRF-AS1	ENSG00000272734	lncRNA	0.046002007302224	0.125763028029574	0.0466028443602802	0.120879246992776
GLI3	ENSG00000106571	protein_coding	-0.167990388575833	1.82215346772199e-08	-0.174268575411831	5.48090429200343e-09
MIR378D1	ENSG00000263631	miRNA	-0.122060066304524	4.59224491883068e-05	-0.0790706968617048	0.00843008457743164
MTATP6P19	ENSG00000228316	processed_pseudogene	-0.326491479492228	5.85460770894069e-29	-0.121060537740061	5.30326707217332e-05
OFD1P4Y	ENSG00000229406	unprocessed_pseudogene	0.00441480187330489	0.883246383929972	0.0051722735785984	0.863396524166978
AC006001.2	ENSG00000226824	lncRNA	0.0115273927174424	0.7013779496915	0.0839050298601786	0.00518635607200395
KCNE4	ENSG00000152049	protein_coding	-0.117268397028885	9.06518076711358e-05	-0.143968687349559	1.51802267065149e-06
AL589987.1	ENSG00000230707	processed_pseudogene	-0.00454928452957314	0.879716491838448	-0.0456757167860131	0.128472060536254
EIF1P5	ENSG00000266563	unprocessed_pseudogene	0.0971090282058811	0.00120413329311018	0.0899376920219893	0.0027196018376291
HOXC13	ENSG00000123364	protein_coding	0.218225348775825	2.01491734112501e-13	0.217380568785169	2.50464711423013e-13
DAP3P1	ENSG00000225082	unprocessed_pseudogene	-0.220313169150349	1.17234937845829e-13	-0.125496031511412	2.77615747611365e-05
TOLLIP-AS1	ENSG00000255153	lncRNA	0.156751991410516	1.54865252305626e-07	0.106500931142769	0.000383895206500101
AC009065.8	ENSG00000261663	lncRNA	0.171704353534681	8.69618050400678e-09	0.19517141305919	6.0979127332326e-11
FAM217B	ENSG00000196227	protein_coding	0.0539301984775435	0.0726145328287988	0.000765457687002123	0.979683062667509
PPIC-AS1	ENSG00000249996	lncRNA	-0.165459955083029	2.98835110180128e-08	-0.190449344677408	1.61885053991972e-10
AC011396.1	ENSG00000248842	lncRNA	-0.0781599540296554	0.00921684461703945	-0.0364518182056591	0.22515279839233
AC139143.1	ENSG00000230080	processed_pseudogene	0.000294474845551778	0.992184494738759	0.0275801914249981	0.358825857657744
AC067817.2	ENSG00000253829	lncRNA	-0.140345104657699	2.7095514744783e-06	-0.116165443335321	0.00010563435758394
FCGR2B	ENSG00000072694	protein_coding	-0.0745371747535131	0.0130330028487557	-0.0933625405491626	0.00186270558382904
LAMTOR4	ENSG00000188186	protein_coding	0.302874421833404	5.83344530792825e-25	0.216882370190551	3.28921197324189e-13
PHYKPL	ENSG00000175309	protein_coding	-0.0995774113638884	0.000898213806450517	-0.079571316245329	0.00803745402304115
U3	ENSG00000212211	snoRNA	-0.150940778905442	4.42117221342136e-07	-0.0111570198746041	0.710533455904562
VN1R7P	ENSG00000275592	processed_pseudogene	-0.0385917890869802	0.199072199851157	0.0135017477823745	0.653327844601833
AC034234.1	ENSG00000248935	lncRNA	-0.196487428221121	4.09993723928171e-11	-0.115191572333811	0.000120775007349764
KIAA1328	ENSG00000150477	protein_coding	-0.226509959595528	2.2743221926529e-14	-0.192782774734186	1.04650143054476e-10
KRT8P10	ENSG00000231203	processed_pseudogene	0.249646123151199	3.22234563239842e-17	0.232064251075355	5.01671584052829e-15
AC133473.1	ENSG00000236489	processed_pseudogene	-0.305880023151697	1.89228646161843e-25	-0.167867550859564	1.86676603351061e-08
RNU7-90P	ENSG00000238731	snRNA	-0.129246782961366	1.57879539831613e-05	-0.0653170930915158	0.0296273434145531
NME1-NME2	ENSG00000011052	protein_coding	0.298498715177283	2.93462506642245e-24	0.289182942993242	8.34591514757302e-23
AC007274.2	ENSG00000236690	unprocessed_pseudogene	-0.0383684221734842	0.201686629486828	-0.0374636740770063	0.212532132224985
PHLDA2	ENSG00000181649	protein_coding	0.207583612045343	2.92540142171165e-12	0.172253317990688	8.23172333217237e-09
CBL	ENSG00000110395	protein_coding	-0.179876816131388	1.61232383237369e-09	-0.221132572611936	1.10659316970341e-13
ASS1P2	ENSG00000223922	processed_pseudogene	-0.16726579842818	2.10106659109719e-08	-0.111798694764827	0.000191036949654883
AC022690.1	ENSG00000254425	processed_pseudogene	-0.0062238872416548	0.835983312833179	0.000348658453632401	0.990746494879465
RLN1	ENSG00000107018	protein_coding	-0.105063861641273	0.00045736649545052	-0.119189915221849	6.92242731591667e-05
AC093801.2	ENSG00000248480	processed_pseudogene	-0.0729351063711283	0.0151256536794894	-0.0388900582327647	0.195619752476484
IGHV1-12	ENSG00000254174	IG_V_pseudogene	-0.0517101360854164	0.0852068170774785	-0.0644346726750243	0.0319056186569425
RN7SL193P	ENSG00000239679	misc_RNA	-0.165015008014079	3.25741295421391e-08	-0.0731843564884467	0.0147818170074311
AC245128.2	ENSG00000228790	unprocessed_pseudogene	-0.0262512519226268	0.382458884922242	-0.0315036518022115	0.294546154233538
KRT8P50	ENSG00000260799	processed_pseudogene	-0.017522636398553	0.559947546713476	0.0510605037660013	0.0892080290333639
CLN6	ENSG00000128973	protein_coding	0.363871915957507	4.73576049865738e-36	0.278324455063508	4.38662605860272e-21
EFS	ENSG00000100842	protein_coding	0.0750737558274676	0.0123916497145605	0.0783444178635475	0.00906671599948915
PPIAP27	ENSG00000234363	processed_pseudogene	0.0474561846441829	0.114226679708157	0.0480606064684229	0.109683563795829
AC103592.1	ENSG00000223905	processed_pseudogene	-0.233699476687342	3.19068280575546e-15	-0.105603319378077	0.000427250204791245
ERRFI1	ENSG00000116285	protein_coding	-0.154240070837794	2.44883174637576e-07	-0.16903728363039	1.56009638530112e-08
AL049874.2	ENSG00000244756	processed_pseudogene	-0.0107617137601079	0.72035150752885	0.0480218223526154	0.109970734679029
EVPL	ENSG00000167880	protein_coding	0.322930568334355	2.47511871143393e-28	0.289451987266391	7.06490968501343e-23
AC015878.2	ENSG00000265948	lncRNA	-0.33447068589391	2.15747970841617e-30	-0.197340866389414	3.36449989965512e-11
GRAMD4P8	ENSG00000270930	processed_pseudogene	-0.0475591387415712	0.113442544380771	-0.0240415119187685	0.423806532316129
AC120024.4	ENSG00000279273	TEC	-0.00972020725298593	0.746436590236798	-0.0151126342032587	0.615149311087821
SMIM2	ENSG00000139656	protein_coding	-0.0778669357000844	0.00948353870070401	-0.0199307984121004	0.507301183280961
AC073257.1	ENSG00000232140	lncRNA	-0.0762157446178805	0.0111188413187784	-0.0170062170997753	0.571572336296254
SPON1-AS1	ENSG00000254418	lncRNA	-0.237448106189051	1.1160472715691e-15	-0.146656422227505	9.34574594487366e-07
IL27RA	ENSG00000104998	protein_coding	-0.03881377705889	0.196498502570027	-0.0867916560246789	0.0038320845568003
CHMP1B2P	ENSG00000278530	transcribed_unitary_pseudogene	-0.13356109273554	8.08964567644217e-06	-0.155479050669547	1.95522969334398e-07
AC068787.1	ENSG00000279952	TEC	-0.03059972725571	0.308625356962232	-0.0169424513009181	0.573015640657374
SRGAP2-AS1	ENSG00000230806	lncRNA	-0.247256010385759	6.55402985917795e-17	-0.109782701269732	0.000249377096839062
WDR70	ENSG00000082068	protein_coding	-0.00541010231203282	0.857181237146059	-0.0342713151279753	0.254101348017953
AC073612.1	ENSG00000258064	protein_coding	0.0240732228660631	0.423195290010142	0.0312488188727513	0.298471105168587
OR10H1	ENSG00000186723	protein_coding	0.0680772113069161	0.0233806078670672	0.0628675256467979	0.0363221743058474
BRDT	ENSG00000137948	protein_coding	0.085991849867121	0.00416021552879695	0.118090351757137	8.08153475501044e-05
OTUD1	ENSG00000165312	protein_coding	-0.0285579671242246	0.342036670862673	-0.118413109603339	7.8112004707721e-05
AL162724.2	ENSG00000235204	lncRNA	-0.288247090828304	1.16028625844016e-22	-0.185310792897547	5.03122202103478e-10
TTC5	ENSG00000136319	protein_coding	-0.0193940375078044	0.518806778295388	-0.0621302076052021	0.0385874402320405
PDCD6	ENSG00000249915	protein_coding	0.27139638964143	3.54678743192501e-20	0.255934789124999	6.22076318527017e-18
AC137675.1	ENSG00000232167	processed_pseudogene	0.0150328861853833	0.617016189954137	0.022388051720488	0.456385583810214
MIR6131	ENSG00000277073	miRNA	-0.0242589053611828	0.4196265374049	-0.0311130372925715	0.300576599023941
AC008267.6	ENSG00000244657	transcribed_unprocessed_pseudogene	-0.191291578070155	1.34019209458861e-10	-0.0832657800724536	0.00552729976860442
AC068308.1	ENSG00000241231	lncRNA	-0.26662862812589	1.66756185628331e-19	-0.13579136656923	5.67870929273865e-06
LINC02747	ENSG00000255774	lncRNA	0.0303275529177547	0.312950297494152	-0.00282371702767108	0.925165888401583
MRPS11	ENSG00000181991	protein_coding	0.288824342071523	9.47038132729004e-23	0.231006301962997	8.07894427292933e-15
RPL7P22	ENSG00000226544	processed_pseudogene	0.0160322924026139	0.593802397655776	0.0140082434358055	0.641219491465104
RNA5SP442	ENSG00000201920	rRNA_pseudogene	0.0415546646427268	0.16670298156705	0.0241581953685963	0.42155995102719
EPB41L2	ENSG00000079819	protein_coding	-0.234761740584905	2.37360921585518e-15	-0.272053584413567	3.70252245767284e-20
AL772337.3	ENSG00000234460	transcribed_unprocessed_pseudogene	0.0228180568082143	0.4477802517804	-0.0021449882327366	0.943118265192821
EPHA3	ENSG00000044524	protein_coding	-0.0729358438039542	0.0151246261144611	-0.180321500498718	1.57032573823668e-09
CENPBD1P1	ENSG00000213753	transcribed_processed_pseudogene	0.157943567534226	1.24291926318987e-07	0.0720374839622348	0.0164390236870804
C2orf27A	ENSG00000197927	transcribed_unprocessed_pseudogene	-0.101552788057687	0.000707075428598115	-0.0935373404218723	0.00182616796857519
RNU6ATAC25P	ENSG00000221725	snRNA	-0.0111585245528969	0.710496175116135	0.00911033509586407	0.761849201426754
WWC2-AS2	ENSG00000251359	lncRNA	-0.0480644131289931	0.109655409905732	-0.0845499056160243	0.00483957189646114
HMGB1P46	ENSG00000254146	processed_pseudogene	-0.0441846176371175	0.141431922135389	-0.0075961464166199	0.800513500659787
AC109329.1	ENSG00000253346	processed_pseudogene	0.00734709324426658	0.806922809923716	0.01802335098674	0.548786722089715
DIO1	ENSG00000211452	protein_coding	0.197848294182707	2.99012615503854e-11	0.177500190148098	2.65364518114696e-09
C1orf35	ENSG00000143793	protein_coding	0.349075134000342	3.96648544647012e-33	0.295293107836688	5.20328407317891e-24
LDHA	ENSG00000134333	protein_coding	0.113231662611761	0.000157644424811117	0.0573477840896044	0.0562458475484553
LINC02826	ENSG00000275212	lncRNA	-0.0319360539880188	0.287965646601174	-0.0310847179419463	0.301016975110894
RN7SL446P	ENSG00000244544	misc_RNA	-0.183548775775082	7.36819420327922e-10	-0.100640005292423	0.000790148209164546
AC079945.2	ENSG00000277250	misc_RNA	-0.121114614006332	5.26227356642308e-05	-0.052215669582374	0.0821944599560261
XCL1	ENSG00000143184	protein_coding	-0.0621937715715228	0.0383751948870212	-0.0739713073255051	0.0137409565584317
MIR4740	ENSG00000266392	miRNA	0.0403467956718673	0.179386493347887	0.0339414005292712	0.258747933100344
AL033527.2	ENSG00000261798	lncRNA	0.0809269283863378	0.00700966566341095	0.0380483779203173	0.205476076583119
UBE3A	ENSG00000114062	protein_coding	-0.107646053214186	0.000329173768449454	-0.147001792428934	9.06127535395336e-07
DNMT3A	ENSG00000119772	protein_coding	0.0232364574393186	0.439496261881961	0.0267954356716145	0.372611456619492
PPIAP16	ENSG00000213509	processed_pseudogene	-0.0597967462871917	0.0464955780425389	0.0177550928790468	0.554752489848295
AL662844.3	ENSG00000271821	lncRNA	-0.218406385762949	1.92290275786521e-13	-0.164058984029128	3.91723338740165e-08
AC087857.1	ENSG00000229642	lncRNA	0.07211722075158	0.0163038201191244	0.0189505559423291	0.528413463619823
PDE5A	ENSG00000138735	protein_coding	-0.158831023328605	1.05400811416895e-07	-0.203042756552114	9.80282080212839e-12
AC061997.1	ENSG00000251838	snoRNA	-0.0700457254280249	0.0196547806994828	-0.0684632332781147	0.0226051251767964
RN7SL648P	ENSG00000265727	misc_RNA	-0.351830192354309	1.16375278217901e-33	-0.163761846457903	4.14746240506537e-08
LINC01730	ENSG00000275491	lncRNA	-0.0597981925054205	0.046490273816444	-0.0108386212863474	0.718437716424986
RNU6-1045P	ENSG00000252130	snRNA	-0.321155901575635	5.04091478657929e-28	-0.165178784207961	3.1557541847797e-08
AC110774.1	ENSG00000279013	TEC	0.0392585441691414	0.191415331203166	-0.0182643563731277	0.543454132608196
ZNF304	ENSG00000131845	protein_coding	-0.0767980818529322	0.0105155688287934	-0.119798170724787	6.42647327847583e-05
AL359258.3	ENSG00000280186	TEC	0.00444906159835422	0.882346914227044	-0.0259347261716118	0.388225244654834
AC104316.2	ENSG00000259631	lncRNA	-0.00653714406917657	0.827854151194305	0.0469487157879526	0.118154175034295
ATP6AP2	ENSG00000182220	protein_coding	0.0935180509398533	0.00182312851615885	-0.0275940092596071	0.358528967302475
RN7SL714P	ENSG00000241757	misc_RNA	-0.123142054233493	3.92470829563962e-05	-0.0725658351819581	0.0156479865010446
AP001207.1	ENSG00000253153	processed_pseudogene	-0.301619112640262	9.29912106775075e-25	-0.0825710809159821	0.00593498709873082
ATP23	ENSG00000166896	protein_coding	0.238418797863009	8.47740305637994e-16	0.175187444885648	4.54604664786596e-09
PLIN4	ENSG00000167676	protein_coding	-0.0734912500594177	0.0143679248362715	-0.0793611481680546	0.00820598525560066
AC008079.1	ENSG00000280007	lncRNA	-0.258933891548294	1.89990969946044e-18	-0.0788448955542607	0.00863344710390801
MTND4P24	ENSG00000232177	processed_pseudogene	0.0322213892886638	0.283677915378347	0.026293046895464	0.381701416476065
AC244100.3	ENSG00000275944	lncRNA	-0.00226329467974103	0.939986723487494	0.0127541243573857	0.671367691211126
Y_RNA	ENSG00000201683	misc_RNA	-0.00792613199955154	0.792042104860638	0.0114680251237757	0.702842629319586
AL035411.1	ENSG00000185839	processed_pseudogene	0.0596498746078881	0.0470369078490663	0.0449863858365507	0.134343962970401
AL157944.1	ENSG00000233290	lncRNA	-0.022883283226347	0.446483021359949	-0.038645764496776	0.198444164235907
DSCR4-IT1	ENSG00000223608	lncRNA	-0.0404622086628023	0.178144468522965	-0.0290566295545195	0.333670701838731
HMGN2P10	ENSG00000231261	processed_pseudogene	0.0696354104874268	0.0203855666843554	0.067714822400005	0.0241294954277151
ARL17B	ENSG00000228696	protein_coding	-0.0887373277856781	0.00310040974412045	-0.0715358801197346	0.0172056923156028
RLIMP1	ENSG00000229456	processed_pseudogene	-0.349126787150364	3.87677103270546e-33	-0.195378293871902	5.29395272024017e-11
COPS5P1	ENSG00000213187	processed_pseudogene	0.0157879752934204	0.599440365531786	0.0653535487850802	0.0295363053279683
Y_RNA	ENSG00000207176	misc_RNA	-0.0333154444471424	0.267639088732138	-0.0393311418173639	0.190594880460785
MIR129-2	ENSG00000199077	miRNA	-0.00514345233341534	0.864150304793288	-0.0128862619432306	0.668165100315118
PLP2	ENSG00000102007	protein_coding	0.240839989076435	4.24694173655426e-16	0.160246894702432	8.4275335935889e-08
AC011506.1	ENSG00000242411	processed_pseudogene	0.0852748848155759	0.00448639036402086	0.0939530111660369	0.00173506058045668
TREH	ENSG00000118094	protein_coding	-0.251836864656329	1.6698350349712e-17	-0.14064074931646	2.58036801465253e-06
AL049861.1	ENSG00000270507	processed_pseudogene	-0.0747130431690788	0.0128196365272989	-0.0426679739309987	0.155619829913145
NOP16	ENSG00000048162	protein_coding	0.343695786284414	4.19779083794101e-32	0.298133262643847	9.20401296256184e-25
GNA12	ENSG00000146535	protein_coding	0.050009786264414	0.0959981839348156	-0.0377779582357812	0.208683123142654
HEY2	ENSG00000135547	protein_coding	-0.0338671200440882	0.259792201882457	-0.0939792846138368	0.00173670536799713
ACOX2	ENSG00000168306	protein_coding	0.0235287681609367	0.433761262209732	6.49296889771119e-05	0.998276544793246
AP000542.3	ENSG00000280341	lncRNA	-0.0994712026274423	0.000909735763873298	-0.039626482369368	0.187283786360011
INTS13	ENSG00000064102	protein_coding	0.0468178675343213	0.119183822010526	0.0202474524994895	0.50051791129492
PROSER2	ENSG00000148426	protein_coding	0.125865786823571	2.62774037645686e-05	0.123408798113625	3.82625236662864e-05
PPP1R7	ENSG00000115685	protein_coding	0.186407610665484	3.96020749272516e-10	0.0265342124473029	0.377291336289261
AC119150.1	ENSG00000249916	lncRNA	-0.0111389506442878	0.710981203713269	-0.00160761040329902	0.957352858010932
AC099791.2	ENSG00000271200	lncRNA	0.0135812813181291	0.651420355306632	0.0492636076697714	0.101066512880009
Metazoa_SRP	ENSG00000276669	misc_RNA	-0.127002486654424	2.21724225712027e-05	-0.0755515361158178	0.0118442408348675
AP001468.1	ENSG00000228404	lncRNA	-0.0335393587545153	0.264434793520301	-0.0414689505071175	0.167580238043723
AC008662.2	ENSG00000253538	lncRNA	-0.108528177166916	0.000293703511885765	-0.0496216476283148	0.0986086153960752
MIR6720	ENSG00000275859	miRNA
AC020703.1	ENSG00000249309	lncRNA	-0.258136159364829	2.43385511272838e-18	-0.13071032366194	1.26133438985803e-05
OR51E2	ENSG00000167332	protein_coding	-0.135591268069047	5.8632313907886e-06	-0.12728992432589	2.12353800696016e-05
AP002992.1	ENSG00000255236	lncRNA	0.137461623253845	4.34074029214348e-06	0.144776515933872	1.28935384021288e-06
MTND4P31	ENSG00000235382	processed_pseudogene	-0.0823999853507419	0.00603946101228617	-0.0150701367552313	0.616143855827014
CYP2E1	ENSG00000130649	protein_coding	-0.000261548896443764	0.993058341997098	-0.00931403191285415	0.756653568715306
PES1	ENSG00000100029	protein_coding	0.365266690172797	2.46497698446214e-36	0.268237610284792	1.29844885889776e-19
ADAM20P2	ENSG00000248574	processed_pseudogene	-0.0267968272335694	0.372643651474107	-0.0280205616747037	0.351201288812483
USP3-AS1	ENSG00000259248	lncRNA	-0.0807053104110616	0.0071671471684513	-0.0188651275749615	0.53021635452896
IGLC7	ENSG00000211685	IG_C_gene	-0.00700608633712864	0.815719480424763	-0.0297176020231669	0.322786670749338
AC078899.3	ENSG00000268620	unprocessed_pseudogene	-0.010719747506252	0.72139654824455	0.0295887147956804	0.324890664677216
MIR516A2	ENSG00000207620	miRNA	-0.0185386100276481	0.53741737520356	-0.0126887304052419	0.672954842395077
AP002990.1	ENSG00000255508	protein_coding	0.213899382760014	6.08150540613874e-13	0.159844752937695	9.08433550894653e-08
HSDL2	ENSG00000119471	protein_coding	0.073784026862054	0.0139826205890807	0.0431194985175707	0.151266789751644
RNU6-919P	ENSG00000252540	snRNA	-0.0184242930386266	0.539929579176805	0.0181271928073988	0.546485913354637
LINC01548	ENSG00000229086	lncRNA	0.00788279357146485	0.793153315483683	0.0144009588576783	0.631896140089127
RPS13P2	ENSG00000228929	processed_pseudogene	-0.0148728383851633	0.620770323081152	-0.0334715274075871	0.265357228700727
RPL31P9	ENSG00000264054	processed_pseudogene	-0.0934269031375913	0.00184209571969482	-0.0410561786858723	0.171853365900828
LINC00395	ENSG00000231061	lncRNA	-0.0508805463532157	0.0903427596730786	0.0643887735303354	0.0320281191527164
STARD5	ENSG00000172345	protein_coding	-0.0354887852106936	0.237652641077903	-0.0647752918074833	0.0310241519818327
IGHV3-74	ENSG00000224650	IG_V_gene	-0.0026218260397856	0.930502345991087	-0.038677342340121	0.198077408966436
AL162425.1	ENSG00000236461	lncRNA	-0.196761255335371	3.84832770599235e-11	-0.15218785538186	3.54156562824321e-07
PTCD3	ENSG00000132300	protein_coding	-0.0363807462337722	0.226058942840336	-0.0519770606400185	0.0836053724552869
ABHD17AP4	ENSG00000229107	processed_pseudogene	0.0246061409262631	0.413000405823138	0.0684597181789462	0.0226120847243077
TRAV5	ENSG00000211779	TR_V_gene	-0.0726122547686279	0.0155814669276233	-0.0673625445466175	0.0248773069941606
TSPEAR	ENSG00000175894	protein_coding	-0.0219758094101316	0.46472190327954	-0.0265895419575988	0.37635433677352
AC011487.1	ENSG00000213777	transcribed_processed_pseudogene	-0.0517040078155263	0.0852438736510924	-0.080104686007305	0.00761001517916817
LINC01874	ENSG00000223985	lncRNA	0.0996984329222234	0.000885249610863567	0.026608093785578	0.376021309261593
CYP2D6	ENSG00000100197	protein_coding	-0.0260945025854895	0.385307909573071	0.0122062536440468	0.684663692883855
FLYWCH2	ENSG00000162076	protein_coding	0.324246795601955	1.45594497267809e-28	0.262321398265251	8.60961006808626e-19
NTM	ENSG00000182667	protein_coding	-0.058216291462245	0.0526041620986875	-0.0835717153253686	0.00536778933363506
SERF1AP1	ENSG00000250813	processed_pseudogene	-0.204345814847006	6.42037582120233e-12	-0.0944146488680529	0.00164587801341449
ZFP91P1	ENSG00000274010	processed_pseudogene	-0.0431220315179132	0.151263456997194	-0.0108197971939476	0.718905978613092
AC091489.2	ENSG00000260933	processed_pseudogene	-0.0299762620714739	0.318591061801483	-0.00863592341568136	0.773904407769061
IFNA1	ENSG00000197919	protein_coding	-0.148840270819714	6.39817418246959e-07	-0.120167584665608	6.02545824584256e-05
DLGAP1-AS4	ENSG00000263878	lncRNA	-0.245599645109642	1.06725766237064e-16	-0.107258222091345	0.000346002438272113
LCT-AS1	ENSG00000226806	lncRNA	-0.0744928854587529	0.0130872272866505	-0.0936383685157416	0.00179836571001231
ZDHHC20P3	ENSG00000255460	processed_pseudogene	-0.0900299267723899	0.00269218445206308	-0.0573451238260215	0.056248565701137
AC008736.2	ENSG00000267567	lncRNA	0.0566601508995851	0.0592593661672356	0.0820451087780607	0.00626144600059081
AC010387.1	ENSG00000250694	lncRNA	-0.0644410464296343	0.0318886394652743	-0.031280401359696	0.297982785370243
RN7SL177P	ENSG00000242976	misc_RNA	-0.17385646538376	5.62258889256893e-09	-0.109968057891973	0.00024338591828532
LINC01771	ENSG00000225675	lncRNA	0.0167203619121612	0.578055947885303	-0.00559572827625035	0.852336305830375
AC093890.1	ENSG00000249741	processed_pseudogene	-0.215610918002966	3.93930847919343e-13	-0.240308781975262	4.94562072596453e-16
RNY1P5	ENSG00000206617	misc_RNA	-0.236092456466393	1.63521126095892e-15	-0.152133654274693	3.5760100135079e-07
SNORA72	ENSG00000207249	snoRNA	-0.0364478401910931	0.225203448231896	-0.0216863403927078	0.470625704832907
AC091027.2	ENSG00000266586	lncRNA	-0.0596716609983933	0.0469562761307944	-0.0276416453799017	0.3577556485335
AC103808.1	ENSG00000264212	lncRNA	-0.0514127307174292	0.0870202356098098	-0.0281859137207245	0.348365057465687
ZNF551	ENSG00000204519	protein_coding	-0.171432690869562	9.18473564336114e-09	-0.182596089561092	9.70944345867218e-10
RNVU1-24	ENSG00000201699	snRNA	-0.0429814290021255	0.152602409661556	-0.0510966736275031	0.0889813477210709
RPL41	ENSG00000229117	protein_coding	0.210070922232649	1.58527120386e-12	0.09490084629427	0.00156296485176496
ELOCP13	ENSG00000225716	processed_pseudogene
RN7SKP132	ENSG00000251810	misc_RNA	-0.104738636539488	0.00047646672515863	-0.0446802698732263	0.137017075656914
SERPINB3	ENSG00000057149	protein_coding	-0.020967304958246	0.485467959769871	-0.0186728970977974	0.534473823174843
RNU4-73P	ENSG00000200034	snRNA	-0.0685332974947819	0.0224667923076429	-0.0195076115415154	0.516361113092269
AC108706.1	ENSG00000277746	processed_pseudogene	-0.0359640040167531	0.2314245876241	0.014350183401313	0.633098342462642
ASB2	ENSG00000100628	protein_coding	-0.0417804905769687	0.164408236740736	-0.0713609218819298	0.0174803803471746
RNU7-105P	ENSG00000251919	snRNA	-0.244843171024253	1.33186723662279e-16	-0.139062250176242	3.3454752928042e-06
RPS6P16	ENSG00000243250	processed_pseudogene	-0.241247700355284	3.77746784642647e-16	-0.118768366101632	7.34688841362264e-05
AP005328.1	ENSG00000272461	lncRNA	-0.0726123430466761	0.0155813406616816	-0.0319399530449591	0.287906762893784
CD1C	ENSG00000158481	protein_coding	-0.127590442021485	2.02960150815243e-05	-0.149903121454906	5.31017822527425e-07
WFDC6	ENSG00000243543	protein_coding	-0.0380461324380918	0.205502845265835	-0.0776697505896796	0.0096668566281977
AL035410.2	ENSG00000271419	processed_pseudogene	-0.180596351104023	1.38471968485414e-09	-0.114963103512385	0.000124611654018272
DDX55P1	ENSG00000270863	processed_pseudogene	-0.196135383550321	4.44713876783572e-11	-0.10234955702653	0.000641263357732182
MZT2A	ENSG00000173272	protein_coding	0.239868157202043	5.61002861468404e-16	0.191587232641228	1.36784337819608e-10
MIR548C	ENSG00000207546	miRNA	-0.256390477920067	4.17234304994646e-18	-0.0938088977560744	0.00176379735651662
FOXO1B	ENSG00000214295	processed_pseudogene	-0.0440413667779706	0.142727999458491	-0.0251273713255811	0.403171053193197
EXOSC7	ENSG00000075914	protein_coding	0.2531445390714	1.1244462033444e-17	0.194478345816755	7.13742513780616e-11
RNA5SP237	ENSG00000222346	rRNA_pseudogene	-0.320728873066559	5.97768666543892e-28	-0.136356997330697	5.18665327677022e-06
AP003031.3	ENSG00000254814	lncRNA	0.0815173848106371	0.0066051276836401	0.0546477933474165	0.0688856600068362
TPI1P4	ENSG00000225455	processed_pseudogene	-0.0157770549630349	0.59969293222765	0.0380631277974821	0.205300304303339
OGDHL	ENSG00000197444	protein_coding	0.0610811763517046	0.0419809190143127	0.0748134932592522	0.0126991590052677
AL117382.3	ENSG00000233376	lncRNA	-0.0317470016149663	0.290830455983767	0.0358180563171999	0.233324884668987
IL12A	ENSG00000168811	protein_coding	-0.0364115327013083	0.225666106844544	-0.0783034815916825	0.0090886667872471
LINC01299	ENSG00000254081	lncRNA	-0.0308789958647652	0.304228906241817	-0.0363469065349916	0.226491300138127
FGFBP1	ENSG00000137440	protein_coding	-0.0279476644440096	0.352456300037591	-0.0616702182844241	0.0400377970047883
BRD9P2	ENSG00000249908	transcribed_unprocessed_pseudogene	0.0376940573065081	0.209731342215395	0.0104527992417434	0.728056167428014
RN7SL150P	ENSG00000240626	misc_RNA	-0.137393499438322	4.38884013112068e-06	-0.0583239155014515	0.0521679277929464
RN7SKP7	ENSG00000222472	misc_RNA
FAM86C1P	ENSG00000158483	transcribed_unprocessed_pseudogene	0.150667320398992	4.64044309949045e-07	0.119905771008823	6.32923314375808e-05
HNRNPA1P40	ENSG00000212961	processed_pseudogene	-0.238108168867251	9.25839908780558e-16	-0.0206927220589618	0.49120192587017
MATN3	ENSG00000132031	protein_coding	-0.118461789574678	7.67089632902521e-05	-0.150304751630303	5.10557122164468e-07
AL021578.1	ENSG00000275894	lncRNA	-0.167619940529222	1.95993573676569e-08	-0.0540702427529222	0.0718741323917925
AP001610.3	ENSG00000232806	lncRNA	-0.0338389463480796	0.260189041643834	0.0308261973652302	0.305056898986364
PIGA	ENSG00000165195	protein_coding	-0.108404580110096	0.000298448293249461	-0.134095116363593	7.58158225173856e-06
AP002512.1	ENSG00000254411	processed_pseudogene	-0.0340031595297234	0.257881911527978	0.00355197833135575	0.905945857104244
AP006565.1	ENSG00000265737	lncRNA	-0.154819320646296	2.20469937790076e-07	-0.0951190290795504	0.00151789065596935
AC107074.1	ENSG00000249184	lncRNA	-0.00764635990384213	0.799222879676078	0.0213521318676377	0.477493100994863
MNT	ENSG00000070444	protein_coding	0.111225499422325	0.00020616770097481	0.0768530585710665	0.0104750414211568
AC009145.3	ENSG00000260694	lncRNA	-0.333830119747853	2.82231749284447e-30	-0.121987483221676	4.64067478244534e-05
AL354794.2	ENSG00000236998	processed_pseudogene	-0.261923068134432	7.45389269715645e-19	-0.109568116070514	0.00025648546531016
MSANTD3	ENSG00000066697	protein_coding	-0.0795331342973678	0.00805403243520245	-0.111500684357162	0.000200494308995401
AC104333.2	ENSG00000236317	processed_pseudogene	-0.113322658836969	0.000155720995710086	-0.100993211173139	0.000756984328759162
WDR45BP1	ENSG00000265574	processed_pseudogene	0.0120881864379911	0.687597707914482	-0.010113908052682	0.736540132335413
LINC01776	ENSG00000226053	lncRNA	-0.171909918175549	8.34335982945801e-09	-0.0712520629457357	0.0176369930945164
AL139130.1	ENSG00000237390	lncRNA	-0.0617437888057826	0.0398005426680782	-0.0231603379248888	0.440996794303629
OR2V2	ENSG00000182613	protein_coding	-0.0715185877942675	0.0172164669179561	-0.00984549563467043	0.743282593685436
PLOD1	ENSG00000083444	protein_coding	0.155862883729917	1.82286809230262e-07	0.0565426911385315	0.059796479946335
SNCA-AS1	ENSG00000247775	lncRNA	-0.14471353825745	1.30323803520724e-06	-0.104863115557805	0.000469070046177362
CLPSL2	ENSG00000196748	protein_coding	0.0281246879205795	0.349413544942509	0.00510418827163877	0.865177401718902
PSMB3P2	ENSG00000235444	processed_pseudogene	0.0565127606416705	0.0599243850028508	0.0543761928531089	0.0702780788012534
Y_RNA	ENSG00000200883	misc_RNA	-0.312572424445632	1.47103479808352e-26	-0.139019555888856	3.368923110481e-06
LINC02481	ENSG00000246526	lncRNA	0.00895915006355893	0.765684836364466	0.0207315042562192	0.490389861330662
AL049636.1	ENSG00000236674	processed_pseudogene	-0.0589562398285958	0.0496655201115196	-0.00400291544432718	0.894071669467407
RNA5S10	ENSG00000199910	rRNA
RNU6-464P	ENSG00000253026	snRNA	-0.08410909104904	0.00506641358701685	-0.0572018488923288	0.05686758523281
AC244502.3	ENSG00000259042	lncRNA	-0.0949989266828012	0.00153904486583994	-0.148285866820518	7.04784445871372e-07
CD79B	ENSG00000007312	protein_coding	0.0331935330052057	0.269394846866336	0.00729402355490316	0.808290233317251
AC091812.2	ENSG00000273720	processed_pseudogene	0.119690304038108	6.44865631941113e-05	0.122438816988897	4.34719862660161e-05
SNORD42	ENSG00000202440	snoRNA	-0.010687544886935	0.722198808097438	-0.00245787779161843	0.934838195185286
FARS2	ENSG00000145982	protein_coding	0.147655849130789	7.86319797835094e-07	0.0893825705663866	0.00289903605349591
AC020656.2	ENSG00000274979	lncRNA	-0.160165121175692	8.21226165231675e-08	-0.213109442131575	7.42191468287215e-13
DDX60L	ENSG00000181381	protein_coding	-0.0911361195135817	0.00238245246144491	-0.0937461184055345	0.00178339071101682
RN7SL802P	ENSG00000277506	misc_RNA	-0.104734953808495	0.000476687202880302	-0.0619671565482019	0.0390875009917619
VNN2	ENSG00000112303	protein_coding	-0.0849818283075795	0.00462624801478948	-0.123041567054289	4.03609659486024e-05
SH3D21	ENSG00000214193	protein_coding	0.0122703658128002	0.683143000153404	0.000125328376623165	0.996673256222497
RNU6-1307P	ENSG00000212314	snRNA	-0.0657057350116434	0.0286691211974001	-0.0511924724906039	0.0883832022639957
IGHJ1P	ENSG00000227335	IG_J_pseudogene	-0.000691860419374743	0.981639014206348	-0.00266697677103581	0.929308625594554
LINC01219	ENSG00000232987	lncRNA	0.0673419084962045	0.0249217277486667	0.0787054314949871	0.0087381204438126
PRKAG2-AS1	ENSG00000239911	lncRNA	0.00767417770329057	0.798508123241984	-0.0141898380461759	0.636850536355478
LINC01994	ENSG00000241098	lncRNA	-0.0720000156558063	0.0164790880967316	-0.0396587343855782	0.186924790435949
RCN3	ENSG00000142552	protein_coding	0.0873742122621087	0.00359128618606883	0.0376641025304895	0.210058805652684
PPP4C	ENSG00000149923	protein_coding	0.39493503285998	1.04517470767888e-42	0.306104965616738	0
COX6CP17	ENSG00000235141	processed_pseudogene	-0.315933342871311	3.97782305584706e-27	-0.116631311257571	9.90416193856559e-05
AC003101.3	ENSG00000278977	TEC
AL121929.1	ENSG00000226431	lncRNA	0.0756294980002625	0.0117569792102999	0.0833657400156957	0.00547076253196514
MIR638	ENSG00000207972	miRNA	0.0422578486472922	0.159635848696799	0.0519589669152923	0.0837131344696289
JAKMIP3	ENSG00000188385	protein_coding	-0.107899613606484	0.000318588245896144	-0.136063497716595	5.54983681408899e-06
AL365440.1	ENSG00000231434	processed_pseudogene	0.110471111753849	0.000227798522553576	0.116101824612782	0.000106566110547422
AC099494.1	ENSG00000279410	TEC	-0.269574610625437	6.4312646320918e-20	-0.0759803418392094	0.0113712931201756
AC004233.2	ENSG00000272079	lncRNA	0.27812451022146	3.78533138527906e-21	0.252538913603131	1.73645364852742e-17
ALDOA	ENSG00000149925	protein_coding	0.38997615168212	1.3508355907529e-41	0.311707764315083	0
AC023866.2	ENSG00000254222	lncRNA	-0.0501734704042994	0.0949140152375677	-0.0240160731337678	0.424297248576794
CTAGE6	ENSG00000271321	protein_coding	-0.120240015086514	5.96357770367499e-05	-0.0914389108816792	0.00230354580474302
NCEH1	ENSG00000144959	protein_coding	-0.086206818749807	0.00406669280852498	-0.14204292380325	2.09520622966362e-06
SMARCC2	ENSG00000139613	protein_coding	0.0179204013660829	0.551072466047354	-0.00635487453481353	0.832555631888288
RFX4	ENSG00000111783	protein_coding	-0.0868420309626812	0.00380137070055392	-0.0576917002395562	0.054774319810087
NRAP	ENSG00000197893	protein_coding	-0.00625565922878746	0.835158001780996	-0.00262375561261569	0.930451327647476
NPM1P19	ENSG00000223864	processed_pseudogene	-0.263683103833192	4.27242418877676e-19	-0.0241037839881355	0.42260669906248
RCAN3	ENSG00000117602	protein_coding	-0.120486727916454	5.75727935658615e-05	-0.155296173081084	2.09589310551847e-07
RNU6-18P	ENSG00000207257	snRNA	-0.116547140432318	0.000100203304061718	-0.0811756881072044	0.00683659980660596
GALC	ENSG00000054983	protein_coding	-0.14727667210978	8.39687770384579e-07	-0.190659186789958	1.68192203574478e-10
ZBTB21	ENSG00000173276	protein_coding	-0.121573620713742	4.9261903040669e-05	-0.119870367612015	6.36107314041237e-05
MIR548AM	ENSG00000265144	miRNA	-0.0842707189004056	0.00498214907926599	-0.0271472907524056	0.366421586033449
KBTBD8	ENSG00000163376	protein_coding	-0.21617557028478	3.41076593450915e-13	-0.221115944276954	1.11136769007455e-13
MIR574	ENSG00000207944	miRNA	-0.0779689940957423	0.00938987897938171	-0.0328840771268221	0.273886993487312
ZNF451	ENSG00000112200	protein_coding	-0.221301253101322	9.05550179423423e-14	-0.202575403560452	1.09491991664304e-11
AC012506.2	ENSG00000223634	lncRNA	-0.0954629910752653	0.00145877806759093	-0.0641488754184056	0.0326749558149823
AC007557.2	ENSG00000231597	lncRNA	-0.179551444115538	1.72683183280733e-09	-0.0930500129659429	0.00192246160460397
LCN6	ENSG00000267206	protein_coding	-0.0772789285822601	0.0100395406818719	-0.0917025744062418	0.0022367906465516
MED31	ENSG00000108590	protein_coding	0.0506595008380538	0.0917524144546441	-0.0253888720894805	0.39823449872581
RNF24	ENSG00000101236	protein_coding	-0.00106950952641429	0.97162022358268	0.000356902135914027	0.990526291019891
BCL7C	ENSG00000099385	protein_coding	0.274647229717416	1.21257989063019e-20	0.215198386154105	5.0335999713577e-13
SNORD114-6	ENSG00000201263	snoRNA	-0.230723329712481	7.25217776852712e-15	-0.132552906189293	9.4755057954551e-06
AC098851.1	ENSG00000250990	lncRNA	-0.305348914932076	2.31101039618837e-25	-0.226249344880712	2.43911253781636e-14
DROSHA	ENSG00000113360	protein_coding	0.000404780313031113	0.989257086720966	-0.0173207159756332	0.564422980372691
AC087499.6	ENSG00000264874	processed_pseudogene	-0.0303625154177984	0.312392511535349	0.00649872892751963	0.828850070542888
MIR569	ENSG00000207963	miRNA	-0.264096177696124	3.74698933923512e-19	-0.134399749225484	7.08640709791378e-06
LEMD2	ENSG00000161904	protein_coding	0.353123505868933	6.51681505651276e-34	0.322025487806284	0
BTLA	ENSG00000186265	protein_coding	-0.101465530386041	0.000714651556373216	-0.0867499671034944	0.00383882536327171
RNA5-8SP7	ENSG00000200313	rRNA_pseudogene	-0.0692073156370656	0.0211731385355352	-0.0560128541684246	0.0622261293247787
TSPAN19	ENSG00000231738	protein_coding	-0.0410155646624368	0.172278174259204	-0.0792658885556311	0.00826948355690081
IGLC3	ENSG00000211679	IG_C_gene	0.0100689247437851	0.737668707352937	-0.0183422853749772	0.541735369159731
TRAJ36	ENSG00000276699	TR_J_gene	-0.210270043620647	1.50889137997933e-12	-0.0694365079115552	0.0207482592166682
PRDM10	ENSG00000170325	protein_coding	-0.116528544594735	0.000100461681368743	-0.146442790037533	9.97302298418407e-07
LINC01686	ENSG00000261504	lncRNA	-0.0728749973934655	0.0152096184045834	-0.110948196672879	0.000213884630290666
RNU6-78P	ENSG00000199767	snRNA	0.0390940431586137	0.193284009045295	0.0224178772625703	0.455785729378784
DUX4L11	ENSG00000278761	unprocessed_pseudogene
AC015712.1	ENSG00000232386	lncRNA	0.0584664218790438	0.0515949571852362	0.049291373820643	0.100874174985438
AC137803.1	ENSG00000277770	unprocessed_pseudogene	-0.0108554706260223	0.718018667097159	-0.0125218232852415	0.677012366945897
AL022316.1	ENSG00000230107	lncRNA	-0.0446594067323894	0.137200740848672	-0.0618952664854256	0.0393157990129682
AC008738.4	ENSG00000267714	lncRNA	-0.0537023335829528	0.0738325487937003	0.026633602196616	0.375563699493089
UQCRB	ENSG00000156467	protein_coding	0.431554591893331	1.59569000007178e-51	0.376159815367414	0
U8	ENSG00000212144	snoRNA	-0.0911466678189778	0.00237966256888263	-0.0226260622444764	0.451611050561692
MIR3117	ENSG00000264720	miRNA	-0.251173755969658	2.03883358135144e-17	-0.118175244958918	7.98589247339022e-05
DIPK1B	ENSG00000165716	protein_coding	0.135709561027569	5.75346584989056e-06	0.124141289466671	3.43819292930219e-05
Z98742.1	ENSG00000230248	lncRNA	-0.0700634747563313	0.0196236907461851	-0.0460757189899972	0.125157234086673
MRPL20-AS1	ENSG00000224870	lncRNA	0.305054770796491	2.58110501662376e-25	0.226463520028478	2.73447263121038e-14
RNF5	ENSG00000204308	protein_coding	0.234225003973613	2.75678772355288e-15	0.136861173902383	4.8847777970538e-06
ONECUT1	ENSG00000169856	protein_coding	0.000415221461455011	0.988979994888564	-0.00739125569985582	0.805785344195365
AC091946.2	ENSG00000272130	lncRNA	-0.161575494016408	6.29371607958148e-08	-0.0630907824743973	0.0356628346442902
MIR217	ENSG00000207548	miRNA	-0.0562234945880505	0.0612475136655201	-0.0291727512562092	0.331741633571169
POTEC	ENSG00000183206	protein_coding	-0.0793567035035709	0.00819569850092538	-0.10129658587007	0.000729534655773629
RN7SL49P	ENSG00000265802	misc_RNA	-0.305443947640224	2.22987747285934e-25	-0.201355851743314	1.31163332925181e-11
BNIP3P32	ENSG00000268830	processed_pseudogene	-0.180447190234408	1.42917230780906e-09	-0.0151736483363185	0.613722664735074
ITFG1-AS1	ENSG00000260281	lncRNA	0.00906878138468159	0.76290286086971	0.0364012206436615	0.225797634679255
CCDC63	ENSG00000173093	protein_coding	0.00411342817725617	0.89116513017306	0.0334978608142846	0.265026641570147
CDK8	ENSG00000132964	protein_coding	0.0155964613858459	0.603876678803501	0.00101051887355612	0.973180711125648
USP9YP34	ENSG00000233378	unprocessed_pseudogene	-0.00626432031814268	0.834933052203155	-0.0212336116895252	0.479941568005471
Z98949.2	ENSG00000232464	lncRNA	-0.0124973041447102	0.677609221988295	0.0326489892241208	0.277333579077801
AL162386.2	ENSG00000234740	lncRNA	-0.254833474319039	6.72467080510142e-18	-0.108967581544997	0.000277400441364481
AL606490.5	ENSG00000231603	processed_pseudogene	0.059158792129282	0.0488855010015053	0.0512499512967196	0.0880258746418237
PCBP3	ENSG00000183570	protein_coding	0.0617232626285435	0.0398666165019263	-0.0291170151769189	0.332612743736569
LAMA1	ENSG00000101680	protein_coding	-0.15125040027365	4.18495057558411e-07	-0.160540617963476	7.97708436736414e-08
DEFB4B	ENSG00000177257	protein_coding	-0.00822566505682457	0.784373630767621	-0.0374443397280342	0.212768402872031
TAF9B	ENSG00000187325	protein_coding	-0.0760589781147997	0.011286402029928	-0.110862692975567	0.000218148674337831
PLK3	ENSG00000173846	protein_coding	0.0260586229763568	0.385961862733187	-0.02652135848042	0.377522548909482
DOC2A	ENSG00000149927	protein_coding	0.0519228758060578	0.0839284603034452	0.0714693053505788	0.0172935569328945
ULK4P1	ENSG00000261279	transcribed_unprocessed_pseudogene	-0.091603805800218	0.00226158702502779	-0.073558137486468	0.0142790838518306
MPLKIP	ENSG00000168303	protein_coding	0.0786435293678868	0.00879130778735828	0.0820253857487779	0.00628664310678794
RN7SL144P	ENSG00000242559	misc_RNA	-0.275660662840927	8.65176488199923e-21	-0.093036816743009	0.00192533288799788
LIPJ	ENSG00000204022	protein_coding	-0.136412025821793	5.14102127081276e-06	-0.165324372820995	3.0679706542614e-08
RIC8B	ENSG00000111785	protein_coding	-0.11253763304886	0.000173066189331691	-0.138400157098174	3.81084590379684e-06
TRAJ23	ENSG00000211866	TR_J_gene	-0.260321256597886	1.23249122455306e-18	-0.135339981204269	6.10308311330043e-06
RPL32P31	ENSG00000213128	processed_pseudogene	-0.0202441134994876	0.500647591334113	-0.0311818032710973	0.299509048737861
TRIM51	ENSG00000124900	protein_coding	-0.0785685714974835	0.00885609939162113	-0.0683498951488893	0.0228304621128353
RNU6-940P	ENSG00000200303	snRNA	-0.0751882748993688	0.01225844105803	-0.0227468225084279	0.449199408076129
WNK4	ENSG00000126562	protein_coding	-0.00292458452844957	0.922500965205016	-0.0142916404081209	0.634434810819168
Y_RNA	ENSG00000201501	misc_RNA	-0.270308021400972	5.06387156307663e-20	-0.0847288957034968	0.00475011403887355
RPL19P14	ENSG00000240870	processed_pseudogene	-0.27798200606239	3.97161762144478e-21	-0.00628620185466952	0.834364795541518
AP002392.1	ENSG00000256098	processed_pseudogene	-0.261434579585802	8.69252358168092e-19	-0.0711835898935349	0.0177464717518078
LNPEP	ENSG00000113441	protein_coding	-0.148624926851395	6.64336554360338e-07	-0.152836886327558	3.26150219613927e-07
AP002518.1	ENSG00000256195	lncRNA	-0.323245077109297	2.18089186495792e-28	-0.228958210112667	1.17387200292834e-14
LINC01562	ENSG00000203356	lncRNA	-0.0888314029698051	0.00306889809662111	-0.156207169598241	1.71153697492416e-07
AC021146.8	ENSG00000251236	unprocessed_pseudogene	-0.0398908217890722	0.18435639196128	-0.0103780398074412	0.729924914524809
AL121757.2	ENSG00000266908	lncRNA	-0.098024884857747	0.00108087167602865	-0.0876859268680894	0.00347318705224358
AC079340.2	ENSG00000251377	lncRNA	-0.0556811304380082	0.0637934527071635	-0.0251742135217009	0.402294611321754
PXT1	ENSG00000179165	protein_coding	-0.110255826322216	0.000234351095153162	-0.0344826735269713	0.251226175058563
RNU6-461P	ENSG00000201065	snRNA	-0.127718484361431	1.99079011443945e-05	-0.0578178019199784	0.0542459628568282
MRPL22	ENSG00000082515	protein_coding	0.241952391629065	3.08350720502385e-16	0.175422203542961	4.33326687943326e-09
FAM205BP	ENSG00000257198	transcribed_unprocessed_pseudogene	-0.146249732713958	1.00229868811213e-06	-0.12075947128087	5.537076640349e-05
LINC02618	ENSG00000242104	transcribed_unitary_pseudogene	-0.065018113063407	0.0303830980811053	-0.0669422149813628	0.0257957296959338
MIR6737	ENSG00000276584	miRNA	-0.0632160245000362	0.0352974439687422	-0.0172766879758827	0.565469646939624
ARPC3P5	ENSG00000214027	processed_pseudogene	-0.00480522661855316	0.87300518803263	-0.00414091689860088	0.890442388461172
AC012366.1	ENSG00000278060	lncRNA	-0.0216377476880277	0.471620803997752	0.0231261137448505	0.441672404632035
AL391416.1	ENSG00000219951	processed_pseudogene	-0.00396601856219911	0.895042393988633	0.0748499760243045	0.0126556508070332
NCAN	ENSG00000130287	protein_coding	0.013327968554791	0.657503538705568	-0.0142859391556982	0.634620830855961
AC244131.1	ENSG00000256657	unprocessed_pseudogene	-0.305336775177353	2.32158276509753e-25	-0.119431617178225	6.68961838005566e-05
IGHV1OR15-3	ENSG00000271288	IG_V_pseudogene	-0.0267780877856215	0.372978179121433	-0.0502525599664877	0.0943936840994111
AC017053.1	ENSG00000234275	lncRNA	-0.00963931923141896	0.748475116258761	0.00741766351646252	0.805105369836248
AL138767.2	ENSG00000223761	lncRNA	-0.00939950809852077	0.754529071917297	0.0169557073384385	0.572715455284394
RNU4-22P	ENSG00000222990	snRNA	-0.278989593250942	2.82609789875644e-21	-0.160237315458789	8.1016248569466e-08
AC011491.2	ENSG00000269444	lncRNA	-0.0925294005192101	0.00203876683701486	-0.00798334807015262	0.790575713490323
IGLVV-66	ENSG00000254075	IG_V_pseudogene	-0.00347526735607853	0.907967995508907	-0.0170668672644576	0.570201156854563
RNU6-787P	ENSG00000206759	snRNA	-0.217167143581101	2.64579751596422e-13	-0.059919223290324	0.0460481739642596
EEF1A1P11	ENSG00000228502	processed_pseudogene	-0.0424460521241737	0.157783313639832	-0.119507808322983	6.69597625276849e-05
CDRT15P1	ENSG00000141028	unprocessed_pseudogene	-0.0209105063890252	0.486651077468024	-0.0148882180946216	0.6204091408399
AC073188.6	ENSG00000268181	lncRNA	0.114079293986079	0.000140560632437933	0.0926140866523892	0.00201941912124046
ALG3P1	ENSG00000251568	processed_pseudogene	-0.264492216826237	3.30328879763009e-19	-0.0619727348498981	0.0390698333350363
DOCK10	ENSG00000135905	protein_coding	-0.201475831160021	1.27483771271517e-11	-0.213633475073026	7.4516165600313e-13
MTND2P5	ENSG00000224354	processed_pseudogene	-0.302484345415966	6.74468940992764e-25	-0.0902656692723671	0.00262325083470979
AC027228.1	ENSG00000259474	lncRNA	-0.29997837134371	1.70467972485582e-24	-0.1502123221192	5.02868649564111e-07
LINC01592	ENSG00000253658	lncRNA	-0.0741793839727701	0.0134767842174804	-0.0146771693916198	0.62537342661982
AC011195.1	ENSG00000266561	processed_pseudogene	-0.0849183583287829	0.00465705289239452	-0.000645449532687918	0.982870496962427
AL136985.1	ENSG00000231740	lncRNA	-0.261809591716065	7.72510987348474e-19	-0.12102649716285	5.32922694395826e-05
GABRA3	ENSG00000011677	protein_coding	0.0158320582384163	0.598421299445136	0.00834389235017403	0.781352543350647
DHDDS	ENSG00000117682	protein_coding	0.0488466571535671	0.103989982893381	-0.0235186243070537	0.433900164325991
RPL9P31	ENSG00000239659	processed_pseudogene	-0.0569105340796642	0.0581436733857947	0.0229664862530925	0.444831374807932
AC009704.2	ENSG00000276934	lncRNA	-0.254777323378783	6.84101273117388e-18	-0.151658227434275	3.89230016758795e-07
C10orf90	ENSG00000154493	protein_coding	-0.0713496853620153	0.0174819311237222	-0.144909613008437	1.26047692241743e-06
AC006042.1	ENSG00000227719	lncRNA	-0.169206584712609	1.43272042598679e-08	-0.172056786907711	8.56263651819555e-09
AC244636.2	ENSG00000233139	processed_pseudogene	-0.0370037033023591	0.218204528594451	0.0147659966306889	0.623281947499695
MGA	ENSG00000174197	protein_coding	-0.196358276106077	4.22412122394309e-11	-0.199813507504438	2.09368107398789e-11
AL008636.1	ENSG00000280224	lncRNA	-0.160574863916364	7.60317732184544e-08	-0.0473954065804961	0.114691583492312
CTNNA1P1	ENSG00000249026	processed_pseudogene	-0.0432672127740372	0.149890300255677	-0.0465441955049297	0.121360044351208
AP003122.2	ENSG00000254971	lncRNA	-0.0813327464881331	0.00672931626335133	-0.0178194979305299	0.553317307400113
Y_RNA	ENSG00000239180	misc_RNA
RMI2	ENSG00000175643	protein_coding	0.238758388216865	7.69766673389029e-16	0.233809548904945	3.75797602373855e-15
LINC01620	ENSG00000168746	lncRNA	-0.0952943895433515	0.00148748364552047	0.017255265234676	0.565951870479817
GALNT16	ENSG00000100626	protein_coding	0.0733400793830289	0.0145705079653289	0.0511925287571217	0.0883813209826052
FAM207BP	ENSG00000228797	processed_pseudogene	0.297321155792053	4.51146095648265e-24	0.266495700331821	1.74032962593888e-19
Y_RNA	ENSG00000206717	misc_RNA	-0.27214393866014	2.77463667513288e-20	-0.105841618756702	0.000414544532000114
AC090515.5	ENSG00000259402	lncRNA	-0.324358563050722	1.39162946894095e-28	-0.151484803660008	4.01425253531044e-07
PRR23A	ENSG00000206260	protein_coding	-0.0415648537865347	0.166598928657075	-0.0369723569526861	0.218595011578439
LINC01036	ENSG00000230426	lncRNA	-0.0416721986255757	0.165505669843919	0.0168559065255603	0.574977292608859
ARFGEF1	ENSG00000066777	protein_coding	0.189891203795645	1.83386855502913e-10	0.169945032355309	1.30408322495974e-08
VPS45	ENSG00000136631	protein_coding	-0.0867149416589802	0.0038531625921715	-0.125782822859579	2.6997271588679e-05
AC147055.4	ENSG00000251101	processed_pseudogene	-0.0761067698099404	0.0112350839184438	-0.0430353188283017	0.152088158209462
AC104417.2	ENSG00000261710	lncRNA	-0.10442596596623	0.000495527885972818	-0.0165700799158141	0.581478361559165
LINC02281	ENSG00000257748	lncRNA	-0.0691939453897346	0.0211981564501714	-0.0121923391166831	0.685049595864984
PGAM1P3	ENSG00000230274	processed_pseudogene	-0.10622466426666	0.000394857425193682	-0.05253547798245	0.0803337415824782
NLGN3	ENSG00000196338	protein_coding	-0.214460707963235	5.27637102343705e-13	-0.236017246310775	2.0422494524445e-15
AIDAP2	ENSG00000251429	transcribed_processed_pseudogene	-0.171748827733888	8.61864012295311e-09	-0.168596729973069	1.6166592068784e-08
AC130324.1	ENSG00000263531	lncRNA	-0.205844676724356	4.46919488795803e-12	-0.0993865865300639	0.000919012998340323
CCNYL5	ENSG00000230039	processed_pseudogene	-0.140705386546586	2.55292161752486e-06	-0.148438884936062	6.8624521572844e-07
ITGB6	ENSG00000115221	protein_coding	-0.132290054240649	9.8724548009879e-06	-0.164421671709909	3.65295225745912e-08
USP18	ENSG00000184979	protein_coding	0.186851108782964	3.5933947563692e-10	0.164427926769517	3.82011848388342e-08
RPL21P11	ENSG00000242571	processed_pseudogene	-0.0326927312398219	0.276690060330045	-0.0667980399765421	0.0261174273086581
AC093297.2	ENSG00000272335	lncRNA	-0.0817381099368466	0.00645937025773647	-0.103776752373563	0.000540766566155854
GDF9	ENSG00000164404	protein_coding	-0.0613638994954605	0.0410385506425503	-0.0115121570284937	0.701709909348534
AL161756.2	ENSG00000271511	processed_pseudogene	-0.214053521088325	5.84914204896116e-13	-0.133505559167198	8.16065641723284e-06
RNA5SP183	ENSG00000199322	rRNA_pseudogene	-0.00621885640981752	0.836114010587438	-0.00233764584748256	0.938019137908091
LPCAT3	ENSG00000111684	protein_coding	0.10022612748276	0.000830720489346693	0.0673749428236021	0.0248666570863361
RPL29P2	ENSG00000240480	transcribed_processed_pseudogene	-0.0537556656518362	0.0735459856837786	0.00368086719763193	0.902549661549535
SOSTDC1	ENSG00000171243	protein_coding	-0.0677516590573616	0.0240524347083944	-0.0921753205720393	0.00212151481392961
ZNF850	ENSG00000267041	protein_coding	-0.0858212159320558	0.00423583281688507	-0.08021041618259	0.00754382490011347
AC074344.2	ENSG00000250180	lncRNA	-0.0926956353768829	0.00200094735634671	-0.0475023386001713	0.113874629328158
AC079140.4	ENSG00000251535	processed_pseudogene	-0.118268284085469	7.88230050261691e-05	-0.0715349544327688	0.0171909320899519
DNAJB5P1	ENSG00000230335	processed_pseudogene	-0.059522238817404	0.0475116298597208	-0.0346575115361979	0.24882943495311
ATP5F1AP10	ENSG00000277297	processed_pseudogene	0.00886731002360088	0.768017671994537	0.00759446751744818	0.800556662280124
RN7SKP297	ENSG00000223202	misc_RNA	-0.153649708150001	2.72439712182372e-07	-0.101400354334294	0.000720359517848232
HMGB1P30	ENSG00000244089	processed_pseudogene	0.0226444783474557	0.45124279992655	-0.0279948585183823	0.351643475611273
MT-RNR1	ENSG00000211459	Mt_rRNA	-0.0624655088216158	0.0375356162285783	0.0688995763821688	0.0217717539858337
AC097505.1	ENSG00000272995	lncRNA	-0.133476419449064	8.1981549920842e-06	-0.0932351258863002	0.00188259578908451
Z97353.1	ENSG00000231369	processed_pseudogene	-0.0034638445658514	0.908269157061377	0.00971412144142052	0.746589902386734
AC024132.2	ENSG00000251080	lncRNA	0.0112877982657987	0.707295805291779	-0.0184875077011197	0.538539663044564
MTND3P5	ENSG00000251353	unprocessed_pseudogene	-0.205220142009314	5.19913910840118e-12	-0.0774736307490233	0.00985230656422925
CAND1	ENSG00000111530	protein_coding	0.0192896796273507	0.521059242439991	-0.0281004608336286	0.349773575761272
KCNJ5	ENSG00000120457	protein_coding	-0.0318472731108343	0.289308614017987	-0.0595665670520892	0.0473576096242373
SKP1P1	ENSG00000231234	transcribed_processed_pseudogene	0.00919751154461401	0.759640140300284	0.0388178626325329	0.196419209161456
TTTY6	ENSG00000131538	lncRNA
AC131956.1	ENSG00000250034	lncRNA	-0.0608333230228274	0.0428220418186378	-0.0400285324519946	0.182844799393684
AC006115.1	ENSG00000268407	processed_pseudogene	-0.0713372092302997	0.0175016812654092	0.0102966457187835	0.73196132912502
KCNJ11	ENSG00000187486	protein_coding	0.146084781760129	1.03109103206175e-06	0.118448794538093	7.77223294260347e-05
LINC02012	ENSG00000272989	lncRNA	0.0425607909861646	0.156661916992653	0.042651522739843	0.155779434552777
AL359643.2	ENSG00000271978	lncRNA	-0.160003014288531	8.46603765076403e-08	-0.130890047266043	1.22683436352402e-05
PLEKHM1P1	ENSG00000214176	transcribed_unprocessed_pseudogene	-0.0923840908737951	0.0020723610045186	-0.0573469482738249	0.0562494406863536
CRYBB1	ENSG00000100122	protein_coding	0.0661857360115333	0.0275225373052496	0.0282556410306717	0.34711822519677
RNU6-188P	ENSG00000201077	snRNA	-0.27835507892904	3.50204097543729e-21	-0.124274037814058	3.32532498214674e-05
CAPN3	ENSG00000092529	protein_coding	-0.175428272623163	4.07481265747489e-09	-0.160187099034288	8.17842710044281e-08
MEP1A	ENSG00000112818	protein_coding	-0.0147962910248707	0.622569343889207	-0.0022665956764932	0.93989936000043
Y_RNA	ENSG00000200842	misc_RNA	-0.328606078623343	2.46448030188483e-29	-0.137107145400807	4.59665942556325e-06
AGXT2	ENSG00000113492	protein_coding	-0.0952382350415248	0.00149715912628091	-0.12122114146213	5.18239408923644e-05
TRAF3IP2	ENSG00000056972	protein_coding	-0.0124726604901499	0.678209311704026	-0.0395028620531806	0.188634171022015
POGK	ENSG00000143157	protein_coding	-0.0434761607759967	0.147930717989849	-0.0697893682649195	0.0201249123626069
OR5M8	ENSG00000181371	protein_coding	-0.0319058219783095	0.288422486837734	0.00942848115714379	0.753796847470526
AC005674.1	ENSG00000250413	lncRNA	-0.0115292412561376	0.701332361468094	0.000280538542738274	0.99255435998807
AC018630.2	ENSG00000275778	protein_coding	-0.0188567395876372	0.530457243452428	-0.0556206551010591	0.0640826657496077
SMARCC1	ENSG00000173473	protein_coding	0.0530445215616784	0.0774426245518114	0.0312947199933557	0.297711525339644
AC021736.1	ENSG00000253735	lncRNA	-0.0693573595418875	0.0208941387530498	-0.0169019016479615	0.573934357407721
PRKACB	ENSG00000142875	protein_coding	-0.164728841867993	3.44270492237197e-08	-0.24116164844339	4.81238064384597e-16
RN7SL843P	ENSG00000239547	misc_RNA	-0.00632343197963742	0.833398139481989	-0.0044895147264915	0.881285035357306
AL390023.1	ENSG00000237478	processed_pseudogene	-0.300055111351506	1.65718206794534e-24	-0.090482886689801	0.00256116453737595
CLCA4	ENSG00000016602	protein_coding	-0.129021112210651	1.63405476167767e-05	-0.174136310724392	5.31048544284182e-09
RNU2-60P	ENSG00000253099	snRNA	-0.0834498165450876	0.00542361314861228	-0.017074479832879	0.570029162514125
RHOT1P2	ENSG00000203616	processed_pseudogene	-0.152750858926538	3.20218222431163e-07	-0.127888290648203	1.94040713428947e-05
HOOK3	ENSG00000168172	protein_coding	-0.130449883165671	1.3129735003215e-05	-0.125341388955143	2.8819420856065e-05
AC104164.2	ENSG00000240097	processed_pseudogene	-0.293840857708003	1.58944157738696e-23	-0.145478973905807	1.14381101347832e-06
SNHG27	ENSG00000251676	lncRNA	0.0272745794571695	0.364177837821482	-0.0301116228784741	0.31640971413352
AL133271.1	ENSG00000256709	processed_pseudogene	0.00351855009285422	0.906826967561091	-0.028471971271179	0.343492839309328
RPL26P15	ENSG00000233829	processed_pseudogene	-0.293141412030973	2.04292744630219e-23	-0.114719699934082	0.000128825166461629
DHX15	ENSG00000109606	protein_coding	0.0329481581592971	0.272952603789966	-0.0176696294723073	0.556603052979548
AC106745.1	ENSG00000261363	lncRNA	-0.0861083306578876	0.00410930115820607	-0.022229724490625	0.45957728866907
SETP15	ENSG00000226536	processed_pseudogene	-0.159348818364635	9.56941377319853e-08	-0.0451112052159399	0.133265624733788
RBMS3-AS1	ENSG00000235593	lncRNA	-0.310947691471678	2.75158483264342e-26	-0.185743693415713	4.57845142492933e-10
BIRC6-AS2	ENSG00000279897	transcribed_unprocessed_pseudogene	-0.289501459539375	7.45847573097242e-23	-0.124510253479141	3.21171666322489e-05
RPL36AP48	ENSG00000213180	processed_pseudogene	-0.290068371981587	6.10374212323924e-23	-0.065609912321478	0.028902868331135
WBP2NL	ENSG00000183066	protein_coding	-0.106787701287099	0.000367497866613297	-0.0388941858102939	0.195540332359379
RNU6V	ENSG00000206832	snRNA	-0.205306387113654	5.09179332918648e-12	-0.124396836549889	3.26579723589022e-05
FTLP16	ENSG00000229735	processed_pseudogene	-0.0700955077727046	0.0195676898528385	-0.0293549737675229	0.328729010071803
Metazoa_SRP	ENSG00000276746	misc_RNA	0.0157739707293407	0.599764273462178	0.0216688890827548	0.470982945869909
RNU6-770P	ENSG00000200799	snRNA	-0.159211704419199	9.81768950731621e-08	-0.0164433130697683	0.584372594936169
AC004923.2	ENSG00000254850	processed_pseudogene	-0.126013044874598	2.57075662629404e-05	-0.0691032807762401	0.0213684841485416
FRG1HP	ENSG00000276291	transcribed_unprocessed_pseudogene	-0.170669991465625	1.07031048127114e-08	-0.176198456450611	3.69640183884272e-09
CCDC188	ENSG00000234409	protein_coding	0.023966306770236	0.42525820456221	0.0335573146420315	0.264178986988977
ATAD3C	ENSG00000215915	protein_coding	0.0151130651362719	0.615139229807978	0.00349574231042884	0.907413398539193
RAD54L	ENSG00000085999	protein_coding	0.200416471552006	1.6379490345552e-11	0.220356416482956	1.35240024243674e-13
AL049844.3	ENSG00000280148	protein_coding	-0.0760695418326252	0.0112750409846924	-0.0641375818474839	0.0327056800345341
CHORDC1	ENSG00000110172	protein_coding	-0.0503501489568641	0.0937547948062777	-0.0293421047653729	0.328887642304377
SLC18A2	ENSG00000165646	protein_coding	-0.117212344228234	9.13621748106962e-05	-0.161354778092553	6.56232003154365e-08
ARHGEF7-AS2	ENSG00000235875	lncRNA	-0.189330386789726	2.07789907179376e-10	-0.162277052557975	5.50873251449966e-08
AL031722.1	ENSG00000260541	lncRNA	-0.0389613538045378	0.194801040020532	-0.0892209191789323	0.00294150508291898
AC130895.1	ENSG00000258337	lncRNA	-0.348842700114511	4.39635326197925e-33	-0.152725887851193	3.21654645450686e-07
AC019235.1	ENSG00000248770	unprocessed_pseudogene	-0.0324247098208859	0.280649094013023	0.0120685326096307	0.68807894068831
DENND5A	ENSG00000184014	protein_coding	-0.140060992479479	2.83952053264852e-06	-0.191333232624864	1.44760357881573e-10
RPL23AP36	ENSG00000225124	processed_pseudogene	-0.306258227829808	1.64080221606885e-25	-0.103751360653709	0.000539097170787827
AC091435.1	ENSG00000248577	processed_pseudogene	-0.248468296322673	4.57643074026309e-17	-0.171047827125465	9.92273993234546e-09
AL023881.1	ENSG00000276984	lncRNA	0.0245652205223172	0.413778037756953	0.0171895604935217	0.567432105372877
AC245033.3	ENSG00000278603	unprocessed_pseudogene	0.119792196592575	6.35601665678662e-05	0.120288309076209	5.92265245574355e-05
ATP6V0E1	ENSG00000113732	protein_coding	0.21558401902251	3.96639790589525e-13	0.102124159818183	0.000663122145110363
XKRYP1	ENSG00000238067	unprocessed_pseudogene	-0.0148332344207086	0.621700816023025	-0.0217807288266116	0.468696096132859
AL353692.3	ENSG00000252891	misc_RNA	-0.115411153351491	0.000117192655507138	-0.0233861369118311	0.436554206404585
BTBD16	ENSG00000138152	protein_coding	-0.0893121774233865	0.00291236416368614	-0.0929601942497924	0.00194208254633514
AL049542.1	ENSG00000230428	transcribed_unprocessed_pseudogene	-0.198421215977308	2.6162645150641e-11	-0.0370884163580569	0.21715175913171
AL592463.1	ENSG00000232896	lncRNA	-0.122789767729638	4.13123937294075e-05	-0.0348442654167308	0.246287034881464
AC103702.1	ENSG00000257178	lncRNA	-0.295236724593111	9.61149113565763e-24	-0.148747060983772	6.50321484594163e-07
AC099670.1	ENSG00000213421	processed_pseudogene	-0.0452828509345944	0.131793685442695	0.00120446325284896	0.968040989349728
Y_RNA	ENSG00000201432	misc_RNA	-0.199722188079451	1.92890530851539e-11	-0.0981444532918254	0.00106566908215379
AC087627.1	ENSG00000253983	lncRNA	-0.156512166977872	1.61841832417063e-07	-0.149559688076448	5.64061724262715e-07
DUX4L10	ENSG00000278664	unprocessed_pseudogene
N4BP1	ENSG00000102921	protein_coding	-0.0518662487851476	0.0842672091766753	-0.102207785386439	0.000656358965320078
ART5	ENSG00000167311	protein_coding	0.0540403564359171	0.0720316179080285	0.017427197306293	0.562087268456912
TBX19	ENSG00000143178	protein_coding	-0.0889394831958256	0.00303305550880219	-0.127804001375665	1.99643222585781e-05
U7	ENSG00000276376	snRNA
CXCR1	ENSG00000163464	protein_coding	-0.0522566203483415	0.0819542681668227	-0.0802787215155019	0.00747923536996656
AC073135.1	ENSG00000236246	unprocessed_pseudogene	-0.0548739782777222	0.0677434222003361	-0.0269200744099348	0.370448130237098
AC090791.1	ENSG00000254526	lncRNA	-0.0999828639205804	0.00085545947935996	-0.0505381462511722	0.0925337918565304
RBMX2P3	ENSG00000223575	processed_pseudogene	-0.237096578773194	1.23253267560292e-15	-0.0661384720221679	0.0276336561870626
RNU6-1082P	ENSG00000201444	snRNA	-0.232384921027459	4.59194219299095e-15	-0.1683401087849	1.70072895426925e-08
RPL3P4	ENSG00000232573	processed_pseudogene	0.110789260703537	0.000218428862841901	0.0257420878379038	0.391702346989694
AL023803.1	ENSG00000261431	lncRNA	0.191434871231788	1.29769335723284e-10	0.195371684208096	5.30199854379225e-11
AC023403.1	ENSG00000253164	lncRNA	-0.0271077910818541	0.367119602886848	-0.0778883970747308	0.00946377463998027
AC010343.3	ENSG00000250697	lncRNA	-0.042252383409318	0.15968988884843	-0.0612172030374795	0.0415252585235599
AL845433.1	ENSG00000238764	snoRNA	-0.0567203025185533	0.0589897276412171	-0.0643364161521355	0.032168347407403
AL732314.6	ENSG00000281849	lncRNA	-0.0283682228174738	0.34525486758352	-0.0313731401080823	0.296551966147725
AC092958.2	ENSG00000241792	lncRNA	-0.0634425349483754	0.0346447058975338	-0.0404681377275999	0.178080835530861
ISLR2	ENSG00000167178	protein_coding	0.00938021233282294	0.755016848343623	-0.0294044478244639	0.327860696944642
RNU6-377P	ENSG00000251774	snRNA	-0.279596658394228	2.30067092751876e-21	-0.151855440948902	3.75795648898942e-07
AC009163.3	ENSG00000260092	protein_coding	-0.0664203193549658	0.0269767042781267	-0.00138979946497884	0.963126576185339
MYH7	ENSG00000092054	protein_coding	0.00691864311188224	0.817978969176176	0.0198555273514664	0.508906528963037
PDRG1	ENSG00000088356	protein_coding	0.412033202143671	1.09364056995019e-46	0.352502172901075	0
OR51A1P	ENSG00000176752	unprocessed_pseudogene	-0.0521633349061242	0.0825022521629165	-0.0108541954410925	0.718050378458384
P4HA2-AS1	ENSG00000237714	lncRNA	-0.177643518329094	2.57558393916097e-09	-0.0960187994069428	0.00136771995447383
SNORA74A	ENSG00000200959	snoRNA	-0.2495504650483	3.31570162984972e-17	0.00430292562129375	0.886184672734007
REXO1L8P	ENSG00000270971	processed_pseudogene	-0.0209117127288273	0.486625933171396	0.00745518180745369	0.804139565285601
KC6	ENSG00000267313	lncRNA	-0.0408356528047241	0.17416942660474	-0.105858961848676	0.000413633726335762
AKR1C2	ENSG00000151632	protein_coding	-0.0915596377130473	0.00227275682619416	-0.09895452224936	0.000967763983475833
AC092329.1	ENSG00000269107	lncRNA	0.00399269342668978	0.894340585958771	0.0107184387275192	0.721429147726403
AC008750.6	ENSG00000268889	lncRNA	-0.0262652066807247	0.382205874508698	0.0144817783064094	0.629984595144075
ECM1P1	ENSG00000270639	processed_pseudogene	-0.13123912939263	1.16237707252361e-05	-0.0455442355426391	0.12957640395622
ADCY2	ENSG00000078295	protein_coding	0.00966305476786185	0.747876754587993	-0.0238864624325882	0.426743340653909
RGS20	ENSG00000147509	protein_coding	-0.0143255249451874	0.633682526344997	0.032747260363377	0.275889269388236
AC112484.2	ENSG00000250796	processed_pseudogene	-0.0243952461707714	0.417017400548	-0.0240202347755667	0.424216947474628
NTAN1P1	ENSG00000270965	processed_pseudogene	-0.154883887816716	2.17898878820133e-07	-0.0180424704313	0.548362736820042
RN7SL674P	ENSG00000239899	misc_RNA	-0.226669920224531	2.17864641882096e-14	-0.0568417068898184	0.0584486122180297
AC010655.3	ENSG00000272601	transcribed_unprocessed_pseudogene
EIF3I	ENSG00000084623	protein_coding	0.287962880921483	1.28207692867475e-22	0.133837623517076	7.89485680379544e-06
AC092611.1	ENSG00000251455	lncRNA	-0.179036665033515	1.92433984879495e-09	-0.0563331693717069	0.0607430352278025
AC093423.1	ENSG00000226394	processed_pseudogene	-0.274874235035328	1.12441020474315e-20	-0.128051701654478	1.89306852334568e-05
AL352979.2	ENSG00000258985	lncRNA
AL158040.1	ENSG00000221042	ribozyme	-0.283999123975143	5.09712274969775e-22	-0.0931242850334876	0.00190637432691956
TTLL4	ENSG00000135912	protein_coding	0.00961045675279849	0.749202929553997	-0.000208830772027199	0.994456701119138
TRBV5-5	ENSG00000211725	TR_V_gene	-0.0522784951054657	0.0818261975579368	-0.0573520567205929	0.0562187547907607
HMGB2	ENSG00000164104	protein_coding	0.233784737524924	3.11598377352115e-15	0.198499816252499	2.84072214147789e-11
FKBP4P6	ENSG00000268234	processed_pseudogene	0.124533036341836	3.20095609532621e-05	0.177477030292852	2.66647286162195e-09
SLC15A5	ENSG00000188991	protein_coding	-0.0495176011833953	0.0993179169931515	-0.0700625564316805	0.0196252982426593
UBE2N	ENSG00000177889	protein_coding	0.16705691332283	2.18887837762577e-08	0.0894259010160089	0.00288536673303586
AC090541.1	ENSG00000253270	lncRNA	-0.262209790443035	6.80974814356425e-19	-0.166406065851781	2.48590128357516e-08
OR51A3P	ENSG00000227023	unprocessed_pseudogene	-0.0468341771456607	0.11905509961906	0.00943318689035572	0.753677942216516
FAM185A	ENSG00000222011	protein_coding	-0.0387215373124854	0.197564946040336	-0.00986792263090877	0.742679662459092
PDE1C	ENSG00000154678	protein_coding	-0.182918245292479	8.43836802082751e-10	-0.246067843078843	1.17380860746801e-16
SNORD35B	ENSG00000200530	snoRNA
LINC01275	ENSG00000237595	lncRNA	0.023950574421101	0.425562249790412	0.0430607819746423	0.151845631283697
SLC25A5P4	ENSG00000234421	processed_pseudogene	-0.032960684065054	0.272770213546637	0.00232654002616138	0.938313012118574
AC011290.1	ENSG00000227172	lncRNA	0.0126529478720737	0.673823923121126	0.0265590410657838	0.376902259212944
RNU1-151P	ENSG00000201142	snRNA	0.00939665836548654	0.754601103988107	-0.0125042870261231	0.677439221202972
AC010646.1	ENSG00000269095	protein_coding	0.0978695020212523	0.00110092726113598	0.0746442489000102	0.0129027284549408
ABCA1	ENSG00000165029	protein_coding	-0.190302355462738	1.67296298563764e-10	-0.193833307188429	8.25927924803955e-11
AC087276.1	ENSG00000254577	lncRNA	-0.286294919179455	2.29784072194732e-22	-0.181124042453057	1.23800336188138e-09
MYLK-AS1	ENSG00000239523	lncRNA	0.0588825469606023	0.0499518819505798	0.0820247786825801	0.00628703003584369
URB1-AS1	ENSG00000256073	lncRNA	0.284727503030232	3.96184858885485e-22	0.25192567996473	2.08641747763089e-17
USP17L15	ENSG00000223569	protein_coding	0.0491956344744329	0.101538598987105	0.0451154776490892	0.133228833137418
RNU4-53P	ENSG00000222760	snRNA	-0.152027963158024	3.64410693554759e-07	-0.0357265675839633	0.234521723800661
FAM197Y1	ENSG00000224336	unprocessed_pseudogene
NIF3L1	ENSG00000196290	protein_coding	0.166857276196157	2.27612129013195e-08	0.0971722768528034	0.00120075237114662
ANKRD1	ENSG00000148677	protein_coding	-0.0131361759722431	0.662124490395238	-0.0364611117548971	0.225034500482532
H2BP3	ENSG00000240912	processed_pseudogene	0.0209149789810225	0.486557856690714	0.0402457404593879	0.180479275283405
MCOLN2	ENSG00000153898	protein_coding	-0.042977575452543	0.152639233277786	-0.0446342606518782	0.137405593241777
MMUT	ENSG00000146085	protein_coding	0.0674066009007792	0.0247827012481456	-0.0131775595604524	0.66107805975632
AL137074.1	ENSG00000213669	processed_pseudogene	-0.259900975714432	1.40552586586921e-18	-0.057504823793279	0.0555651950919144
VTA1	ENSG00000009844	protein_coding	0.0235830472335501	0.432701108428485	-0.0329113196818516	0.273442796143045
AC011257.1	ENSG00000253926	lncRNA	-0.00350841006575475	0.907094263797353	0.012763775514424	0.671133575416317
SIM2	ENSG00000159263	protein_coding	0.0994579858943817	0.000911179100050155	0.0885106475451958	0.00318695273600236
AC074087.1	ENSG00000248847	processed_pseudogene	-0.0978376645699702	0.00110507877611541	-0.0498097532484601	0.0973365257679708
TIMM9P1	ENSG00000236900	processed_pseudogene	-0.322361801117507	3.11046709593962e-28	-0.138572824389629	3.62389816890053e-06
LINC02432	ENSG00000248810	lncRNA	-0.030680316340272	0.307352379581052	-0.0993134948265864	0.000927097101339713
AC027250.1	ENSG00000276605	processed_pseudogene	-0.116409644700516	0.00010212862378408	-0.0801160750064242	0.00760139466997968
AC079331.1	ENSG00000279361	TEC	-0.27719713681308	5.17199318082832e-21	-0.11065227446957	0.000222417995138865
ZCCHC17	ENSG00000121766	protein_coding	0.229951291709912	8.95698998409767e-15	0.158932605182357	1.07627542089477e-07
EML2	ENSG00000125746	protein_coding	0.209782211454925	1.70278561396366e-12	0.157037186147875	1.52618524728231e-07
CSNK1G2-AS1	ENSG00000180846	lncRNA	-0.262489166558733	6.23502592698005e-19	-0.0873423083110715	0.00360357711865192
LINC01501	ENSG00000229613	lncRNA	-0.00814615881341699	0.78640710034075	0.0119732379538574	0.690414058699865
PON1	ENSG00000005421	protein_coding	-0.125363025600506	2.83146563105742e-05	-0.221342221791379	8.95882636458418e-14
RPSAP32	ENSG00000238075	processed_pseudogene	-0.167224962308045	2.11796038762756e-08	-0.0529817533812744	0.0777944756008447
GPR35	ENSG00000178623	protein_coding	0.00959204917645989	0.749667222434707	0.0095181205300902	0.751495162599733
PRG4	ENSG00000116690	protein_coding	-0.163186150064971	4.63137692938939e-08	-0.154993176663918	2.21407098522293e-07
AC118345.1	ENSG00000227293	lncRNA	-0.115729920651162	0.000112169813965239	-0.100374268201116	0.000815981570769392
PCDHGA2	ENSG00000081853	protein_coding	-0.116563130140772	9.99816382900461e-05	-0.168610991188654	1.69655006048338e-08
AC091152.3	ENSG00000271222	processed_pseudogene	-0.058334860955849	0.0521237321580041	-0.0227579393837974	0.448977765883034
RNU6-302P	ENSG00000202119	snRNA	-0.27194054197157	2.96654722492231e-20	-0.0645809105053936	0.0315179950575533
TULP2	ENSG00000104804	protein_coding	-0.083825003810609	0.00521764561320632	-0.113958492917934	0.000142884131618962
AC010342.1	ENSG00000226432	processed_pseudogene	-0.0319302295377933	0.288053622779566	-0.0256471813619269	0.393509222351276
KATNB1	ENSG00000140854	protein_coding	0.296478229244715	6.13021359228613e-24	0.201563204257276	1.39001425849906e-11
DCDC1	ENSG00000170959	protein_coding	-0.176828278983228	3.05133770871019e-09	-0.198218924924012	2.74273204365852e-11
RHOXF1-AS1	ENSG00000258545	lncRNA	-0.190603770200813	1.56384073205843e-10	-0.201697601851214	1.20946389768582e-11
AC027455.1	ENSG00000262708	processed_pseudogene	-0.294692940465829	1.16959980076035e-23	-0.0679066185697027	0.0237305953218903
AC244098.1	ENSG00000223377	unprocessed_pseudogene	-0.0109445323320964	0.715805079170437	-0.0246564861675475	0.412044855930565
SLC25A1P2	ENSG00000234467	processed_pseudogene
CICP14	ENSG00000281490	processed_pseudogene	-0.108403358250026	0.000298495555247129	-0.0880639611984402	0.00334432490127335
AC005832.4	ENSG00000272921	protein_coding	-0.10603759706607	0.000404360362551126	-0.014268185356903	0.635041840917395
S100A12	ENSG00000163221	protein_coding	-0.033237573292634	0.268759673920525	-0.0478023678147194	0.111606843496167
IGHV7-56	ENSG00000253131	IG_V_pseudogene	-0.0367913865650494	0.220859171997002	-0.0474658267039148	0.11415306197084
AL357312.1	ENSG00000271322	processed_pseudogene	-0.0577725742402381	0.0544349730407102	-0.0325818062166676	0.278323935733864
AC018953.1	ENSG00000253583	lncRNA	-0.0599327807663659	0.0459988723239128	-0.0537489790792832	0.0735818640001458
DLX6	ENSG00000006377	protein_coding	0.0123554389310809	0.681066521936694	-0.0187021552118407	0.533833569518328
OSBPL9P4	ENSG00000256420	processed_pseudogene	-0.251397148141602	1.90633524142983e-17	-0.162181217723973	5.61008706737092e-08
AL645568.3	ENSG00000232751	processed_pseudogene	-0.27956236860624	2.32758932449391e-21	-0.119266502915025	6.8478415328409e-05
ZNF248	ENSG00000198105	protein_coding	-0.151202952396401	4.22034431878221e-07	-0.118551969397529	7.66059747310005e-05
CREM	ENSG00000095794	protein_coding	-0.00645584479386017	0.829962173825966	-0.031716815760072	0.291240437332416
CFHR2	ENSG00000080910	protein_coding	0.0237591459663139	0.429271958967813	0.00467168976010486	0.876505679288271
AL606462.1	ENSG00000242757	processed_pseudogene
MORF4L1P5	ENSG00000231857	processed_pseudogene	-0.28864763376686	1.00783241478815e-22	-0.0991471615875371	0.000945739777399593
RNU6-524P	ENSG00000206997	snRNA	-0.173785758247509	5.70422412026813e-09	-0.0733657042869906	0.0145359921312915
RPL31P58	ENSG00000243053	processed_pseudogene	-0.309038646037936	5.71437100741989e-26	-0.114795532431439	0.000127498275239822
LINC02173	ENSG00000249613	lncRNA	-0.0305927224404251	0.308736168576479	0.0288858140089324	0.336521476343613
AL356986.1	ENSG00000270850	processed_pseudogene	-0.25225113528636	1.4735837634899e-17	-0.116355933440789	0.000102890158287349
LSM6P2	ENSG00000257730	processed_pseudogene	-0.0537062165275513	0.0738116542869548	0.0164188717393868	0.584931387486745
HMGB1P24	ENSG00000275029	transcribed_processed_pseudogene	-0.168550655067099	1.63145056983585e-08	-0.0566458439115946	0.0593236495064497
ZDHHC6	ENSG00000023041	protein_coding	0.0110515831610943	0.713147535231927	-0.0649625321382165	0.030540627991597
TRAJ4	ENSG00000211885	TR_J_gene	-0.204506228485363	6.17703277859226e-12	-0.143753730829733	1.5334639402271e-06
AL355076.3	ENSG00000258878	processed_pseudogene	-0.094407972580188	0.00164713719708497	-0.0884967235869545	0.00318234796218258
MTCO2P17	ENSG00000233888	unprocessed_pseudogene	-0.200550175714559	1.58706884644824e-11	-0.137337247844025	4.42894140642034e-06
AC020765.4	ENSG00000278725	unprocessed_pseudogene	0.00386208460363489	0.897777644262819	0.0732330459740364	0.0147154595667883
AL159163.1	ENSG00000249141	protein_coding	0.136865653729912	4.77920631109363e-06	0.0947823350376388	0.00157788095549824
POU6F1	ENSG00000184271	protein_coding	-0.13600489684094	5.48792809673169e-06	-0.16673624759714	2.44699912856121e-08
CSPG4	ENSG00000173546	protein_coding	-0.0148406793021466	0.6215258527854	-0.0521108527511668	0.0828121258853169
AL513128.1	ENSG00000233451	lncRNA	-0.176959291557144	2.96949941397847e-09	-0.13907558482849	3.33818395296545e-06
A1BG-AS1	ENSG00000268895	lncRNA	0.0405962396756789	0.176710119301821	0.00962521052659825	0.748792842374534
AC090515.1	ENSG00000242747	processed_pseudogene	-0.0166038983047253	0.58070738135544	-0.0223976634872477	0.456192222559519
AC093248.1	ENSG00000250066	lncRNA	-0.0865817600576936	0.0039081234666687	-0.0318687837118052	0.288982842136412
CALML5	ENSG00000178372	protein_coding	0.170316048514747	1.14879500275442e-08	0.151971621937676	3.68091663149157e-07
AC020550.1	ENSG00000231699	processed_pseudogene	-0.284420396472058	4.406311045056e-22	-0.100027266327826	0.000850893623543481
AC135983.1	ENSG00000206987	snoRNA	-0.141942261465005	2.07860265761392e-06	-0.106737666539083	0.00036985558928029
BNIP3P20	ENSG00000271704	processed_pseudogene	-0.186190980127396	4.15240641374705e-10	-0.0261064853751709	0.385089658159639
RPL10AP3	ENSG00000215264	processed_pseudogene	0.0940466096330919	0.00171662765193439	0.0675221764746048	0.0245359941921573
SNORA23	ENSG00000201998	snoRNA	-0.264372890226265	3.43121709071183e-19	-0.0207462772484167	0.490080717793886
BIN3	ENSG00000147439	protein_coding	-0.0267825961497462	0.372897681001901	-0.0792376849803289	0.00830645546205169
NAV2-AS3	ENSG00000254542	lncRNA	-0.20170480423809	1.2073967042336e-11	-0.0893150229525707	0.00291145976381598
B3GNT4	ENSG00000176383	protein_coding	0.0649071964754435	0.0306676464008557	0.0827722795274139	0.00582649671940744
AL354676.1	ENSG00000229834	processed_pseudogene	-0.0189717357455652	0.527952618505699	-0.00241073173608467	0.936085404128208
PLP1	ENSG00000123560	protein_coding	-0.0401980558657782	0.180996634174442	-0.112452328659006	0.00017505660721207
AC100827.5	ENSG00000278313	unprocessed_pseudogene	-0.243486117780543	1.97789767291261e-16	-0.0775894122733042	0.00974244505455512
PAGE2	ENSG00000234068	protein_coding	0.0562426073230032	0.0611593510635454	0.0807480379946647	0.00713654044901852
AC012467.1	ENSG00000271916	lncRNA	-0.143420755032145	1.62209711089282e-06	-0.120163674568082	6.02881603063385e-05
ANKRD20A1	ENSG00000260691	protein_coding	-0.0968362928179391	0.00124327140234188	-0.0647312507329103	0.0311237096825552
TSPAN18-AS1	ENSG00000255032	lncRNA	-0.203644781074577	7.59857764165967e-12	-0.0668636024675756	0.0259707109115732
AC008771.1	ENSG00000249042	lncRNA	0.0733450417110265	0.0145638182575119	0.0421032169141664	0.161146785166422
CA3-AS1	ENSG00000253549	lncRNA	-0.0549467927732828	0.0673790354523491	-0.0687847173722911	0.0219764283237554
RTN2	ENSG00000125744	protein_coding	0.121096292100307	5.27612911848039e-05	0.0510170338376059	0.0894791881843858
MUPP	ENSG00000237906	transcribed_unprocessed_pseudogene	-0.124558489607486	3.18897472821821e-05	-0.00842329455628908	0.779325406749106
DNM1P47	ENSG00000259660	transcribed_unprocessed_pseudogene	-0.244438789027835	1.49881313131256e-16	-0.215101084091792	4.48502087784917e-13
TMED6	ENSG00000157315	protein_coding	-0.111799235797445	0.000191023173429091	-0.0882343708387922	0.00328347219248867
XYLT2	ENSG00000015532	protein_coding	0.211753127311719	1.04292543590524e-12	0.159445628907824	9.78502524953142e-08
LYZ	ENSG00000090382	protein_coding	0.0051182144053201	0.86481047005002	-0.0174182600761331	0.562231488753923
AC104446.3	ENSG00000280904	snoRNA	-0.0954202712633527	0.0014660027850989	-0.044183164403984	0.141445024915541
MIR4421	ENSG00000265538	miRNA	-0.0992898281407618	0.000929728758164672	-0.0768281607181554	0.0104852137461557
RPL5P20	ENSG00000218643	processed_pseudogene	-0.187650600241806	3.01403083358128e-10	-0.106943043553754	0.000360266984835735
AL109936.2	ENSG00000215381	processed_pseudogene	0.0296382748694829	0.324080578726114	0.0373147858884398	0.214356471577702
AC117434.1	ENSG00000238026	processed_pseudogene	-0.0699621355742611	0.0198017760295116	-0.0895945973361427	0.00282384016315002
AL138724.1	ENSG00000272269	lncRNA	0.0724464993527845	0.0158201419962793	0.067981556070749	0.0235762986852409
DDX21	ENSG00000165732	protein_coding	0.0167048017857191	0.57840986345046	-0.00222846962746635	0.94089897815552
AC103563.4	ENSG00000232594	unprocessed_pseudogene	0.000514334534080508	0.98634975897585	0.00978618408044175	0.744775163962402
VAC14	ENSG00000103043	protein_coding	0.27872567926745	3.08996832988536e-21	0.208508419876192	2.63729711055429e-12
AL590965.1	ENSG00000199241	misc_RNA	-0.0775528806037354	0.00977699050173011	-0.0599149253055122	0.0460638128224549
AC129507.4	ENSG00000262920	lncRNA	0.0990963536816515	0.000951503115584336	0.0122360220414734	0.683981948305097
USP9X	ENSG00000124486	protein_coding	-0.0887776089821336	0.00308688116466308	-0.129741149612696	1.48868355756997e-05
STX17	ENSG00000136874	protein_coding	-0.160945910634052	7.0894886279821e-08	-0.175290848494665	4.45110109066428e-09
ZNF736P2Y	ENSG00000226270	processed_pseudogene	0.0154329490361044	0.607675966115364	0.0226155115565557	0.451822099856814
LINC02402	ENSG00000257510	lncRNA	-0.112915129191856	0.000164510485311072	-0.0162557016435227	0.588668220848079
AC112778.1	ENSG00000176812	processed_pseudogene	0.0585516668610061	0.0512547363734305	0.0617114289474526	0.0399047513821083
DMD-AS3	ENSG00000236828	lncRNA	-0.127565959805199	2.03710388085734e-05	-0.0674909434355101	0.0246024536426169
AL158824.1	ENSG00000225513	processed_pseudogene	-0.154236112987669	2.4505863221388e-07	-0.0196250195804964	0.513839176680355
SAP30	ENSG00000164105	protein_coding	0.132402948459182	9.70006078096096e-06	0.112080089451644	0.00018563141570749
OR7E161P	ENSG00000206014	transcribed_unprocessed_pseudogene	-0.0441340595726153	0.141888316355054	-0.0726845068306838	0.0154784235816038
ISG20L2	ENSG00000143319	protein_coding	0.174304033996068	5.13156633417288e-09	0.124127529299522	3.44512559397024e-05
RN7SL45P	ENSG00000264862	misc_RNA	-0.233347890837579	3.51776297699358e-15	-0.0543546296891095	0.0703896081739309
AC109361.2	ENSG00000250740	lncRNA	-0.138211695347511	3.84341908587705e-06	-0.104246415134953	0.000506792294740606
ZFYVE19	ENSG00000166140	protein_coding	0.356980109879975	1.13792680795215e-34	0.28140576471821	1.47720010093934e-21
AL158168.1	ENSG00000236495	lncRNA	-0.108092087755302	0.000310766306372424	-0.0497158629511064	0.0979698243287211
MIR519D	ENSG00000207981	miRNA	-0.0234508398127278	0.43528594156411	-0.0222465241851478	0.459238034271574
AC006452.1	ENSG00000201354	misc_RNA	-0.222624279457695	6.39606235174865e-14	-0.079659217335004	0.00795413890853246
AC097478.1	ENSG00000274238	lncRNA	-0.0804757007487421	0.00733364564268568	-0.118792903807811	7.32152209512206e-05
RN7SKP157	ENSG00000251983	misc_RNA	-0.0576247444391033	0.0550565973028554	-0.0438302869382064	0.144654331869555
FGFR3P1	ENSG00000230994	processed_pseudogene	-0.00681346087700362	0.820698825327023	-0.00111018531992164	0.970541359359463
AC103808.2	ENSG00000264595	lncRNA	-0.0787399898756348	0.00870855237695466	-0.0736905031730538	0.0141046989672823
AC104964.1	ENSG00000253678	lncRNA	-0.192325051015758	1.06166824851887e-10	-0.180903478025301	1.29738828906158e-09
SDCBPP1	ENSG00000226705	processed_pseudogene	-0.298634964501917	2.79181749800979e-24	-0.0811765244863864	0.00683602445061894
RN7SL543P	ENSG00000265918	misc_RNA	-0.157582109936019	1.32889655499397e-07	-0.00434371903997327	0.885113101785893
RNU6-901P	ENSG00000207323	snRNA	-0.0796929176425951	0.00792762705767242	-0.0436248891558674	0.146547847150962
STOX1	ENSG00000165730	protein_coding	-0.0448790464453544	0.135276665912991	-0.0581808857953216	0.0527483364875269
MIR1323	ENSG00000221017	miRNA	-0.0511491749357922	0.0886531398709985	-0.0312360502996989	0.298668680761843
NR2F1	ENSG00000175745	protein_coding	-0.130884523266052	1.22788123087621e-05	-0.166796769457637	2.41838891227073e-08
ZNF566	ENSG00000186017	protein_coding	-0.0906981051014536	0.00250097592860109	-0.092951152022485	0.00195135890413613
AL390039.1	ENSG00000213569	processed_pseudogene	-0.141435754548949	2.26160945960386e-06	-0.0863042388753845	0.00402494084227153
U8	ENSG00000212581	snoRNA	-0.189559749479672	1.97448901597051e-10	-0.137797860093734	4.11063119882658e-06
KRTAP1-5	ENSG00000221852	protein_coding	-0.0884676251176745	0.00319238996417085	-0.037063050320891	0.217466611532191
MORF4L2	ENSG00000123562	protein_coding	0.113504787833884	0.000151937320971194	0.0501027745476675	0.0953772697439058
LINC01145	ENSG00000272419	transcribed_unprocessed_pseudogene	-0.087856803087848	0.00340995566776446	-0.115542627880474	0.000116267206799903
MIR5194	ENSG00000264653	miRNA	-0.272057327655888	2.8548101546496e-20	-0.0583396981761282	0.0521042103616636
AC124276.2	ENSG00000255400	lncRNA	-0.250232594749577	2.70404236205601e-17	-0.144338244840934	1.38900166463325e-06
PHKG1P4	ENSG00000229508	unprocessed_pseudogene	-0.0297282129444461	0.322613851107568	-0.0384953642882449	0.200197767358173
LINC02167	ENSG00000261122	lncRNA	-0.0126102977222262	0.674860371602326	-0.0118461586306614	0.693532615068706
PTGS2	ENSG00000073756	protein_coding	-0.206063905652646	4.23756466702063e-12	-0.229612882683753	1.17753510519118e-14
ZZEF1	ENSG00000074755	protein_coding	-0.0782060005143604	0.00917554818899642	-0.0975028727868148	0.00115502436052641
AC096915.1	ENSG00000226082	processed_pseudogene	0.0528266581956541	0.0786694487310609	0.0362103757894346	0.228241685606355
AC021188.1	ENSG00000230747	lncRNA	-0.100222099031841	0.00083112471394536	-0.118000786318779	8.18361247079793e-05
RNU6-283P	ENSG00000201658	snRNA	-0.0485808497187195	0.105888460598314	-0.0311765329311279	0.299590778095216
SPZ1	ENSG00000164299	protein_coding	-0.0558540235797963	0.0629725543046516	-0.0383324747834884	0.202109705752312
ATF4P4	ENSG00000256167	transcribed_processed_pseudogene	0.0721337440169252	0.0162792433205882	0.0599846022881934	0.0458108328199401
AP003400.4	ENSG00000279248	TEC	-0.0589586687272133	0.0496561051513919	-0.0523382682738981	0.0814770689445708
AC010368.1	ENSG00000250886	processed_pseudogene	-0.210268900724098	1.50931931526303e-12	-0.0947940479253231	0.00157575793641401
CCDC90B	ENSG00000137500	protein_coding	-0.105275817341729	0.000445305137513604	-0.159889772614997	9.00841553729078e-08
OR8A2P	ENSG00000255510	unprocessed_pseudogene	-0.0467480235388242	0.119736292872936	0.00852045689765013	0.776846893280023
SYNJ1	ENSG00000159082	protein_coding	-0.124954752337901	3.00784664187505e-05	-0.15646972882001	1.69306330900225e-07
ASNSP1	ENSG00000248498	transcribed_unprocessed_pseudogene	0.0418489430795434	0.163717366450659	0.033796257809559	0.260791127765401
SNHG6	ENSG00000245910	lncRNA	0.333330559443455	3.47851198384171e-30	0.312983641501544	0
MLLT10P2	ENSG00000249462	processed_pseudogene	-0.029906253588611	0.31972310219664	-0.011357146875283	0.70558109565786
AC036176.2	ENSG00000267430	processed_pseudogene	-0.291094256846101	4.2418915449815e-23	-0.0687323561632085	0.0220777788808151
UBE2Z	ENSG00000159202	protein_coding	0.0990359781716096	0.000958393979927676	0.0358814746359384	0.232458074545665
AC133919.3	ENSG00000277349	unprocessed_pseudogene	-0.00929909727497916	0.757068415834849	0.0341038558730569	0.256474196318824
GSTO3P	ENSG00000232829	processed_pseudogene	-0.0684742113065144	0.0225834017384289	0.0312860205286667	0.297895959197265
LINC02573	ENSG00000233236	lncRNA	-0.070030110285535	0.0196821678991846	-0.0157850425866562	0.599508188795896
CDK5RAP2	ENSG00000136861	protein_coding	-0.0518575061380279	0.084319606957197	-0.102703168999927	0.000617591519985882
AC011446.2	ENSG00000267598	lncRNA
AC090286.2	ENSG00000212618	snoRNA	-0.0550090971954871	0.0670685246087441	-0.0373049648927934	0.214477204298331
AL035634.1	ENSG00000236324	lncRNA	-0.340545697102624	1.6359515381233e-31	-0.155018021587238	2.12649850702371e-07
CDY22P	ENSG00000229343	unprocessed_pseudogene	0.0102652658192456	0.732746933655518	0.0162245242354959	0.589383479842684
MMP8	ENSG00000118113	protein_coding	-0.0589286461984515	0.049772584274517	-0.0679111192116746	0.0237213038479252
ZNF132	ENSG00000131849	protein_coding	-0.117261733628233	9.07359804478393e-05	-0.145847583625788	1.10406098265e-06
NPPB	ENSG00000120937	protein_coding	-0.00128271537049595	0.965965881434855	0.0163057432430887	0.587521025146891
AC089987.2	ENSG00000258121	lncRNA	-0.111869859419287	0.000189232878569701	-0.069762454848163	0.0201568066029419
COX6A1P3	ENSG00000216710	processed_pseudogene	-0.0618489583667836	0.0394634555211826	-0.0058510715021251	0.845680836173333
MIR4518	ENSG00000266305	miRNA	-0.0680625405226704	0.0234105295347604	-0.00869183904783665	0.772480646602793
AL355472.2	ENSG00000236358	lncRNA	-0.135835661841683	5.63861925726866e-06	-0.109390046513924	0.00026252781244405
MRGPRF-AS1	ENSG00000256508	lncRNA	-0.0929427566396525	0.00194591301898496	-0.0786937890075214	0.00874810188418521
EEF1A1P27	ENSG00000179460	processed_pseudogene	0.00784798408339031	0.79404614541445	0.00705682201255746	0.814409196057818
MIR6865	ENSG00000278517	miRNA	-0.0620278359925928	0.0388956800071203	-0.0323873950242531	0.281203314862439
LINC01944	ENSG00000254299	lncRNA	-0.0493638879470733	0.100373238412627	-0.0347535238998947	0.247520077258527
FOCAD	ENSG00000188352	protein_coding	-0.118747260896704	7.36877269887064e-05	-0.159558129711746	9.58240154590148e-08
LINC01667	ENSG00000280081	transcribed_processed_pseudogene	0.00354280170458222	0.906187725622889	-0.0102440618616769	0.733277939049704
LINC00680	ENSG00000215190	transcribed_unprocessed_pseudogene	-0.0983168875926864	0.00104409245799826	-0.0980603267195084	0.00108154264014799
RIMKLBP2	ENSG00000225920	processed_pseudogene	-0.25743785268794	3.02096830300285e-18	-0.202168618552552	1.08130788032098e-11
ICA1	ENSG00000003147	protein_coding	-0.0271837669499234	0.365777733005813	-0.0684484294185687	0.0226506330636811
MIR4659A	ENSG00000266038	miRNA	-0.233911025149802	3.00848983884941e-15	-0.128810334972572	1.68732599472897e-05
CYP3A52P	ENSG00000260524	unprocessed_pseudogene	-0.132618458011901	9.37891053694892e-06	-0.0783318000705002	0.00906356539906429
AC013549.3	ENSG00000254688	lncRNA	-0.33962114601833	2.43145897984051e-31	-0.146907057742343	8.95052373318933e-07
SLC5A10	ENSG00000154025	protein_coding	0.00945164502748054	0.753211595255267	0.0194170071245569	0.518311676636628
OSBPL5	ENSG00000021762	protein_coding	0.146653714283599	9.35010631758358e-07	0.0756914330026347	0.0117033562574293
RPL22P23	ENSG00000232379	processed_pseudogene	-0.29208273672389	2.98311627328752e-23	-0.0588553504515186	0.0500579130491613
TCEA1P1	ENSG00000197214	processed_pseudogene	-0.0460337521568738	0.125501856232267	-0.0177100875282927	0.555756452959921
C11orf53	ENSG00000150750	protein_coding	-0.0799564598838177	0.00772301069937401	-0.134322597691008	7.17348889033739e-06
RN7SL76P	ENSG00000241959	misc_RNA	-0.0844403438277964	0.00489507831427815	0.00194177502984818	0.948499290195819
AC091180.2	ENSG00000248714	lncRNA	-0.210202911941064	1.53423020606931e-12	-0.123779315437051	3.57573472481977e-05
MYCNOS	ENSG00000233718	lncRNA	0.0906196772014745	0.00252275802736533	0.0504050312588459	0.0933970193742655
WIF1	ENSG00000156076	protein_coding	-0.0622017462787925	0.0383503304842758	-0.0811148667287137	0.00687855626829769
AL590648.2	ENSG00000235862	lncRNA	-0.0929117230288275	0.00195274722680106	0.00039128751507262	0.989615166495391
FGFR4	ENSG00000160867	protein_coding	0.186834448925872	3.60655456925349e-10	0.154461404270807	2.43720156171004e-07
AP000941.1	ENSG00000255176	lncRNA	-0.351436187423055	1.3878603643388e-33	-0.240228289860566	5.06092077551333e-16
snoZ196	ENSG00000281780	snoRNA	-0.0370705643548137	0.217373310479308	-0.0376772541294157	0.209934713290591
AC020978.6	ENSG00000262514	lncRNA	-0.102017361519243	0.000667978487879069	-0.0510485894885273	0.0892827990140889
AC112236.1	ENSG00000261268	lncRNA	0.027602892853119	0.358430282646423	0.0200140592183671	0.50552853491447
AP000873.4	ENSG00000254676	lncRNA	-0.171357941654265	9.32377258333987e-09	-0.125462139061188	2.79015284464133e-05
WDR36	ENSG00000134987	protein_coding	-0.155886977163721	1.81485477067068e-07	-0.195530505912253	5.61907447563672e-11
TRIM25	ENSG00000121060	protein_coding	0.0589514072894944	0.0496842565721853	0.0314440934702464	0.295410615360572
AP000577.2	ENSG00000280269	TEC	-0.312052844268394	1.79795490434718e-26	-0.152158283109032	3.56031874064733e-07
AL391380.1	ENSG00000237833	processed_pseudogene	-0.172434794626544	7.50436969834462e-09	-0.0985152852525453	0.00101976682991325
OR1J2	ENSG00000197233	protein_coding	-0.136465316538451	5.0971963893701e-06	-0.0586122701713677	0.0510140052196862
AL451048.1	ENSG00000229269	lncRNA	-0.0576026742458889	0.0551499075337988	-0.00889877398025873	0.767218216180687
AL161722.2	ENSG00000233880	processed_pseudogene	-0.0111972715733195	0.709536394791521	0.00157153618859407	0.958308964719824
MBOAT1	ENSG00000172197	protein_coding	0.00491855041117938	0.870036499039942	-0.00895608280770052	0.765726930961389
CRB3	ENSG00000130545	protein_coding	0.386428518484591	8.20582202041491e-41	0.293796993838535	1.61469188280289e-23
MCF2L-AS1	ENSG00000235280	lncRNA	0.0694403757028419	0.0207411532130681	0.0345973581416009	0.249652230283275
AL157402.2	ENSG00000261573	lncRNA	-0.256593528585092	3.91961330102717e-18	-0.0825232830994661	0.00596400831589364
MRPS36P4	ENSG00000255231	processed_pseudogene	-0.276784006423592	5.94125723392092e-21	-0.125924708061976	2.60479740811734e-05
LINC01397	ENSG00000258673	lncRNA	-0.019775783055298	0.510610173312189	-0.0166607528299956	0.579412309547993
XPO4	ENSG00000132953	protein_coding	-0.194440971709969	6.56266074773997e-11	-0.206492828128738	4.2978390706447e-12
AL109659.1	ENSG00000223720	lncRNA	-0.273974480273295	1.51597426343995e-20	-0.165809760615454	2.79206569812354e-08
SEC14L3	ENSG00000100012	protein_coding	-0.067426768988622	0.024739496632883	-0.01044230121905	0.728318487343475
AC135166.1	ENSG00000253286	lncRNA	-0.0796260302739358	0.00798032445419505	-0.00388064304611673	0.897289148188205
TMEM30A	ENSG00000112697	protein_coding	-0.157429256753076	1.36695842235055e-07	-0.240053347921691	6.58970366304433e-16
BX682237.1	ENSG00000224978	processed_pseudogene	-0.0961512343556302	0.00134680987181284	-0.0134583036151722	0.654370743282822
BX649632.1	ENSG00000273249	lncRNA	0.0609362707030585	0.0424709633958658	0.0824456380874517	0.00601142403598311
LINC02595	ENSG00000231566	lncRNA	-0.115064082124358	0.000122901996705274	-0.0456265122348125	0.128884483188667
RPS2P16	ENSG00000230799	processed_pseudogene	-0.303164379033692	5.23606960580223e-25	-0.138367586063311	3.74713931831463e-06
Z83838.1	ENSG00000223730	transcribed_processed_pseudogene	-0.0664528047101057	0.0269018573292821	0.0363979725183169	0.22583907505844
AL138721.1	ENSG00000273870	processed_pseudogene	-0.312039235675841	1.8074204998774e-26	-0.186564239427307	3.82667400036441e-10
RNU2-22P	ENSG00000223198	snRNA	-0.0724270868262023	0.0158483035257035	-0.0100140424922428	0.739046399485559
ECHDC3	ENSG00000134463	protein_coding	0.220969486115236	9.87704115707305e-14	0.196654986067831	4.34526535178131e-11
ISM1-AS1	ENSG00000226263	lncRNA	-0.308008041242962	8.45942558646097e-26	-0.164838376212928	3.37060634512412e-08
LINC01594	ENSG00000225328	lncRNA	-0.0739049217086981	0.0138261948411136	-0.151395674941354	4.07835236842795e-07
AC012414.5	ENSG00000261048	processed_pseudogene	-0.0262051434038847	0.383295596395532	-0.0684213810016786	0.0226881093557462
RFPL4AP1	ENSG00000255238	processed_pseudogene	-0.045650607512926	0.12868239324088	0.0044257289535809	0.882959483234493
RPL7P1	ENSG00000214485	processed_pseudogene	0.257341981847787	3.11178022045086e-18	0.222332188207062	8.10410431512968e-14
RNU6-1165P	ENSG00000222051	snRNA	-0.256954456146019	3.50709693419346e-18	-0.209134760834433	1.99821406903633e-12
WAS	ENSG00000015285	protein_coding	0.00148795394041823	0.960524446561768	-0.0408340086578198	0.17415999658269
AC116353.1	ENSG00000200235	snoRNA	-0.123459374514306	3.74708849739609e-05	-0.103992285762534	0.000523143440191991
FBXO6	ENSG00000116663	protein_coding	0.240791911905964	4.30595335279533e-16	0.14972565446795	5.65083668568548e-07
AC092839.1	ENSG00000228108	lncRNA	-0.315719129587432	4.32577946308375e-27	-0.0806060023411993	0.00723873876801688
ZGRF1	ENSG00000138658	protein_coding	-0.0783990417695236	0.00900421009797855	-0.0322388135075924	0.283369353475342
AC097522.1	ENSG00000251286	processed_pseudogene	-0.0876895993842561	0.00347181693619336	-0.0789279835931813	0.00854926409295875
AC244669.2	ENSG00000274642	unprocessed_pseudogene	-0.120806418597344	5.4999862878816e-05	-0.140116467810224	2.81368251785757e-06
C8orf76	ENSG00000189376	protein_coding	0.50604083080414	3.67357070841037e-73	0.485383016100187	0
MRRFP1	ENSG00000224236	processed_pseudogene	-0.0125854277434914	0.675465025698848	-0.00153210000086728	0.959354245244569
OR5BC1P	ENSG00000255218	unprocessed_pseudogene	-0.0841073578769563	0.00506732410507798	-0.0444503729634724	0.139051417401249
DDR1	ENSG00000204580	protein_coding	0.245669075707897	1.04574133859697e-16	0.164891558181444	3.49491586281221e-08
AC084211.1	ENSG00000242012	lncRNA	-0.0935368817699741	0.00181923236294678	-0.0521242562842387	0.0827326904485289
AL137847.3	ENSG00000273806	processed_pseudogene	-0.130613146745604	1.2803717164284e-05	-0.0861288839932903	0.00410037602327491
SPDYE8	ENSG00000273520	protein_coding	0.0186950554901759	0.533988896766777	0.0176850516970773	0.556315326380348
AC136932.1	ENSG00000262561	processed_pseudogene	-0.0116455114713868	0.698467096776321	0.0208049380688231	0.48885419988061
THRAP3P3	ENSG00000235920	processed_pseudogene	-0.27429025323964	1.36522661341445e-20	-0.108158230141441	0.000308120067146021
MIR8075	ENSG00000277942	miRNA	-0.0337377762731099	0.261617522185485	-0.0349863489788368	0.244364978165549
RNA5SP377	ENSG00000212154	rRNA_pseudogene	-0.00978736623596777	0.744745405746824	-0.00777723905360033	0.795861516954039
RPL17P40	ENSG00000241067	processed_pseudogene	-0.276759852164548	5.98957558749935e-21	-0.0102511524519136	0.733100356977043
Y_RNA	ENSG00000252357	misc_RNA	-0.182661682801692	8.91588641570749e-10	-0.0655209197227767	0.0291214198951718
MBL1P	ENSG00000242600	transcribed_unitary_pseudogene	-0.11446155054973	0.000133440256271829	-0.0974297989929073	0.00115955781700489
RPS3AP41	ENSG00000239481	processed_pseudogene	-0.00849048009173465	0.777611330754896	-0.0105727634559973	0.725060820634421
H3P3	ENSG00000234202	processed_pseudogene	-0.300386304488341	1.46677005753251e-24	-0.116418751953555	0.000102000026363865
AC092114.1	ENSG00000260848	lncRNA	-0.150336164597249	4.92002105958736e-07	-0.0513364769549591	0.087490166632734
NPHP3-AS1	ENSG00000248724	lncRNA	-0.110934042569245	0.000214285694070609	-0.0775773437994368	0.00975384533118491
AL590635.1	ENSG00000219867	processed_pseudogene	-0.0436432322912951	0.146377979769482	-0.00298381697566406	0.92093644457508
RPL23AP19	ENSG00000229716	processed_pseudogene	0.0256207099188788	0.393997843370971	0.0399576421477313	0.183621782942169
CDH6	ENSG00000113361	protein_coding	-0.271552076040002	3.37020105071783e-20	-0.286564446103563	2.19586436637245e-22
MIR7850	ENSG00000277904	miRNA	-0.245577247249249	1.07429124369533e-16	-0.113514067941534	0.000151746862756438
AL358472.2	ENSG00000272654	lncRNA	-0.0354328593981262	0.238393288026856	-0.0538838819613447	0.0728642721011755
SPI1	ENSG00000066336	protein_coding	0.0492419397944801	0.101216810214965	0.000361389146940901	0.990407190787974
SLC16A6P1	ENSG00000232457	transcribed_unprocessed_pseudogene	-0.208675707001053	2.23753002375467e-12	-0.132688947955745	9.27608715953707e-06
HMGB1P47	ENSG00000249338	processed_pseudogene	-0.0988860115132128	0.000975710402473927	-0.0299264188291448	0.319396760228723
PGBD4	ENSG00000182405	protein_coding	-0.113618481393973	0.00014961936911814	-0.111917246143612	0.000189700634438449
AP002498.1	ENSG00000254988	lncRNA	-0.226556438756956	2.24610452179338e-14	-0.138870303873825	3.45213573419973e-06
ZNF780A	ENSG00000197782	protein_coding	-0.136172260393067	5.34269463054031e-06	-0.164971031064985	3.44193378711363e-08
SLC25A5P7	ENSG00000218180	processed_pseudogene	0.0538682125934924	0.072944230847406	0.0462593045514789	0.123658324328095
RNU6-509P	ENSG00000200389	snRNA	-0.207810207915731	2.76747275340336e-12	-0.107119619141505	0.000352209161316807
GULOP	ENSG00000234770	unitary_pseudogene	-0.238411309474444	8.49544490938505e-16	-0.149503788019483	5.6962422318741e-07
ATOH7	ENSG00000179774	protein_coding	0.0280417419104307	0.350837177098331	0.0145777512767155	0.627717848897949
AL049646.1	ENSG00000230010	lncRNA	-0.207101802227112	3.29110525466478e-12	0.0175130458704864	0.560162385711854
OR5AQ1P	ENSG00000184741	transcribed_unprocessed_pseudogene	-0.0921492103965307	0.00212773685665796	-0.00953640191904231	0.751071359241215
PNKDP1	ENSG00000228089	processed_pseudogene	-0.0972964881368691	0.0011778949369653	0.0210798685932719	0.48312785363524
RNU6-808P	ENSG00000212535	snRNA	-0.28587918924507	2.65591702847857e-22	-0.109317591991912	0.000265024314170594
AC018371.2	ENSG00000266184	processed_pseudogene	-0.0992078684238381	0.000938895914903218	0.00460905924477222	0.878148290692752
AL445644.1	ENSG00000233516	lncRNA	-0.155367699708706	1.99533304817523e-07	-0.0895113677893844	0.00284966985835657
AL590004.2	ENSG00000218472	processed_pseudogene	-0.0459904448475523	0.125858259842139	-0.0235125846869102	0.434077640309981
AL033384.1	ENSG00000236740	lncRNA	0.000391690998395588	0.989604458588004	-0.0682211433337391	0.023088806359076
RPL23AP63	ENSG00000243721	processed_pseudogene	-0.118283743757779	7.8652107370764e-05	-0.0201402769540003	0.50284754401463
CICP26	ENSG00000233003	unprocessed_pseudogene	-0.0595379753994602	0.047452883469217	-0.00616676347929314	0.837467616195239
RPSAP44	ENSG00000220773	processed_pseudogene	-0.00488523280380852	0.870909116532466	0.0195419157574282	0.51562359302977
PPARA	ENSG00000186951	protein_coding	-0.13190811785183	1.04776151973386e-05	-0.149776560047953	5.60074133307437e-07
BPI	ENSG00000101425	protein_coding	-0.00920430576638673	0.759468055914747	-0.0947691664425471	0.00158027096909818
AC008737.2	ENSG00000269419	processed_pseudogene	-0.00715954113579923	0.811757993349794	0.00256167273494688	0.932092955007261
RN7SL864P	ENSG00000239923	misc_RNA	-0.322738807192976	2.67346973285113e-28	-0.156070031359355	1.75507310046664e-07
ZNF425	ENSG00000204947	protein_coding	0.0975333664430581	0.00114549419618257	0.064278544494565	0.0323388578138599
AC026770.1	ENSG00000259377	lncRNA	-0.269086612145273	7.53694038049017e-20	-0.0810573223548727	0.00691846468414092
AC004232.1	ENSG00000262899	lncRNA
AC021915.2	ENSG00000254314	lncRNA	-0.0423581261313759	0.158646757383252	-0.0840819972869671	0.00508066413999593
MIR5000	ENSG00000263909	miRNA	-0.223193476151794	5.50367293553075e-14	-0.0897063293985526	0.00278950058839187
ZNF778	ENSG00000170100	protein_coding	0.0424960029100655	0.157294377074009	0.033468782412606	0.265396442284502
PRB2	ENSG00000121335	protein_coding	-0.125967852949008	2.58811829417215e-05	-0.0378192231615037	0.208220924675541
DEFA10P	ENSG00000233531	unprocessed_pseudogene	0.00141218321577871	0.962533135003748	-0.0435139567389584	0.147578352458271
Y_RNA	ENSG00000273964	misc_RNA	-0.110964763128852	0.000213416105399403	-0.0581728320008771	0.0527811781140496
LINC01217	ENSG00000251219	lncRNA	-0.122126914490407	4.54806531364142e-05	-0.0557018009874066	0.0636948465328816
IGHVII-62-1	ENSG00000253747	IG_V_pseudogene	-0.0571395206758903	0.057138635740448	-0.0340945413597396	0.256604187280983
AC055716.1	ENSG00000257343	unprocessed_pseudogene	-0.0168235071244298	0.575712482908255	0.0129095037441407	0.66760241491254
SNX18P25	ENSG00000249337	processed_pseudogene	-0.0972053088123615	0.00119059049473162	-0.00864159130928094	0.773760053389351
SCPEP1	ENSG00000121064	protein_coding	0.045479225804958	0.130125149453267	-0.0234114375318765	0.4359986050946
TRAV18	ENSG00000211798	TR_V_gene	-0.113841401998676	0.000145170705796825	-0.151119410812652	4.28336427565542e-07
AP003500.1	ENSG00000281386	lncRNA	-0.00561686649811499	0.851784936729311	0.0231881983393701	0.440447246315196
SGCB	ENSG00000163069	protein_coding	-0.162862965715295	4.92654061762316e-08	-0.194434557867969	7.20862195848824e-11
GC	ENSG00000145321	protein_coding	0.000862071020700894	0.977122982636756	-0.0154730375106248	0.606743506255418
PLIN1	ENSG00000166819	protein_coding	-0.125062978406092	2.96010148974412e-05	-0.122819011307356	4.16853115777273e-05
HTR1F	ENSG00000179097	protein_coding	-0.194197541490515	6.9380060711985e-11	-0.272453950563651	2.50546752285774e-20
PAGE2B	ENSG00000238269	protein_coding	0.0701097345532853	0.0195428629907195	0.0733492081677161	0.0145582035514107
MIR6815	ENSG00000275167	miRNA	-0.208219942953035	2.50282908052825e-12	-0.127285110576306	2.12507581180317e-05
RNA5SP274	ENSG00000222416	rRNA_pseudogene	-0.0572616081253589	0.0566087106946284	-0.0295975247350218	0.324746565404839
LINC00293	ENSG00000253314	lncRNA	-0.0667514302766982	0.0262221655872573	0.0333672632590753	0.266895182811182
FBXO28	ENSG00000143756	protein_coding	-0.0937014158479979	0.00178551343671418	-0.138287489131096	3.88109241522657e-06
PDIA3	ENSG00000167004	protein_coding	0.167537127958444	1.9920904698896e-08	0.0689694857735796	0.0216382510760679
AC012615.5	ENSG00000267232	lncRNA
RPF2	ENSG00000197498	protein_coding	0.0269516552018244	0.369886844807614	-0.00155507484906267	0.958738691196497
AC123567.1	ENSG00000257360	processed_pseudogene	-0.119833121342354	6.3191635973127e-05	-0.0416213148388348	0.166023224324191
LCN1P2	ENSG00000204031	unprocessed_pseudogene	0.0243199802754591	0.418456571450728	0.0596502407664579	0.047035551730961
APPL1	ENSG00000157500	protein_coding	-0.0858995825616177	0.00420095100321346	-0.118045113112709	8.22395711430984e-05
AC079896.1	ENSG00000231781	lncRNA	-0.0533379023155216	0.0758151895625237	-0.00409983724937829	0.891522500328561
AC020908.2	ENSG00000268985	lncRNA	-0.0962430705984761	0.00133248325624013	0.00463155875724822	0.87755813498578
AC025766.1	ENSG00000270133	lncRNA	-0.227428236052915	1.77626852482433e-14	-0.192127923049455	1.11002134765049e-10
UPF2	ENSG00000151461	protein_coding	0.0295596349469503	0.325366602488999	0.00323964835558524	0.914168958522693
AL121820.1	ENSG00000258623	lncRNA	-0.0375488069055024	0.211494038577117	-0.0583178719293986	0.0521923439805976
KRT18P39	ENSG00000224791	processed_pseudogene	0.128143564624029	1.86694118515023e-05	0.105548482134156	0.000430224971265183
NRK	ENSG00000123572	protein_coding	-0.000189129995084539	0.994980351080898	-0.0625480214677973	0.037283789455413
AC009478.1	ENSG00000225258	lncRNA	-0.0261197355829964	0.384848410202716	0.0107198692215037	0.721393516547579
VWFP1	ENSG00000241717	transcribed_unprocessed_pseudogene	-0.107509133029467	0.000335025633232076	-0.0983096275960894	0.00104499269653459
LINC00583	ENSG00000205636	lncRNA	-0.0392503142828897	0.191508503457474	0.00577132297231594	0.847758308186665
AC020651.1	ENSG00000249474	lncRNA
SLPI	ENSG00000124107	protein_coding	-0.0220697164669993	0.462815518446486	-0.0422882053133795	0.159335934070077
AC113398.2	ENSG00000251456	lncRNA	-0.305553965295091	2.13946690469811e-25	-0.163129423627097	4.68191576801013e-08
VTRNA2-1	ENSG00000270123	vault_RNA	-0.143363669291358	1.63777814109999e-06	-0.0593006633215254	0.0483452991238414
RPL35AP33	ENSG00000241334	processed_pseudogene	0.026871650791909	0.371309788500627	0.0419348042858463	0.162853887424536
AC129492.7	ENSG00000279152	TEC
AC091849.1	ENSG00000248126	unprocessed_pseudogene	-0.0565963615014162	0.0595464267666097	-0.046568593735344	0.121164779737997
AL109766.1	ENSG00000259137	processed_pseudogene	-0.0079078120982001	0.792511781431764	-0.022248389479589	0.459200375007128
AC087286.2	ENSG00000259367	lncRNA	-0.34750064773783	7.95015010191222e-33	-0.286914089066791	1.85119139084819e-22
ELL2P3	ENSG00000234765	processed_pseudogene	-0.0594797321416117	0.0476706172634721	-0.0142623966226515	0.635179139303403
AC006960.2	ENSG00000237400	lncRNA	-0.179960406198577	1.58412038125903e-09	-0.0804001686536449	0.00738916945906709
ITGB3BP	ENSG00000142856	protein_coding	-0.0513793196489824	0.0872258878206108	-0.0663537870944941	0.027146297959079
AC022494.1	ENSG00000240477	processed_pseudogene	-0.0170127493392264	0.571424580144926	-0.00764957653614301	0.799140222241965
RPS15AP32	ENSG00000242461	processed_pseudogene	-0.00917942483036981	0.760098299400085	0.0105102958643723	0.726620032364707
GUSBP3	ENSG00000253203	transcribed_unprocessed_pseudogene	0.0120736014820863	0.68795481499978	-0.0192762165602314	0.521350195517635
TOR4A	ENSG00000198113	protein_coding	0.0535149211675264	0.0748467889721516	-0.00731489253916523	0.807722498576534
RN7SL520P	ENSG00000240199	misc_RNA	-0.251301815465548	1.96180769552555e-17	-0.0934064776467575	0.00184637087532024
MED1	ENSG00000125686	protein_coding	-0.0295570895635116	0.325408283269051	-0.0618680341903202	0.0394159461723931
AC079926.1	ENSG00000207171	snoRNA	-0.192263044852068	1.07665157164186e-10	-0.0252310383148907	0.401232922932193
AC009039.1	ENSG00000261470	lncRNA	-0.0790559016640894	0.00844237069380352	-0.0533162048764812	0.0759345870045422
PDCL3P7	ENSG00000256777	processed_pseudogene	-0.0461773695794046	0.124325555687317	-0.0301985749505185	0.315013651754981
LINC02002	ENSG00000263609	lncRNA	-0.0490716939893562	0.102403900280261	-0.000229871374097826	0.993899064152001
CRH	ENSG00000147571	protein_coding	0.0211176398151126	0.482343993589328	0.02104492230826	0.48385370299354
AP003049.1	ENSG00000254890	processed_pseudogene	-0.0354966854441714	0.237548146241768	0.0254393484953788	0.397355342030934
KLHL10	ENSG00000161594	protein_coding	-0.130681157497238	1.26701963763196e-05	-0.0859793249129394	0.00416572414811195
AC003973.1	ENSG00000269504	lncRNA	-0.0390558640267327	0.193719618460078	-0.0282792354420532	0.346770775436706
CLEC5A	ENSG00000258227	protein_coding	-0.15191651768254	3.71726467302767e-07	-0.151729685563464	3.97107321395521e-07
LINC02088	ENSG00000227685	lncRNA	-0.0193599579596889	0.519541799715633	-0.048767385990472	0.104553314149788
LINC00559	ENSG00000261446	lncRNA	-0.123906154476101	3.50988136490232e-05	-0.0775628958765161	0.00976750892782527
AL021920.2	ENSG00000280114	unprocessed_pseudogene	-0.0383859492019319	0.201480582340596	0.0105487148022714	0.725660948622617
RBM12	ENSG00000244462	protein_coding	-0.0413316827860576	0.168992335414011	-0.0908475268782958	0.00246821454963208
PDCD4	ENSG00000150593	protein_coding	0.0522149237141702	0.0821988400366191	0.0310773199100733	0.301081622013842
AL513523.2	ENSG00000231827	transcribed_unprocessed_pseudogene	-0.287537417833667	1.48838357372925e-22	-0.126891821970844	2.25435603951172e-05
ERO1B	ENSG00000086619	protein_coding	-0.0940788108526032	0.00171032776347934	-0.0955192267982598	0.0014555047522294
IGKJ5	ENSG00000211593	IG_J_gene	-0.0785700842805788	0.00885478758127862	-0.075560587466106	0.0118340804426966
FP236383.5	ENSG00000281181	lncRNA	-0.0978016367806189	0.00110979413297	-0.0932063369349853	0.00188874554829416
LINC00838	ENSG00000261683	lncRNA	-0.0696225000702379	0.0204089396903567	-0.0255363815519591	0.395556855168258
RBM43	ENSG00000184898	protein_coding	-0.237348503151588	1.14790581497987e-15	-0.286778203789659	2.02312467411809e-22
AC004129.2	ENSG00000234406	processed_pseudogene	-0.099305041225997	0.000928036321327813	-0.0391921180668907	0.192168305919992
AC079866.1	ENSG00000256399	processed_pseudogene	-0.325732239601882	7.9743269809945e-29	-0.106636417617129	0.000374669876626471
GS1-24F4.2	ENSG00000245857	lncRNA	-0.0689604054064566	0.0216393137196282	-0.0963829874225363	0.0013109257325474
OR5A2	ENSG00000172324	protein_coding	-0.0502983202991262	0.094093670687206	-0.0421177982534041	0.161025027362943
TTLL1	ENSG00000100271	protein_coding	0.130655746072204	1.27199288583214e-05	0.0473602430235557	0.114951231845017
QRFP	ENSG00000188710	protein_coding	0.0874499592808182	0.00356225718824988	0.107894935730374	0.000318780620839595
LINC00905	ENSG00000167459	lncRNA	-0.0242545438583669	0.419710160817187	0.00435104732397506	0.884920622902178
NPM1P45	ENSG00000265593	processed_pseudogene	-0.017094722883897	0.569571921968961	-0.00131690501074966	0.965059303995865
LINC02818	ENSG00000231966	lncRNA	-0.0435027363096037	0.147682891743586	-0.0153193831296173	0.610320973418017
WDR90	ENSG00000161996	protein_coding	0.181977645828914	1.03213038395338e-09	0.174977540750198	4.74487415678382e-09
MAPK4	ENSG00000141639	protein_coding	-0.0495442506453352	0.0991358571085715	-0.113786080994357	0.000146262953962681
AC073957.3	ENSG00000273151	lncRNA	-0.00571074838559675	0.849337000511296	0.0491097990074204	0.102131283267
CASC19	ENSG00000254166	lncRNA	-0.229052549567599	1.14415837717164e-14	-0.049295505302556	0.100845580856503
AL390786.1	ENSG00000233258	lncRNA	-0.0638974437791365	0.0333648487923279	-0.0642273055519576	0.0324622664236206
FAM230F	ENSG00000276095	lncRNA	0.0345698092439863	0.250029685119405	0.0481880599542507	0.108744021572989
AC018761.1	ENSG00000267004	lncRNA	-0.0460495777358808	0.125371813524341	-0.030617754689873	0.308340295487008
NYAP2	ENSG00000144460	protein_coding	-0.0285294375749908	0.342519324209331	-0.099218311978906	0.000937723176928122
PACERR	ENSG00000273129	lncRNA	-0.196810935568244	3.80432442361e-11	-0.181344085359754	1.18139903402711e-09
AC026780.2	ENSG00000249984	lncRNA	-0.211209881558686	1.19439195469932e-12	-0.15506924331837	2.10677775371658e-07
AC084018.2	ENSG00000274292	lncRNA	-0.0520232465613463	0.0833307373846953	-0.0251168453989099	0.403368155838517
FO393419.1	ENSG00000231207	processed_pseudogene	-0.034981485478599	0.244430595565562	-0.0232943842269856	0.438356323956691
AL591846.1	ENSG00000224114	processed_pseudogene	-0.0728734189413524	0.0152118288166451	-0.0459831852617475	0.125918080612275
RN7SL716P	ENSG00000263558	misc_RNA	-0.115346062038964	0.000118244014140843	0.00337873082097329	0.910513590314459
AL445220.1	ENSG00000237593	processed_pseudogene	-0.29439822382801	1.30065402823486e-23	-0.136597451056372	4.99006823810757e-06
PRKAG3	ENSG00000115592	protein_coding	0.0126120117599625	0.674818706585568	-0.0345014629003948	0.250967835030095
AC211433.2	ENSG00000273069	lncRNA	0.0496336327377701	0.0985271710345554	0.0632023383058961	0.035337217213499
TET1P1	ENSG00000232204	processed_pseudogene	-0.0929428197722946	0.0019458991383228	-0.0279422904272919	0.352548932075983
SDAD1	ENSG00000198301	protein_coding	0.0671709362271779	0.0252924048945103	0.0179399322954026	0.550581459411259
MTCO3P21	ENSG00000232752	unprocessed_pseudogene	-0.149240584410822	5.96532564560317e-07	-0.014807306117325	0.622310327491952
AC091074.1	ENSG00000238819	snoRNA	-0.0826356581283946	0.00589597985603213	-0.11304116016996	0.000161743696555723
MTND5P32	ENSG00000259379	processed_pseudogene	-0.268930616977363	7.92847456411765e-20	-0.150758977337144	4.56580667219988e-07
MARK2P14	ENSG00000231897	unprocessed_pseudogene	-0.0561339243123321	0.0616620821188239	-0.0230771079027786	0.442640845472052
MSANTD4	ENSG00000170903	protein_coding	-0.112848710945319	0.000165986413533912	-0.163444092414479	4.61017082862201e-08
HAUS5	ENSG00000249115	protein_coding	0.205546868007008	4.80380557300871e-12	0.196252307621382	4.76510977344295e-11
SBNO2	ENSG00000064932	protein_coding	0.154960046989025	2.14903410262382e-07	0.0629382303105337	0.0361263786922031
RN7SL545P	ENSG00000274568	misc_RNA	-0.101238100290002	0.000734753562443351	-0.0843375105751766	0.00494769843519978
AL596442.1	ENSG00000232197	lncRNA	0.0387883749684352	0.196791771564741	0.0856273867958596	0.00432323783455536
FCGRT	ENSG00000104870	protein_coding	0.212717449001472	8.19061577471701e-13	0.158978583848291	1.06714100757148e-07
Metazoa_SRP	ENSG00000274860	misc_RNA	-0.137303197100063	4.45338596859497e-06	-0.0513746578336859	0.0872546133951181
MED28	ENSG00000118579	protein_coding	-0.0442519214291391	0.140826111154161	-0.0737278377947273	0.0140716891729511
RNU1-32P	ENSG00000200807	snRNA	-0.165876971871646	2.75580987740021e-08	-0.0992216389398846	0.00093734986727172
KDM4E	ENSG00000235268	protein_coding	-0.128315274119597	1.8190213208514e-05	-0.184692217811507	5.7547226694329e-10
ZFHX2	ENSG00000136367	protein_coding	-0.0601724922893312	0.0451344696983826	-0.0561469103717788	0.0616089099236147
MRPL40P1	ENSG00000256037	processed_pseudogene	0.0608905059385988	0.0426267318730491	0.101550942387058	0.00070723490402666
FTH1P7	ENSG00000232187	processed_pseudogene	0.0859496277635382	0.00417881171732793	0.00509349655261183	0.865435766559574
Z85996.1	ENSG00000220349	processed_pseudogene	-0.0223731921878978	0.456684605635122	-0.017551082264999	0.559310560931435
AC026367.3	ENSG00000275759	lncRNA	-0.0265630835823864	0.376829610629162	-0.0167289780604139	0.577860017093191
RBM22P4	ENSG00000277769	processed_pseudogene	-0.328696658253921	2.37444775549993e-29	-0.105092619653855	0.000455712354428594
CBY3	ENSG00000204659	protein_coding	0.0737306599261244	0.0140521669347284	0.0978546163917122	0.00110286650969589
BNIP3P13	ENSG00000269154	processed_pseudogene	-0.0660252648721864	0.0279013814445795	-0.0330064466449834	0.272104570562558
STXBP5-AS1	ENSG00000233452	lncRNA	-0.192367671410905	1.05148760113989e-10	-0.235670866655622	2.24823392780863e-15
ZNF622	ENSG00000173545	protein_coding	0.322674413801301	2.74354556220211e-28	0.215183112720491	5.05298245337463e-13
TRAV16	ENSG00000211796	TR_V_gene	-0.0759664213104104	0.01138637973671	-0.0790217526640434	0.00847078952261638
MYSM1	ENSG00000162601	protein_coding	-0.264058499411799	3.79214644975672e-19	-0.264571836650627	4.22271051738778e-19
DDX3P1	ENSG00000232928	processed_pseudogene	-0.366472382342338	1.3981267363391e-36	-0.188535532708354	2.47878988012867e-10
AC022509.1	ENSG00000255750	lncRNA	-0.0694108674191364	0.0207954201937369	-0.171908067571173	8.3464732275406e-09
ZNF736P10Y	ENSG00000216824	processed_pseudogene	-0.00642132639064726	0.83085757804654	-0.0115547242436251	0.700704015557927
XACT	ENSG00000241743	lncRNA	-0.0689626131421152	0.0216351062207676	-0.0404708239165781	0.178052011884634
AC025750.1	ENSG00000215263	processed_pseudogene	-0.104185181550632	0.000510688080715247	0.0334620846367826	0.265537616329394
ANXA3	ENSG00000138772	protein_coding	-0.137740995617648	4.14870927837514e-06	-0.143896182530201	1.53666796801852e-06
AC006330.1	ENSG00000280388	TEC	-0.239345203985595	6.51321714761756e-16	-0.0637647369757454	0.0337339693871755
AL365273.2	ENSG00000270099	protein_coding	-0.203997999624119	6.98067319759569e-12	-0.114113661019717	0.000139906135638667
AC092813.1	ENSG00000225605	lncRNA	-0.142032890865843	2.0473921025896e-06	-0.053642630719745	0.0741544241670148
RPL9P6	ENSG00000241891	processed_pseudogene	-0.0614150237758399	0.0408700691657345	0.0220072763523501	0.464082614857844
AC084337.1	ENSG00000254595	processed_pseudogene	-0.203639162553132	7.60882659277029e-12	-0.126317463420522	2.49367943784181e-05
TBC1D3P7	ENSG00000233014	unprocessed_pseudogene	0.0747907054284217	0.0127264020897943	0.0737915105343472	0.0139728923669038
HS3ST3A1	ENSG00000153976	protein_coding	-0.0620486153413579	0.0388301757737387	-0.0732929996489794	0.0146341108109299
CEACAM19	ENSG00000186567	protein_coding	0.111592587000764	0.000196353419176269	0.117444434307123	8.94223767720655e-05
PAICSP3	ENSG00000226840	processed_pseudogene	-0.0739360447758718	0.0137861753370521	-0.0201406471223057	0.502839692321432
LINC02546	ENSG00000255117	lncRNA	-0.0367957762620322	0.220804053568028	0.00750674820981062	0.802812618319052
AL353804.2	ENSG00000271199	lncRNA	-0.300925640270124	1.20196699647063e-24	-0.174598973185167	4.8310443610692e-09
VSTM2A	ENSG00000170419	protein_coding	0.122861212479985	4.08853917983727e-05	0.0667859425034499	0.0261445772009404
SZRD1	ENSG00000055070	protein_coding	0.171331266592494	9.37388236122128e-09	0.00187816603718008	0.950176164502606
TDGF1P7	ENSG00000269584	processed_pseudogene	-0.0221408416909779	0.461374525398136	0.0127428559630391	0.671641077920672
PHACTR3	ENSG00000087495	protein_coding	-0.00322168500002483	0.914656717979494	0.0206800927876051	0.491466527126144
AC005920.1	ENSG00000247011	lncRNA	0.0718450185284238	0.0167134069389918	0.0950781811367934	0.00152505519728888
LINC01815	ENSG00000235519	lncRNA	-0.0114292577092355	0.70379966970621	-0.032216246533361	0.283754811429865
MYL12BP1	ENSG00000260490	processed_pseudogene	0.0115315204074764	0.701276155055746	-0.0221649759078778	0.460886136894155
GPSM2	ENSG00000121957	protein_coding	0.0424792997272043	0.157457746161936	0.0479975129641626	0.110142531814631
AL158801.2	ENSG00000258413	lncRNA	-0.0517827282104816	0.0847688540830748	-0.0143508815668921	0.633081805534476
LINC01893	ENSG00000264260	lncRNA	-0.114512598871269	0.000132515472336291	-0.0455121111441265	0.129847340474355
AC013356.3	ENSG00000259364	lncRNA	-0.168849970253804	1.53765511749076e-08	-0.0372335141351757	0.215357046026903
RBM46	ENSG00000151962	protein_coding	-0.032540425361205	0.278935133070924	-0.140795921940725	2.51494836907671e-06
SLC20A1	ENSG00000144136	protein_coding	-0.032395905415797	0.281076848368284	-0.0653752667682021	0.0294975829677612
NPIPB3	ENSG00000169246	protein_coding	-0.101370364666593	0.000723000124110798	-0.0725015202444293	0.0157405625042173
ADGRA3	ENSG00000152990	protein_coding	-0.0638557291661677	0.0334805032393681	-0.0499710059905116	0.0962524151340835
POLG	ENSG00000140521	protein_coding	0.111553814328218	0.000197368933910582	0.0298469814865045	0.320630884301093
ADAMTS7P4	ENSG00000218052	transcribed_unprocessed_pseudogene	-0.13239004757207	9.71961464707197e-06	-0.116958907017403	9.46400730095788e-05
IGF1R	ENSG00000140443	protein_coding	-0.0633436579343474	0.0349283638078161	-0.0883997215941629	0.00322539090836216
AC015813.6	ENSG00000279207	TEC	0.070444182021074	0.0189670893920036	0.0635910024343355	0.0342370035576709
LINC00709	ENSG00000230014	lncRNA	0.00201043591690295	0.946680895679731	-0.0611989594850179	0.0415861266603594
F2RL2	ENSG00000164220	protein_coding	-0.111246647481899	0.000205590029487819	-0.12457035329757	3.22854452447968e-05
RNU5A-8P	ENSG00000200972	snRNA	-0.214296716242992	5.50011390422771e-13	-0.0657358208203303	0.0285960668901237
ABCC13	ENSG00000243064	transcribed_unprocessed_pseudogene	-0.00350164015836346	0.907272727827361	-0.0107836606834798	0.719805194327031
AL590666.3	ENSG00000237588	lncRNA	-0.051203870150119	0.0883122539423496	0.102443444250772	0.000633894846309878
FCF1P3	ENSG00000239997	processed_pseudogene	-0.304773279375212	2.86875293900796e-25	-0.151438164700566	4.04767240954911e-07
SLA	ENSG00000155926	protein_coding	-0.139495791750002	3.11605789313006e-06	-0.142216914254363	2.0354329238296e-06
OSGEPL1-AS1	ENSG00000253559	lncRNA	-0.174178816558571	5.26457715194834e-09	-0.143467828855362	1.60927480170013e-06
AC090515.3	ENSG00000259173	processed_pseudogene	-0.0592077867529183	0.0486983753349866	-0.010834831069632	0.718531992177988
RPL38	ENSG00000172809	protein_coding	0.161618541226014	6.24258332357282e-08	0.0927463771565037	0.00199691510695115
Y_RNA	ENSG00000200494	misc_RNA	-0.20714767238612	3.25444455730736e-12	-0.103780020072731	0.000537175937099063
AC005828.5	ENSG00000265971	lncRNA	0.00296254475883972	0.921498277821209	-0.0384998587969534	0.200145200032735
PRDM9	ENSG00000164256	protein_coding	-0.0728470176952762	0.0152488421451352	-0.0235286199311816	0.433764159416479
AC022023.1	ENSG00000273904	ribozyme	-0.208223756834882	2.50048610612572e-12	-0.124417647829189	3.25580951412226e-05
AC006338.1	ENSG00000278197	unprocessed_pseudogene	-0.00461494715055057	0.877993846079971	-0.0035218195366422	0.906740785616572
AC006557.6	ENSG00000279352	TEC	-0.00211741153936477	0.94384834127319	0.0188642803210345	0.530292821319707
AC008264.1	ENSG00000224545	processed_pseudogene	-0.26398943631507	3.87631634404793e-19	-0.121464373237713	5.0042871131962e-05
PTPN12	ENSG00000127947	protein_coding	-0.10912423523853	0.000271795869363884	-0.133343401247618	8.53111044552224e-06
LINC01285	ENSG00000203650	lncRNA	-0.189999250313925	1.79017817028268e-10	-0.184722085641083	5.71757039921918e-10
AC133539.1	ENSG00000270385	processed_pseudogene	0.062958585272057	0.0360520074315266	0.06402135383289	0.0330233170868057
RNASE8	ENSG00000173431	protein_coding	-0.262417458705615	6.37780585782355e-19	-0.12920071182465	1.58993015136549e-05
GRAMD4P5	ENSG00000259089	unprocessed_pseudogene	0.0117696643331709	0.695412309643568	0.00992412452355936	0.741305389537604
TBC1D3B	ENSG00000274808	protein_coding	-0.00788660579304048	0.793055552088021	-0.0240597292389245	0.423455322527574
SNORD114-2	ENSG00000200823	snoRNA	-0.303935215865166	3.92656817004953e-25	-0.16277798407821	5.00712873667864e-08
AL121781.1	ENSG00000238282	lncRNA	0.0166380884231093	0.579928412865756	0.00545136711874655	0.85610373356543
FGF10	ENSG00000070193	protein_coding	-0.156713010188076	1.55979118636578e-07	-0.225969218561484	2.62932469952455e-14
ZNF318	ENSG00000171467	protein_coding	-0.079757946726077	0.00787669232617477	-0.115768667659499	0.000112718680725629
RHEB	ENSG00000106615	protein_coding	0.204231486657388	6.59950965799866e-12	0.162128755925164	5.9171558798428e-08
RASD2	ENSG00000100302	protein_coding	0.148606149256886	6.66516926927887e-07	0.0984247248032555	0.00103586976107797
OR7A17	ENSG00000185385	protein_coding	-0.00195860838822541	0.94805345538585	-0.0242021416787276	0.42071563620755
AC025881.1	ENSG00000253499	processed_pseudogene	-0.025337704393982	0.399244564970659	-0.00467708643486711	0.876364165373188
RPS4XP22	ENSG00000239830	processed_pseudogene	-0.1437336816408	1.53866648354931e-06	-0.150178822678596	5.0584754422727e-07
PINK1-AS	ENSG00000117242	lncRNA	-0.167181021057957	2.13628584904802e-08	-0.200135217397004	1.94232396497632e-11
AC008813.1	ENSG00000255875	processed_pseudogene	-0.224132054826954	4.29192153223221e-14	-0.0584853439390223	0.0515192749189976
Y_RNA	ENSG00000200998	misc_RNA	-0.155302007043846	2.0193635726568e-07	-0.0811905459905039	0.00682638534552055
AC011933.1	ENSG00000228007	processed_pseudogene	-0.194004153884078	7.25106028706449e-11	-0.0348579080049064	0.246102024809562
LINC02882	ENSG00000251138	lncRNA	0.0439298134885279	0.143743579748052	0.0812565107235252	0.00678120124878021
PRRT2	ENSG00000167371	protein_coding	0.0392164129974938	0.191892658280782	0.0604210787108835	0.0442646950043292
MIR194-1	ENSG00000207624	miRNA	-0.205441993247949	4.92738264189841e-12	-0.103727617852688	0.000540693650728355
AC027279.4	ENSG00000280190	TEC	-0.331485638075654	7.50287619655823e-30	-0.13088995595185	1.22685166179376e-05
AC023824.1	ENSG00000260073	lncRNA	-0.0619313151892311	0.0392011798401179	-0.00494388971851342	0.869372945979496
AC016722.2	ENSG00000228925	lncRNA	-0.263335160570704	4.77092206496932e-19	-0.151174784794068	4.24149218331996e-07
RNU7-126P	ENSG00000238632	snRNA	-0.0679864044892921	0.0235663457833689	-0.0453476184447973	0.131241555901191
AC012063.1	ENSG00000227252	lncRNA	-0.0929857158093362	0.00193648875749613	-0.094767194952095	0.00158712916534189
LAMTOR5P1	ENSG00000236646	processed_pseudogene	-0.28801919277202	1.25698211121945e-22	-0.0666543442531475	0.0264414954791551
ZNF350	ENSG00000256683	protein_coding	-0.0287050299394433	0.339555607921773	-0.0562847495909122	0.0609726033439674
AP001541.1	ENSG00000279295	TEC	-0.222538777058987	6.54184686056676e-14	-0.115413032484199	0.000117162434790601
TONSL	ENSG00000160949	protein_coding	0.599270880317292	4.46958079992316e-109	0.586306627728796	0
AC138089.1	ENSG00000229255	lncRNA	-0.0749553810937924	0.0125306874718328	-0.0873541220740181	0.00359902144276629
KRT8P5	ENSG00000267573	processed_pseudogene	0.227528461367292	1.72887791319689e-14	0.18074865438389	1.34072011463888e-09
ICE2P2	ENSG00000242705	processed_pseudogene	-0.0618998504754035	0.0393012081704645	-0.0265282064365504	0.377456676076917
AC018659.6	ENSG00000277081	misc_RNA
ZNF664	ENSG00000179195	protein_coding	0.0198636434944713	0.508733303915101	-0.0117766707275583	0.695195493812585
AC092035.1	ENSG00000227224	processed_pseudogene	-0.0785250941543925	0.00889387495315014	-0.0401532794844941	0.181483440378641
SNORA70H	ENSG00000206637	snoRNA	-0.0977369017271772	0.00111831344081892	-0.0330395744232982	0.271623401443673
AC005088.1	ENSG00000278586	processed_pseudogene	-0.248364144662755	4.7202050624475e-17	-0.102540524298332	0.000626358525555093
IL10RA	ENSG00000110324	protein_coding	-0.0803987419314995	0.00739022185983444	-0.100034593975211	0.000854646826716408
GNAT2	ENSG00000134183	protein_coding	-0.021401292976009	0.476479504843142	-0.0118228691423354	0.694104708984852
TYK2	ENSG00000105397	protein_coding	0.0464418902721981	0.122181493836501	-0.00381229653934436	0.899072233056512
PRELID2P1	ENSG00000257336	processed_pseudogene	0.0423837482175804	0.158394777471448	0.0144041375303653	0.631820911438208
SNORA11D	ENSG00000221475	snoRNA
AC092162.2	ENSG00000230552	lncRNA	-0.210127354841316	1.56324804190178e-12	-0.200396234993689	1.64578762356765e-11
MIR4266	ENSG00000265965	miRNA	-0.155643887702278	1.89728820984378e-07	-0.11449599153109	0.000132815664590616
AL139220.2	ENSG00000230615	lncRNA	-0.0755740759544974	0.011818953562105	-0.0149362479314659	0.619229584403166
ADCY10P1	ENSG00000161912	transcribed_unprocessed_pseudogene	-0.0946368820466486	0.00160446505078547	-0.0803023031299717	0.00747513163902944
AC084851.3	ENSG00000276637	unprocessed_pseudogene	0.0239622208762816	0.425337156848185	0.00778717652080524	0.795606447081745
AC016903.1	ENSG00000236634	lncRNA	-0.0656371519640597	0.028836254627626	-0.0450049436603154	0.134183213361148
AC106772.2	ENSG00000250385	lncRNA	-0.0735721734353693	0.0142605026241352	0.00788123489932389	0.793193288146137
FATE1	ENSG00000147378	protein_coding	0.0518767896449431	0.0842040690652394	0.0628196057928323	0.0364650395194136
AL162464.2	ENSG00000258690	lncRNA	-0.222942488823236	5.88099825685943e-14	-0.112407119470958	0.000176120175139545
FAHD2B	ENSG00000144199	protein_coding	0.227848877771438	1.58555345604468e-14	0.212212649834275	1.0612385839184e-12
AC010186.2	ENSG00000256594	transcribed_unprocessed_pseudogene	-0.156555626696846	1.60555453900806e-07	-0.120527573958479	5.79399807144309e-05
LINC02823	ENSG00000258100	lncRNA	-0.192160301207862	1.10193440263683e-10	-0.205362776792061	5.02278358618492e-12
ADAM3A	ENSG00000197475	transcribed_unitary_pseudogene	0.0629512648320954	0.0360736631850885	0.0519167690324015	0.0839649386304663
TIPIN	ENSG00000075131	protein_coding	0.107353081446178	0.000341813636014773	0.0845264984835222	0.0048627886321238
AC106883.1	ENSG00000225394	processed_pseudogene	-0.108070307688448	0.000311642328547049	-0.0208532225464005	0.487845877827859
RNU6-408P	ENSG00000251719	snRNA	-0.0478207308213055	0.111469209842102	-0.0337471772078552	0.261484557105697
U3	ENSG00000221461	snoRNA	0.0130753717797707	0.663592172458974	0.00852750448138938	0.776667204390797
LINC00315	ENSG00000184274	lncRNA	-0.176556055939935	3.22845731265837e-09	-0.122143945763787	4.5368739494201e-05
AC005775.1	ENSG00000266933	lncRNA	0.0827186124183396	0.00584621077736698	0.0794755281923119	0.00810004497818654
BDH1	ENSG00000161267	protein_coding	0.154496105590751	2.33786685827969e-07	0.152906294229501	3.22135357253906e-07
AC103794.1	ENSG00000254878	lncRNA	-0.21313566821009	7.37308822811796e-13	-0.0861411705020983	0.00409504909069676
PSMB5	ENSG00000100804	protein_coding	0.440854861929893	6.09543800588768e-54	0.345525064311625	0
AC134684.1	ENSG00000254796	processed_pseudogene
BOLA3-AS1	ENSG00000225439	lncRNA	0.0874211950276321	0.00357325549187732	0.0732542645740538	0.0147025620139688
LRIG1	ENSG00000144749	protein_coding	-0.0402919727246371	0.179978721675371	-0.0786548486421205	0.00879574645971268
MIR515-1	ENSG00000207616	miRNA	-0.0483355861786571	0.107664461601938	-0.0364094148785948	0.22569311470981
KCTD1	ENSG00000134504	protein_coding	-0.0854923625848798	0.00438508700710238	-0.101742948640176	0.000694780446625453
NR5A2	ENSG00000116833	protein_coding	-0.20078975434271	1.49973737187852e-11	-0.246296557468361	1.09822227962971e-16
CLBA1	ENSG00000140104	protein_coding	0.11018624375184	0.000236506449921581	0.0829452494034695	0.00572435728637465
NOTCH2	ENSG00000134250	protein_coding	-0.146321072641593	9.90087086644674e-07	-0.194468474392496	7.15341531536961e-11
IGHV3-21	ENSG00000211947	IG_V_gene	0.021279010315245	0.479002886574552	-0.0119637744944466	0.690646114223641
RECQL	ENSG00000004700	protein_coding	-0.117117010085471	9.25824349160994e-05	-0.192188659281985	1.19570585340224e-10
AC012494.2	ENSG00000229494	lncRNA	-0.114007280787142	0.000141941426082441	-0.052372455969858	0.0812779255970142
FN3KRP	ENSG00000141560	protein_coding	0.237719879002397	1.03347781831538e-15	0.186225474415635	4.4523081984127e-10
AC138904.1	ENSG00000246465	lncRNA	0.108316071297285	0.000301890016981212	0.152805361441909	3.17104497440987e-07
LINC02533	ENSG00000260239	lncRNA	0.0769744883661973	0.0103386501580266	0.0341918105196547	0.255248975217835
TMOD1	ENSG00000136842	protein_coding	-0.0400556511770998	0.182548212755619	-0.113544227543896	0.000152552584364924
IGKV2-36	ENSG00000253487	IG_V_pseudogene	0.0145781695162539	0.627707978321614	-0.00914580950367357	0.760950040885721
ELAC2	ENSG00000006744	protein_coding	0.221509681186186	8.57409048952924e-14	0.120008831493468	6.2374015673899e-05
HK2P1	ENSG00000228612	processed_pseudogene	0.0613958404474018	0.0409332196131476	0.03934465023147	0.190442503017355
AC190387.1	ENSG00000279630	TEC
FXYD6	ENSG00000137726	protein_coding	-0.0411800330683408	0.170562726675686	-0.109616518042491	0.000256915601222927
RPSAP15	ENSG00000237506	processed_pseudogene	0.0832317049869335	0.00554669261327605	0.0409638741043254	0.172819973222727
AC090517.3	ENSG00000279683	TEC	-0.138847075522615	3.4652619620278e-06	-0.0177225079686941	0.555479293791237
SPDYE22P	ENSG00000266537	unprocessed_pseudogene	-0.113166693847123	0.000159031337508633	0.0379382471605675	0.206791943012315
AC018541.1	ENSG00000253300	lncRNA	-0.03384316571493	0.260129583218061	-0.0111388679661317	0.710983252671687
MRPL10	ENSG00000159111	protein_coding	0.25925230225838	1.72066608594876e-18	0.171233649133862	1.00945573411185e-08
IGLVVI-22-1	ENSG00000253546	IG_V_pseudogene	-0.0592020211633654	0.0487203646832596	-0.04275929294804	0.154736132270921
RPS26P31	ENSG00000235459	processed_pseudogene	-0.0462451448606289	0.123773432781882	-0.00273737614073595	0.927447685388726
RASA3-IT1	ENSG00000232487	lncRNA	-0.113426859987822	0.000153545545729056	0.013147670294289	0.661847187649014
AL365273.1	ENSG00000240527	lncRNA	-0.267936063252278	1.09415155654489e-19	-0.139551054670854	3.08792095068301e-06
AC093775.1	ENSG00000279104	TEC	-0.0839474799438817	0.00515195367433052	-0.0491028839973431	0.102185594731391
AC125603.2	ENSG00000257883	lncRNA	0.11487001181217	0.000126207589955527	0.0990470685362233	0.000957124747937755
RN7SL807P	ENSG00000243125	misc_RNA	-0.232602648536379	4.32389623087027e-15	-0.150026761792889	5.19584346693547e-07
NCAPH2	ENSG00000025770	protein_coding	0.356478610022252	1.4297695185269e-34	0.284257093062632	5.23077141224372e-22
RPL21P132	ENSG00000183911	processed_pseudogene	-0.111991816716744	0.000186178313293588	0.0058033466668937	0.846923954005687
PAQR3	ENSG00000163291	protein_coding	-0.111674355223478	0.000194227837813595	-0.115029058675236	0.000124724617557489
DPYSL3	ENSG00000113657	protein_coding	-0.162534848111068	5.2448057250217e-08	-0.206457239972652	4.33486715033726e-12
AP000785.1	ENSG00000254933	lncRNA	-0.0935513486417234	0.00181624431716368	-0.123465167836973	3.74391765380975e-05
Y_RNA	ENSG00000222658	misc_RNA	-0.268460846937611	9.23289099098436e-20	-0.12927555201456	1.57188001214778e-05
AC073651.2	ENSG00000256627	processed_pseudogene	-0.114493143969035	0.000132867200996234	-0.0263955907925772	0.379846866710647
MIR607	ENSG00000207976	miRNA	0.0559886823030958	0.0623392512872768	0.0557131466735332	0.063640776876137
LINC01856	ENSG00000237574	lncRNA	-0.0905632315810649	0.00253854199029376	-0.105067426166326	0.000457161163084762
AL355877.1	ENSG00000270733	processed_pseudogene	-0.0838963589402	0.00517928190638187	0.0185582291230433	0.536986820807972
AL139039.3	ENSG00000237685	lncRNA	-0.00594216195044355	0.843309214967994	0.0269266409825046	0.37033137906311
AC012103.1	ENSG00000253376	lncRNA	-0.0872576216100977	0.0036363880359432	-0.105023266845565	0.000459711005220357
APBA2	ENSG00000034053	protein_coding	0.00783133477907636	0.794473279448767	-0.0156167251488434	0.603353081979925
ANTXR2	ENSG00000163297	protein_coding	-0.255313343731915	5.80675794708603e-18	-0.30669656482354	0
MICOS10	ENSG00000173436	protein_coding	0.0777814312323806	0.00956264636497395	0.00565084490857539	0.850875221918387
RNU6-1000P	ENSG00000212368	snRNA	-0.18115572180922	1.22969433783384e-09	-0.123374369142959	3.79390800038814e-05
RNU6-447P	ENSG00000222225	snRNA	-0.0789416754424813	0.0085377651743227	-0.0631400215700925	0.035518798161407
GLRXP2	ENSG00000258544	processed_pseudogene	-0.154905082966298	2.17061215675382e-07	-0.0511318023443143	0.0887616352474288
SERPINI1	ENSG00000163536	protein_coding	-0.039890185161538	0.184363401344113	-0.0870962888811603	0.00370975373134278
AP002802.2	ENSG00000270701	processed_pseudogene	-0.187872949500573	2.86980387628769e-10	-0.0896808868562011	0.00279728640199926
CDKN2A-DT	ENSG00000224854	lncRNA	-0.0124365883309574	0.679088060807478	-0.00896150895951643	0.765624945717691
AL353622.2	ENSG00000271398	lncRNA	-0.142227598864939	1.98185264793306e-06	-0.127651067549053	2.01113623968729e-05
AL355375.2	ENSG00000262566	processed_pseudogene	-0.0993620101745088	0.000921723889344248	-0.0122169316797335	0.684448455412246
AC139769.3	ENSG00000277493	unprocessed_pseudogene	-0.128663799846765	1.7253304070432e-05	-0.0850169675352603	0.00460927270391913
UBE2J1	ENSG00000198833	protein_coding	-0.138200622875651	3.85034689199989e-06	-0.202850008635297	1.02606327399407e-11
THOC1	ENSG00000079134	protein_coding	-0.137268750024241	4.47824636733776e-06	-0.122396642800754	4.43127142887361e-05
EOMES	ENSG00000163508	protein_coding	-0.105133038180643	0.000453396931178424	-0.0977280992052648	0.00111947652884941
AP003385.1	ENSG00000227834	processed_pseudogene	0.00559975508303934	0.852231265089876	-0.00270951284301562	0.928184178277987
AC026367.1	ENSG00000270482	lncRNA	0.0237513054847476	0.429424299421167	0.0295350429284047	0.325769443125703
AL133467.1	ENSG00000258572	lncRNA	-0.0143822123635674	0.632339884887326	-0.0335229344423287	0.264668929922063
DOCK9-DT	ENSG00000260992	lncRNA	0.0608839190439534	0.0426491912026496	0.0425687311111133	0.156562374561916
AC011511.1	ENSG00000167807	protein_coding	-0.0118864650345157	0.692542921935526	-0.0212263395793742	0.48009202229902
LINC02358	ENSG00000251256	lncRNA	-0.0450956237853998	0.133399869084612	-0.0127065343015764	0.672522586435825
MIR4672	ENSG00000263979	miRNA	0.0432145513394986	0.150387282226739	0.0540474304658999	0.071994315935384
AC105129.3	ENSG00000270690	processed_pseudogene	-0.293820033279293	1.601380127867e-23	-0.150429318104217	4.8397776373932e-07
VN1R65P	ENSG00000260883	unitary_pseudogene	-0.0780832753814653	0.00928598096478934	-0.0331815977619722	0.26956716046089
ELAPOR1	ENSG00000116299	protein_coding	-0.000386795957566898	0.989734366546008	-0.078775733998021	0.00869219869017073
AC093157.3	ENSG00000252765	scaRNA	-0.118829725641616	7.28361198554557e-05	-0.0786476670956449	0.00878774359413727
AF001548.2	ENSG00000263335	lncRNA	0.0765234575463793	0.0107963454261177	0.0549665273376426	0.0672858431560467
AL355314.1	ENSG00000223800	lncRNA	-0.0863352488824436	0.00401173245380794	-0.00952327960875123	0.751402592216047
RN7SL823P	ENSG00000263595	misc_RNA	-0.0817677905925253	0.00643999243565533	-0.0146173921939511	0.626782607385883
RNU2-54P	ENSG00000222231	snRNA	-0.0696852636999527	0.0202955312035929	-0.00636448822069991	0.83233243238832
H3C7	ENSG00000277775	protein_coding	-0.117217406419976	9.12978057007559e-05	0.0392091740547969	0.191974760148324
REM2	ENSG00000139890	protein_coding	0.125187677969065	2.90598089509207e-05	0.113929433041522	0.000144819803527217
NTN5	ENSG00000142233	protein_coding	-0.0180792598851543	0.547547363224791	-0.0288667683048507	0.336840300577303
MZT2B	ENSG00000152082	protein_coding	0.319883043601755	8.3714781026309e-28	0.257275965518992	4.1280284495742e-18
FAM90A26	ENSG00000229924	protein_coding	-0.0125754692573512	0.675707201163597	-0.017269180758544	0.565638611133366
HMGB1P23	ENSG00000253770	processed_pseudogene	-0.352876996439897	7.27988603812755e-34	-0.199826212865691	1.88229518915381e-11
PPIAP2	ENSG00000227379	processed_pseudogene	-0.0583755379525969	0.0519597602645488	0.092923004835415	0.00195026021063771
IFNA16	ENSG00000147885	protein_coding	-0.0780427455064374	0.0093227105898685	-0.0800543120082868	0.00764824909218105
AC008572.1	ENSG00000253613	lncRNA	-0.11327275993465	0.000156772983159949	-0.0629760262763097	0.0360004570298871
Y_RNA	ENSG00000201277	misc_RNA	-0.056872724871002	0.0583110232513669	-0.0628131029884458	0.0364844633673195
AC117490.1	ENSG00000225240	unprocessed_pseudogene	-0.188036597991285	2.76797556136187e-10	-0.0804147152017293	0.00737844707016178
PTMAP6	ENSG00000237000	processed_pseudogene	-0.0863795619936879	0.00399292594467028	-0.0334103930352906	0.266277099850523
RNY4P34	ENSG00000201649	misc_RNA	-0.282190173509545	9.49932106481496e-22	-0.122223295624852	4.48507558041865e-05
AC107871.1	ENSG00000260007	protein_coding	0.0968958520626645	0.00123462573480014	0.118085669182435	8.08684157212502e-05
MCL1	ENSG00000143384	protein_coding	-0.17286946162609	6.87212310134541e-09	-0.247137942420387	8.59177817710075e-17
RPS27P1	ENSG00000223876	processed_pseudogene	-0.124952790884055	3.00871866582586e-05	-0.0415890035016713	0.166352503261119
ZNF630-AS1	ENSG00000277541	lncRNA	-0.303565213637301	4.5087528589772e-25	-0.15349820286569	2.79980123244629e-07
LRRC26	ENSG00000184709	protein_coding	0.125892588698314	2.6172804698553e-05	0.105147678057013	0.000452560976693652
POPDC3	ENSG00000132429	protein_coding	-0.0817377339093623	0.00645961609316168	-0.113070699534559	0.000161101567316802
MIR3156-1	ENSG00000263476	miRNA	-0.0413953889556787	0.16833587410917	0.00853730597458268	0.776417320223598
IFNWP2	ENSG00000237691	unprocessed_pseudogene	-0.110591929265413	0.000224196870717569	-0.115327189846805	0.000118550495843716
RPL5P23	ENSG00000240395	processed_pseudogene	-0.295738132474342	8.01722837682506e-24	-0.19401820723498	7.92118800910477e-11
ACTL7A	ENSG00000187003	protein_coding	-0.16546637424254	2.98463156800504e-08	-0.0718783796384047	0.0166627275886294
AC027130.1	ENSG00000261195	lncRNA	-0.297067296094664	4.94841952033432e-24	-0.172079578454717	8.06266879569774e-09
AL160237.2	ENSG00000258887	unprocessed_pseudogene	-0.131124311733666	1.18321301677118e-05	-0.0107736618099144	0.720054073316788
AL691432.1	ENSG00000269737	transcribed_processed_pseudogene	-0.127757409933693	1.97913182996793e-05	-0.105604233711373	0.000427200767729699
G2E3	ENSG00000092140	protein_coding	-0.058872707119956	0.0499902228313928	-0.078670421209802	0.00878234584485354
ULK1	ENSG00000177169	protein_coding	0.220578522173673	1.09393859909732e-13	0.126466634542014	2.43891194957327e-05
TLK1P1	ENSG00000226783	processed_pseudogene	-0.246936606949109	7.20219944685562e-17	-0.106418567247659	0.000385227474522692
EXTL2	ENSG00000162694	protein_coding	-0.164813822738579	3.38663983290219e-08	-0.198261028083322	3.0020668962092e-11
PBX1	ENSG00000185630	protein_coding	-0.00292916424689782	0.922379989258591	-0.0288479176881582	0.3371017284889
RNA5SP462	ENSG00000252539	rRNA_pseudogene	-0.203045873043637	8.77073614377149e-12	-0.121642225570704	4.87773861741894e-05
AL450472.1	ENSG00000229015	transcribed_unprocessed_pseudogene	5.06402301946051e-05	0.998655962893912	0.0217866492013155	0.468575210192171
IGHV3OR16-10	ENSG00000233732	IG_V_gene	-0.0391818212503975	0.19228522016058	-0.0688053654645	0.0219365730661186
KRT18P56	ENSG00000249668	processed_pseudogene	0.0436922618719415	0.145924677764726	0.084597416291698	0.00481567921064843
A2ML1	ENSG00000166535	protein_coding	0.0587920567354265	0.0503054061202838	0.0921512783483699	0.00212724345603367
RNU6-242P	ENSG00000207087	snRNA	-0.187527764780376	3.09671426022601e-10	-0.172383236437136	7.58301045507359e-09
COL19A1	ENSG00000082293	protein_coding	-0.0780528846013578	0.00931351005817589	-0.132582838896496	9.43128066652688e-06
AC099794.1	ENSG00000234318	lncRNA	-0.0436594898409648	0.146227551839635	-0.0430314406972006	0.152125121783248
PNMA6A	ENSG00000235961	protein_coding	0.0233415321677386	0.437429756726164	-0.0163801475908219	0.585817229951408
AC027575.2	ENSG00000278107	lncRNA	-0.112782203239412	0.000167476788576154	-0.12166405053761	4.86241972122812e-05
Y_RNA	ENSG00000207196	misc_RNA	-0.248544678834266	4.47374024639408e-17	-0.104869661062774	0.00046868408131759
RN7SL300P	ENSG00000265813	misc_RNA	-0.221868120716989	7.80427567660966e-14	-0.095466273736218	0.00145822426636159
TCTE1	ENSG00000146221	protein_coding	-0.024867511575056	0.408053875349876	-0.0411778560721622	0.17058534953336
RNU6-564P	ENSG00000222915	snRNA	-0.217124661608726	2.67481033233109e-13	-0.155643464656367	1.89743477026145e-07
SLC35D3	ENSG00000182747	protein_coding	-0.00582610759347023	0.846331038648297	-0.0156508646044995	0.602614960981542
AF274858.1	ENSG00000260081	transcribed_processed_pseudogene	0.28942078849389	7.67399776183358e-23	0.290026540868239	6.19478794573368e-23
EP400	ENSG00000183495	protein_coding	-0.0463104978625484	0.123242854369343	-0.0775925707766603	0.0097540797191467
FCRL1	ENSG00000163534	protein_coding	-0.105636643825522	0.000425451827756247	-0.0855607675688828	0.00435365402807417
NDST1-AS1	ENSG00000254333	lncRNA	-0.0753218720397889	0.012104643219088	-0.0426588276371712	0.155708549272131
AP001207.3	ENSG00000254024	lncRNA	0.222629422104847	6.3873963840191e-14	0.218391361302655	1.93037958915861e-13
RNA5SP434	ENSG00000252456	rRNA_pseudogene	-0.221937112452679	7.6640920859703e-14	-0.0922593831792036	0.0021015957397058
LINC01732	ENSG00000237292	lncRNA	-0.00369143694071272	0.902271229093702	0.00317746598631839	0.915823711327373
AC009930.1	ENSG00000253489	lncRNA	-0.0260383892445802	0.386330947468494	0.00263911480627831	0.930045237275776
ADAMTSL4	ENSG00000143382	protein_coding	-0.0786858365825658	0.00875492557463816	-0.0817049163827899	0.00649390564210928
C19orf73	ENSG00000221916	protein_coding	0.319203185025138	1.09655603129379e-27	0.292614520618739	1.85814247127547e-23
SORBS2	ENSG00000154556	protein_coding	-0.155831190303866	1.83346115594676e-07	-0.175816479841311	3.99749906128456e-09
BTF3P12	ENSG00000213003	processed_pseudogene	-0.298453988732171	2.98306168461835e-24	-0.0686598146598955	0.0222188612616017
TRMT44	ENSG00000155275	protein_coding	-0.0140925214973478	0.63921383435029	-0.0440646741932904	0.14249826630777
ZNF486	ENSG00000256229	protein_coding	-0.0132040684218758	0.660487243596458	-0.0224977941061966	0.454121039487449
ZC3H8	ENSG00000144161	protein_coding	0.00220146897532493	0.941623121716413	-0.0109843613588816	0.714773640595409
AC084116.3	ENSG00000253530	lncRNA	-0.0435077556396635	0.147636120312125	-0.0475645250050118	0.113401637520593
DENND1A	ENSG00000119522	protein_coding	0.122872074277099	4.08208417904816e-05	0.0594680551648972	0.0477255743311603
GBP5	ENSG00000154451	protein_coding	-0.0235237323164428	0.433859695956149	-0.0342818288106755	0.253955627398567
AC006213.3	ENSG00000267191	lncRNA	-0.115329876900597	0.000118506812848725	-0.0880917227024432	0.00332473368966912
AC093162.1	ENSG00000246575	unprocessed_pseudogene	-0.0546471727555058	0.0688888156116819	-0.0499007627118189	0.0967257820817812
AC090948.2	ENSG00000272498	lncRNA	-0.293246097864897	1.96769148035714e-23	-0.201852863303268	1.16565925037379e-11
MIR378C	ENSG00000264803	miRNA	-0.0384565074031173	0.200652653381698	-0.00251724436813539	0.933267930236117
RARRES1	ENSG00000118849	protein_coding	-0.0443694818087833	0.139772715605068	-0.0548317058533763	0.0679607813075381
MTND4P10	ENSG00000226663	processed_pseudogene	-0.0615528709178454	0.0404187045889408	-0.0568925308577276	0.0582233088809249
AC119751.4	ENSG00000250753	processed_pseudogene	0.0140947303580488	0.63916130300714	-0.00836890453177364	0.780713822098581
POM121L6P	ENSG00000243307	processed_pseudogene	-0.201654109842469	1.22202053255748e-11	-0.053539838839379	0.0747112878015163
PRPH2	ENSG00000112619	protein_coding	-0.133119664390119	8.67078762857344e-06	-0.171046470389554	1.04783776859716e-08
AC007611.1	ENSG00000260086	lncRNA	0.00864383512203377	0.773702908356884	-0.0354427066218928	0.238262759584573
KRTAP19-1	ENSG00000184351	protein_coding	-0.022834390826176	0.447455198368683	0.014733798060908	0.62403972862509
AC097375.3	ENSG00000251249	lncRNA	-0.0899369090530636	0.00271983566689322	0.0149306415398886	0.619413328430766
BX322557.1	ENSG00000229382	lncRNA	-0.114876830727855	0.0001260900385943	-0.0658615698197953	0.028292453982049
ACTBP14	ENSG00000229001	processed_pseudogene	0.0110184659785556	0.713969301898364	0.0367687444731215	0.221143629748632
AC027682.5	ENSG00000261396	lncRNA	-0.099721512305548	0.000882797030829718	0.00127888856682348	0.966067356269233
ENTPD6	ENSG00000197586	protein_coding	0.281496667735338	1.20452822314982e-21	0.227362936989784	2.15242634215968e-14
AC024267.3	ENSG00000264304	lncRNA	-0.133162045701733	8.61330848445241e-06	-0.0879494840025813	0.00337609931073448
C15orf32	ENSG00000183643	lncRNA	-0.0764912422929152	0.0108297147208467	-0.0487930975580107	0.104370333335089
AC092660.1	ENSG00000234877	lncRNA	-0.0126162484202361	0.67471572565545	0.00988021353175525	0.742409367161769
CFB	ENSG00000243649	protein_coding	-0.126542158459178	2.37554211327252e-05	-0.131986432334422	1.05395775282861e-05
LINC01626	ENSG00000223765	lncRNA	-0.0501601807177889	0.0950016730225075	-0.0189538325759343	0.528342154936668
RRS1-AS1	ENSG00000246145	lncRNA	-0.0698078204650832	0.0200756635871824	0.13867731615507	3.56265353688641e-06
STMP1	ENSG00000243317	protein_coding	0.115713245000283	0.000112427465968799	0.0577672404380695	0.0544665557249836
RNU6-337P	ENSG00000212545	snRNA	-0.0692029171507486	0.0211813659846136	-0.0417953350168304	0.16425823042146
ANAPC1	ENSG00000153107	protein_coding	-0.0679870650162395	0.0235649901262073	-0.0902718873538521	0.00262999305396686
AL031670.1	ENSG00000275582	lncRNA	-0.17581699298364	3.7612361643836e-09	-0.0954661293044337	0.00145824862865185
RNU6-390P	ENSG00000252068	snRNA	-0.0495294747433865	0.0992367680669807	-0.0085488538055522	0.776122943698016
HSPA8P7	ENSG00000224773	processed_pseudogene	0.100875690995058	0.000767872710442961	0.109147315470601	0.000270979146665945
AC104462.2	ENSG00000238224	lncRNA	-0.350572460544985	2.04001924604785e-33	-0.186851737553308	3.59289900134975e-10
CDO1	ENSG00000129596	protein_coding	-0.192512496559549	1.01760065167157e-10	-0.223024991998219	5.75424590975383e-14
AL358335.1	ENSG00000258750	processed_pseudogene	-0.0744903553833305	0.0130903309257608	-0.0583044560646732	0.052246578531647
AC093535.2	ENSG00000279118	TEC	-0.229769459422467	9.41260208043548e-15	-0.269884061793708	7.58338936613887e-20
PCDH11X	ENSG00000102290	protein_coding	-0.0305625502707407	0.309213772892955	-0.133067916773807	8.74146614364875e-06
LINC02351	ENSG00000277987	lncRNA	-0.0756625199182718	0.0117201902591074	-0.132487229553158	9.57323636060375e-06
ASGR1	ENSG00000141505	protein_coding	0.0616815747713574	0.0400010959584842	0.0621377563414003	0.0385638057863064
OR4C2P	ENSG00000182565	unprocessed_pseudogene	-0.0332843065438372	0.268086785454395	0.0469051625900345	0.118496119341636
AC013738.1	ENSG00000252888	snoRNA	-0.0960197673251303	0.00136756605160729	-0.0547986251687066	0.0681222158560468
TNPO3	ENSG00000064419	protein_coding	0.0650016633472844	0.0304251550283573	0.0292321026107278	0.330704725914789
IQCJ	ENSG00000214216	protein_coding	-0.16581201162186	2.79084398988484e-08	-0.138356437792026	3.75394723679945e-06
PIGO	ENSG00000165282	protein_coding	0.208371888771435	2.41112793487003e-12	0.149171015914724	6.22537706293472e-07
MIR6134	ENSG00000277569	miRNA	-0.0686058373560759	0.0223243464781994	-0.0557997379661559	0.063229358521297
AL022334.1	ENSG00000233388	processed_pseudogene	0.0776976169102352	0.00964076007861041	0.0393180134022965	0.190743057321246
AC243961.1	ENSG00000228229	lncRNA	-0.0320789237628349	0.285813317204167	-0.0323176112679809	0.282241773233622
NDUFA3	ENSG00000170906	protein_coding	0.246886147141699	7.31021597608549e-17	0.203570816163551	8.64855981907668e-12
POC1B-AS1	ENSG00000270344	lncRNA	-0.27249807552521	2.46931381888786e-20	-0.164203532227869	3.98786006874648e-08
SMAD9-IT1	ENSG00000236711	lncRNA	-0.219745031401461	1.35924056070022e-13	-0.144612199679462	1.32588130220235e-06
CTXND1	ENSG00000259417	protein_coding	-0.0621661356577967	0.0384614670334331	-0.0828332170038865	0.00577807503280346
RNU1-11P	ENSG00000206702	snRNA	-0.309105789832168	5.56987098128592e-26	-0.088815751659931	0.00307412038695599
AC087477.3	ENSG00000259312	lncRNA	-0.130471514781256	1.30860891490393e-05	-0.0610461756286258	0.0420988451985594
LINC02485	ENSG00000248456	lncRNA	-0.0475519201859922	0.113497385085629	0.0258264662217577	0.390209563568593
RN7SKP112	ENSG00000223145	misc_RNA	-0.282594067690716	8.26987226442839e-22	-0.14733586797318	8.31132573154674e-07
AL161891.1	ENSG00000276672	lncRNA	-0.0984128004291269	0.00103226636036384	-0.0412300270629012	0.17004381774105
MIR2115	ENSG00000252466	miRNA	-0.0867395539304776	0.00384308280144736	-0.0429267929654975	0.153125129831984
CFAP298-TCP10L	ENSG00000265590	protein_coding	0.0616643309996591	0.0400568343166218	0.054015641712214	0.0721620648977308
RNU4-72P	ENSG00000222686	snRNA	-0.0847520386287481	0.00473865716583168	-0.00582741029882057	0.846297106187336
NCF1B	ENSG00000182487	transcribed_unprocessed_pseudogene	0.0221028804248841	0.462143306861757	0.00552491831242388	0.854183835595262
PAICSP5	ENSG00000229877	processed_pseudogene	-0.189810402458336	1.86722011978113e-10	-0.097640676869231	0.0011310885302098
AC012354.5	ENSG00000276229	misc_RNA
RNA5SP113	ENSG00000222418	rRNA_pseudogene	-0.0733426039117115	0.0145671043135368	-0.0661746016186111	0.0275486798398771
NR6A1	ENSG00000148200	protein_coding	0.0221728535951918	0.460726783741945	0.0459260711265151	0.126375986162252
XRCC6P1	ENSG00000237417	processed_pseudogene	-0.0175388055576689	0.559585429074218	0.000775144846025574	0.979429227501537
PTPN2P2	ENSG00000224117	processed_pseudogene	-0.319404313044547	1.01246861287305e-27	-0.161947938017964	5.86440328289062e-08
RNA5SP284	ENSG00000207277	rRNA_pseudogene	0.0234141283542564	0.436005275315843	0.0622174357817496	0.0383014519804402
SNORA52	ENSG00000199785	snoRNA
Y_RNA	ENSG00000206734	misc_RNA	-0.252809429538047	1.24463546659191e-17	-0.104775744198263	0.000474250458622384
AP000943.2	ENSG00000255929	lncRNA	-0.0510890663271132	0.0890289851547877	-0.0658499567104856	0.0283203763585825
RN7SKP123	ENSG00000222664	misc_RNA	-0.112615919224785	0.000171258251019597	-0.0687226806675963	0.0220965511859918
AC021483.2	ENSG00000261229	lncRNA	-0.138266254055334	3.80945677176325e-06	-0.101880312764024	0.000683214522687279
MARVELD1	ENSG00000155254	protein_coding	0.0514059553888474	0.0870619075714718	7.28215495479072e-05	0.998067054114616
AC004057.1	ENSG00000196656	transcribed_processed_pseudogene	-0.0282609377757519	0.347083001498064	-0.020362890546195	0.498137360841368
AL162740.1	ENSG00000207022	snoRNA	-0.187492175781241	3.12108050441035e-10	-0.108065292695755	0.000311844364729486
CPT2	ENSG00000157184	protein_coding	0.201777159117685	1.18682059122138e-11	0.102480947579306	0.00063471100822822
AC019070.1	ENSG00000212181	snoRNA	-0.33038345854577	1.18461271690989e-29	-0.148443711369372	6.85668161597113e-07
AC122129.1	ENSG00000197815	lncRNA	-0.239470824079569	6.28400536504466e-16	-0.19077755129858	1.50411628284497e-10
AC104843.2	ENSG00000231139	unprocessed_pseudogene	0.063112100145935	0.0356004142412954	0.0451014886082873	0.133349327488432
Y_RNA	ENSG00000207438	misc_RNA	-0.212249492172037	9.21090321084826e-13	-0.119895391185446	6.26347639902161e-05
H3P9	ENSG00000227430	processed_pseudogene	-0.130825698646588	1.23908216614082e-05	-0.0721636760069205	0.0162348050880634
AC135048.3	ENSG00000275263	lncRNA	0.0850767248138777	0.00458053403981524	0.0625905000617938	0.0371547067019494
Y_RNA	ENSG00000206713	misc_RNA	-0.196861051043831	3.76043391079168e-11	-0.0606870687685079	0.0433250176977307
AL358033.1	ENSG00000252537	snoRNA	-0.0513975376346541	0.0871137037502762	-0.0332055774480487	0.269221033255829
PI4K2A	ENSG00000155252	protein_coding	0.0796684824416726	0.00794684220700835	-0.0492740236110039	0.100988729961893
AC084149.1	ENSG00000230968	lncRNA	-0.0729836204754088	0.0150581831120161	-0.0297869561117699	0.321658194186115
Y_RNA	ENSG00000274603	misc_RNA	-0.325729456761431	7.9833506844692e-29	-0.19056351832199	1.57800099805158e-10
C14orf93	ENSG00000100802	protein_coding	0.104484190347434	0.000491925439035386	0.0716010649524759	0.0171043221352707
PPP1R1AP2	ENSG00000261084	processed_pseudogene	0.00866293227183622	0.773216595073227	0.0281390552333848	0.349167326250467
NREP	ENSG00000134986	protein_coding	-0.187970574989996	2.80862633317778e-10	-0.215055743193754	5.21749453550472e-13
MAFK	ENSG00000198517	protein_coding	0.213433318942796	6.84053141229362e-13	0.182059847753076	1.08806610350836e-09
LINC02726	ENSG00000255193	lncRNA	-0.00167273875608159	0.955626859960594	-0.0143490809081437	0.633124456770232
PLCD4	ENSG00000115556	protein_coding	0.0542273412917144	0.0710509294082737	0.0318121955376059	0.289791369560518
STK35	ENSG00000125834	protein_coding	0.159734540817807	8.90309559129909e-08	0.158678341224167	1.12817010630319e-07
KIF1B	ENSG00000054523	protein_coding	-0.0797762489798823	0.00786240977653084	-0.0863092143586816	0.00403332360202242
AL031587.2	ENSG00000233739	lncRNA	-0.0330120749659345	0.272022780153834	-0.0364372763117159	0.225337991657249
RNA5SP115	ENSG00000223092	rRNA_pseudogene	-0.0451182812197007	0.133204694758595	-0.024802003253649	0.409290321462948
LINC02386	ENSG00000257756	lncRNA	-0.0765041964698551	0.0108162854988471	-0.0377292133097359	0.209306305339763
AL138781.1	ENSG00000275329	lncRNA	0.0731569383150834	0.0148193002001532	0.0784561635298506	0.00895406039164009
FAT3	ENSG00000165323	protein_coding	-0.293861213193016	1.57785694955269e-23	-0.248026040155425	5.21829139331231e-17
MIR520G	ENSG00000207799	miRNA	-0.0462669631740253	0.123596099827342	3.11273440366785e-06	0.999917385199628
SIPA1	ENSG00000213445	protein_coding	0.218585166501077	1.83608509615607e-13	0.124433728210832	3.29394854292346e-05
AC124312.2	ENSG00000257647	lncRNA	-0.225646025502369	2.86692603679853e-14	-0.181061756262266	1.25449978171701e-09
LDHBP3	ENSG00000248950	processed_pseudogene	-0.146523195283266	9.56260482141324e-07	-0.0720411754014565	0.0164173506066497
Y_RNA	ENSG00000238943	misc_RNA	-0.0629975300924426	0.0359369845790463	-0.0718897933369644	0.0166454198364398
AC134043.1	ENSG00000252458	snoRNA	-0.127814294425733	1.96221152356992e-05	-0.0851802904549014	0.00453111052072808
AC025857.1	ENSG00000255144	unprocessed_pseudogene	-0.139630943399237	3.04767572613609e-06	-0.0876324831950728	0.00349318112331231
CDK2AP2P2	ENSG00000237451	processed_pseudogene	0.0364884388675541	0.22468690960601	0.0222774594451661	0.458613691785173
PTGR1	ENSG00000106853	protein_coding	0.0544591119487804	0.0698505513889579	0.0121705951034744	0.685535616940727
RPS24	ENSG00000138326	protein_coding	0.103682629823903	0.000543730742903298	0.0207521180671611	0.489899253569429
RPS3AP22	ENSG00000240083	processed_pseudogene	-0.165484442305783	2.97418622970824e-08	-0.051013524242272	0.0895031491801637
MFN2	ENSG00000116688	protein_coding	0.0683585246288568	0.0228132368444691	-0.0471785190769673	0.116352291280776
MTOR-AS1	ENSG00000225602	lncRNA	-0.331016987802794	9.1130877587116e-30	-0.129758108852324	1.4600963853596e-05
RBMS2	ENSG00000076067	protein_coding	-0.248892846996302	4.03368507530594e-17	-0.278409998609027	4.2577811919024e-21
LSAMP	ENSG00000185565	protein_coding	-0.14806667323717	7.3218304798038e-07	-0.178172498875663	2.30635416262246e-09
GCK	ENSG00000106633	protein_coding	0.00655806960540301	0.827311769123892	-0.00228040350684403	0.939533932702623
KLF7P1	ENSG00000240704	processed_pseudogene	-0.0800268488867409	0.00766916597252395	-0.0661000735397251	0.0277242162991688
AC020663.1	ENSG00000266994	lncRNA	-0.204343240971254	6.42435580763868e-12	-0.0906152605172213	0.00252398983005077
RPL9	ENSG00000163682	protein_coding	0.065266301144664	0.0297545840697837	-0.0351812721661644	0.241703826377362
GPR171	ENSG00000174946	protein_coding	-0.13676481674736	4.85746495758353e-06	-0.123229192543074	3.87515366117654e-05
MIRLET7E	ENSG00000198972	miRNA
AC011558.1	ENSG00000279753	TEC
RXRB	ENSG00000204231	protein_coding	0.185404467224235	4.9296905028384e-10	0.1353033628564	6.26354876436306e-06
ABHD5	ENSG00000011198	protein_coding	0.0223176027030516	0.457804220298456	-0.0149334677442414	0.619294822416306
AL049812.1	ENSG00000223651	processed_pseudogene	-0.211302426327649	1.16714638609501e-12	-0.0654847765608554	0.0292105864303146
CREG1	ENSG00000143162	protein_coding	-0.0690888520426494	0.021395700280737	-0.170867948937111	1.0857625125646e-08
AL031773.1	ENSG00000232529	lncRNA	-0.0355629994065028	0.236672302262714	-0.00616310253230977	0.837562761970854
ZDHHC20P1	ENSG00000233916	processed_pseudogene	-0.15526031390048	2.03475965946064e-07	-0.180928445759415	1.29052922974927e-09
AL355483.2	ENSG00000232762	lncRNA	-0.233320219957898	3.54486175724283e-15	-0.0585249757820141	0.0513610607245325
GCNT2	ENSG00000111846	protein_coding	-0.144426641094705	1.36832592525904e-06	-0.161951826921732	6.11826025971929e-08
AC079466.1	ENSG00000266976	lncRNA	-0.102304909756438	0.00064479523286996	-0.0209960369587304	0.484870063160068
POLR2I	ENSG00000105258	protein_coding	0.356628848731547	1.33530653609326e-34	0.305775900545313	0
AP001059.2	ENSG00000278158	lncRNA	-0.00724814036241163	0.809472957124226	-0.00821010424747998	0.784771502315881
SNRNP35	ENSG00000184209	protein_coding	0.252099616729197	1.54257380175957e-17	0.181117980148231	1.32793237518356e-09
AC011487.4	ENSG00000274892	unprocessed_pseudogene	-0.0121590785147396	0.685862934687704	0.00645837578766594	0.829896528740005
LIMD2	ENSG00000136490	protein_coding	0.0649215930477198	0.030630584468158	0.024307124115388	0.418643628412113
DCAF7	ENSG00000136485	protein_coding	0.0393439339028652	0.190450581088366	-0.0150985721539087	0.615425800563848
AC092999.1	ENSG00000279311	TEC	-0.347047610931085	9.70385065190942e-33	-0.263996971227293	3.86704440880817e-19
AC073575.1	ENSG00000258323	lncRNA	-0.292484143679323	2.58470814502207e-23	-0.0959626919246283	0.00137666858254933
ADAMTSL4-AS2	ENSG00000237781	lncRNA	-0.176624811925798	3.18280062238309e-09	-0.132583935613178	9.42966402967302e-06
AC245140.2	ENSG00000280195	lncRNA	0.0791827096081279	0.00833758473780804	0.0909952111275058	0.00242820207784595
AC092905.1	ENSG00000244561	processed_pseudogene	-0.0521889790821768	0.0823513165051632	-0.0140026408493096	0.64135291530212
RHOC	ENSG00000155366	protein_coding	0.224286027261989	4.11991249396807e-14	0.0912713470649361	0.00235497505060191
MIR378A	ENSG00000199047	miRNA	-0.0575352168085072	0.0554359262654454	-0.0288958002650408	0.336354384359025
MIR548U	ENSG00000212017	miRNA	-0.342678610048421	6.52408928054917e-32	-0.192385904435703	1.04716148026578e-10
MIR421	ENSG00000202566	miRNA	-0.305500687670705	2.18278716101452e-25	-0.19342113753878	8.28066585463329e-11
CDON	ENSG00000064309	protein_coding	-0.104916448405532	0.000465933804579486	-0.124598172765937	3.21537892478249e-05
AC010480.1	ENSG00000279883	TEC	-0.339480347563307	2.58240356776209e-31	-0.0848343554643109	0.00469810847296821
RIPPLY3	ENSG00000183145	protein_coding	0.149144318498858	6.06676526480881e-07	0.139576362281414	3.07511706315565e-06
CDS2	ENSG00000101290	protein_coding	-0.0452089595275532	0.132425787742233	-0.0643917755375373	0.0320350538536183
SACS-AS1	ENSG00000229558	lncRNA	-0.197933795265337	2.93118798791117e-11	-0.162227729363912	5.5606731729646e-08
AC104308.1	ENSG00000226489	processed_pseudogene	-0.00347965836876959	0.907852230092008	0.00947641889878055	0.752585821875622
LRRC32	ENSG00000137507	protein_coding	-0.069213400569147	0.0211617611423636	-0.129245598836052	1.60537977465389e-05
RCN1P1	ENSG00000215477	processed_pseudogene	-0.0194304852918129	0.518021273286688	0.0210508939548622	0.483729627491237
AC105339.5	ENSG00000279758	TEC	-0.271026403341113	4.00392643948654e-20	-0.152039802863768	3.63641687912097e-07
AL590704.1	ENSG00000219409	processed_pseudogene	-0.331021490370478	9.09609555772299e-30	-0.144669951499016	1.31293123756014e-06
ATP5F1AP3	ENSG00000263232	processed_pseudogene	-0.0544551978650402	0.0698706841884369	-0.0338657336905254	0.259811719529903
DCP2	ENSG00000172795	protein_coding	-0.133204661352899	8.55587830251841e-06	-0.15204550955333	3.75477286453288e-07
RPL31P17	ENSG00000235225	processed_pseudogene	0.00777012404475096	0.796044154779951	-0.0385727869358861	0.199293645929278
SNORD93	ENSG00000221740	snoRNA	-0.121311785058262	5.1153300954615e-05	-0.105564417575134	0.000429358533825256
MIR3665	ENSG00000266325	miRNA
BPIFA1	ENSG00000198183	protein_coding	-0.0133622322217051	0.656679375706806	-0.0183152376646778	0.542331612960165
AC091564.6	ENSG00000255680	lncRNA	-0.0799809984048888	0.00770420143550856	-0.0817688868844242	0.00643927769298516
LINC01615	ENSG00000223485	lncRNA	-0.0564472217901764	0.0602220726074826	-0.0689373510080012	0.021683293266449
AC008837.2	ENSG00000248928	processed_pseudogene	-0.0729117542286543	0.0151582251554243	-0.0727077218464186	0.0154454425160391
HBZ	ENSG00000130656	protein_coding	0.0324366268100335	0.280472252200422	0.0496587550290911	0.0983566275107812
TRMT2B-AS1	ENSG00000225839	lncRNA	-0.114322102174107	0.00013599753033105	-0.0574331284309924	0.0558711267041922
RN7SL818P	ENSG00000274234	misc_RNA
AL646090.1	ENSG00000223504	lncRNA	-0.0963894991788094	0.00130993031244152	-0.0751723348218146	0.0122769063373948
CALHM2	ENSG00000138172	protein_coding	0.0806020409516389	0.00724160779654691	-0.0326601174488333	0.277122526714776
UQCRC1	ENSG00000010256	protein_coding	0.406563920198367	2.17486266202448e-45	0.301539449493016	0
RNU6-744P	ENSG00000202427	snRNA	-0.0878672565638036	0.00340612162646537	-0.0673492639628451	0.0249058866555843
AC005899.5	ENSG00000266385	lncRNA	-0.288515649877555	1.05574186358084e-22	-0.167514077831345	2.00113106375148e-08
KRT8P41	ENSG00000213538	processed_pseudogene	0.00705656483853124	0.814415836453252	0.0137193965043761	0.648113289160706
MIR596	ENSG00000207826	miRNA	-0.0589425316759888	0.0497186840448907	-0.0652259305623598	0.0298560522322226
OR8D1	ENSG00000196341	protein_coding	-0.117823110512279	8.38972185831939e-05	-0.0259929486007306	0.387160616855467
CICP11	ENSG00000237799	processed_pseudogene	-0.0583488206460565	0.0520674110011974	-0.0536623625411387	0.0740479177466876
LINC00972	ENSG00000225128	lncRNA	-0.0618107254146862	0.0395857178706206	-0.0194751806987547	0.517058858646353
ZMYND10	ENSG00000004838	protein_coding	0.0526738806002748	0.0795391487478639	0.0262787079625354	0.381903613685763
CENPE	ENSG00000138778	protein_coding	0.113761222285823	0.000146756272180989	0.129974034283052	1.43667605074117e-05
EIF2AK2	ENSG00000055332	protein_coding	-0.0805299692426361	0.00729398382713848	-0.0896335616459447	0.0028206688894606
AC022206.1	ENSG00000240419	processed_pseudogene	-0.107693498916567	0.00032716835998649	0.0251242721699361	0.4032290802711
DPEP2NB	ENSG00000263201	protein_coding	-0.0243332580053166	0.41820247401553	0.0158640796286389	0.597681553117816
LRRIQ4	ENSG00000188306	protein_coding	-0.142284018944559	1.96324068011426e-06	-0.201725186971753	1.20156526540325e-11
NQO2-AS1	ENSG00000224846	lncRNA	-0.0745195906619837	0.0130545076715078	-0.0435948809995674	0.146826063599676
PRICKLE3	ENSG00000012211	protein_coding	0.272350001781237	2.59271650941507e-20	0.181309329173376	1.27536635963996e-09
MIRLET7F2	ENSG00000208012	miRNA	-0.0810251852826191	0.00694084280302297	-0.0702651713511184	0.0192733985668182
ENDOV	ENSG00000173818	protein_coding	0.084225182639974	0.00500576037215722	0.0720905714613253	0.0163596642703618
SMIM23	ENSG00000185662	protein_coding	-0.106193629186142	0.000396419438961227	-0.0854832449570784	0.00438929215488241
BEND2	ENSG00000177324	protein_coding	-0.0797781006175591	0.00786096610331794	-0.00978450363896266	0.74481746610689
INTS4	ENSG00000149262	protein_coding	0.0134248602374295	0.655174027384114	-0.059980964515573	0.0458357349853887
RNA5SP112	ENSG00000251746	rRNA_pseudogene	-0.0847905678052968	0.00471963874690925	-0.0397004349376929	0.186461375978288
AC092353.1	ENSG00000251391	lncRNA	-0.0643712486845048	0.0320749974053623	-0.0716418635800151	0.0170249497764551
TXNP4	ENSG00000262519	processed_pseudogene	0.0722161623255645	0.016157138759061	0.0650914869251402	0.0301961101823788
SNORD60	ENSG00000206630	snoRNA	0.104428884726459	0.000495346713740552	0.107034220460136	0.000356084978777812
MINDY1	ENSG00000143409	protein_coding	0.0268104695027598	0.372400233025506	-0.01182272857604	0.694063463932043
XDH	ENSG00000158125	protein_coding	-0.12244727990069	4.34186738114286e-05	-0.139499048400638	3.1143929921148e-06
SMG6-IT1	ENSG00000278941	TEC	-0.319905276725188	8.29780772223963e-28	-0.152144765692504	3.56892258468801e-07
YAP1P1	ENSG00000220494	processed_pseudogene	-0.149272029671337	5.93254562533108e-07	-0.188958764735894	2.256763438421e-10
AP000766.1	ENSG00000261098	lncRNA	-0.20830630130731	2.45029987901556e-12	-0.201835011548775	1.30389272207624e-11
INKA1	ENSG00000185614	protein_coding	0.0389304254106481	0.195155892993725	-0.0261876392348115	0.383555871226449
AL592164.1	ENSG00000261435	lncRNA	-0.0615897837746933	0.0402985566352399	0.00423000960991162	0.888100563948253
ZDHHC20	ENSG00000180776	protein_coding	-0.172777139731709	7.00192657918884e-09	-0.212700643076661	9.40136940249041e-13
AC025594.1	ENSG00000224163	unprocessed_pseudogene	0.00273180236813152	0.927595008441096	-0.0215228816913487	0.473977671029072
AC020914.2	ENSG00000268839	unprocessed_pseudogene	-0.0974779511249526	0.00115299944274968	-0.0580660473011178	0.0532182385480313
RPS15AP18	ENSG00000242979	processed_pseudogene	-0.0838003002119529	0.00523098700098774	-0.0517209632455491	0.0851413789305044
LINC02812	ENSG00000230138	lncRNA	-0.11883264755788	7.28061166517179e-05	-0.101367278659056	0.000723272357704884
AC138956.1	ENSG00000250909	lncRNA	-0.241635802673226	3.37819412150106e-16	-0.156950532982263	1.49310193612134e-07
RNA5SP486	ENSG00000251770	rRNA_pseudogene	-0.0202733948679123	0.500028138429811	0.00917500541882483	0.760210261409769
ANKRD42	ENSG00000137494	protein_coding	-0.0225344763491515	0.453444932299566	-0.0592914956800202	0.0483910722788807
SLC43A2	ENSG00000167703	protein_coding	0.100578352021658	0.000796073319578713	0.0509448897387425	0.0899336800215925
AC104785.1	ENSG00000270720	lncRNA	0.0191320378934662	0.52447129690392	0.036642947945269	0.222728816701302
IMP3P1	ENSG00000230589	processed_pseudogene	-0.0374543331443273	0.21264625715218	-0.057170885156307	0.0570021052767753
AL359881.3	ENSG00000270171	lncRNA	-0.0555744268326787	0.0643044729865254	-0.0462913229555519	0.123398344629911
RN7SL531P	ENSG00000264071	misc_RNA	-0.243489779713171	1.97579458701799e-16	-0.0934951041237977	0.00182788662917493
MIR6777	ENSG00000274111	miRNA	-0.0434159080284654	0.148493771352519	0.0587313705001981	0.0505436642349057
AL158829.1	ENSG00000232939	lncRNA	-0.0468734819018278	0.118745336863359	-0.00448763246049766	0.881334439394892
AC104687.1	ENSG00000242727	processed_pseudogene	-0.0737094129651695	0.0140799401408111	-0.011520203715396	0.70155525336196
RTEL1-TNFRSF6B	ENSG00000026036	protein_coding	0.0381806135920545	0.203904137830423	0.0749271630538456	0.012579559926579
Z84468.1	ENSG00000281732	lncRNA	-0.177680082538448	2.55603020645792e-09	-0.0650698485831866	0.030251150960705
TMEM232	ENSG00000186952	protein_coding	-0.198758247503537	2.41810945981538e-11	-0.20981227095857	1.69016301935575e-12
AL137779.3	ENSG00000259161	processed_pseudogene	-0.336287501533628	1.00360909030783e-30	-0.0977807562878272	0.0011125354922637
C9orf78	ENSG00000136819	protein_coding	0.200796554213419	1.49732855267607e-11	0.041006670601746	0.172344984409527
STATH	ENSG00000126549	protein_coding	-0.0257273277537902	0.392032082642119	-0.0958830575917109	0.0013894621324262
AC012306.2	ENSG00000272667	lncRNA	0.129270352913736	1.57312761200834e-05	0.0947634909684826	0.00158780371656024
BMP8A	ENSG00000183682	protein_coding	-0.0121995946172751	0.684872221721086	-0.0389080779483556	0.195380671871081
TRBV6-5	ENSG00000211721	TR_V_gene	-0.00313190946900834	0.917026192493877	-0.0150977197776963	0.615498265004437
SMARCD1	ENSG00000066117	protein_coding	0.0722399351604354	0.0161220684810748	-0.0143588839870982	0.632841278669634
TRIM60P17	ENSG00000223558	processed_pseudogene	-0.0701798486972715	0.019420909251187	-0.0457166956086619	0.12812936670909
ABCC1	ENSG00000103222	protein_coding	0.0173564587626653	0.563675751257727	0.00563660084808028	0.851246733585747
AC119868.1	ENSG00000264845	transcribed_processed_pseudogene	-0.189372387896585	2.05857538151464e-10	-0.0700127553927308	0.0197126454706737
ALG1L8P	ENSG00000227620	unprocessed_pseudogene	0.0798323290198144	0.00781879067664912	0.0591169908693374	0.0490456291506229
AC023762.1	ENSG00000271148	lncRNA	-0.0433901156929141	0.148735296055675	-0.0221018142594811	0.462164908862889
C1DP2	ENSG00000236217	processed_pseudogene	-0.0191636135085065	0.523786948548382	-0.00180851456978166	0.952029276736112
AC010442.1	ENSG00000214278	processed_pseudogene	-0.242430304142845	2.6859537280651e-16	-0.0795440484218041	0.00804534122040276
CNN2P6	ENSG00000213854	processed_pseudogene	-0.0485962032868509	0.105778058818941	-0.0326268481462595	0.277659699453209
STAT1	ENSG00000115415	protein_coding	0.00965139650923032	0.748170634856673	-0.021927547793046	0.465643778173705
RN7SKP133	ENSG00000201715	misc_RNA	-0.269868253657923	5.84480238342291e-20	-0.147739342966403	7.75014591810852e-07
AHSG	ENSG00000145192	protein_coding	0.0338588228695819	0.259909027991031	0.00162953153813145	0.956771892692334
AC009119.2	ENSG00000260932	lncRNA	-0.209864810868181	1.66832023041798e-12	-0.0993419164453284	0.000923945821126007
IL18BP	ENSG00000137496	protein_coding	-0.0716244130079166	0.0170519464649254	-0.101487400165104	0.000716782432602235
LINC01524	ENSG00000234948	lncRNA	-0.126051042904559	2.55624434964534e-05	-0.11001702400635	0.000241825880726412
AC026167.1	ENSG00000226022	lncRNA	0.0878938090400868	0.00339640053882025	-0.0107618770290688	0.720347442833773
PRX	ENSG00000105227	protein_coding	0.126936639079354	2.23925507125339e-05	0.0892492271563409	0.00294147275560498
AC015813.2	ENSG00000266086	protein_coding	0.0219350448965598	0.465550809841552	0.0184697733750585	0.538929411054978
PAX1	ENSG00000125813	protein_coding	-0.0660137008749905	0.0279288546045159	-0.102485464764693	0.000630622514406959
AC100757.2	ENSG00000274835	unprocessed_pseudogene	-0.0222406027552117	0.459357596118757	-0.0314567453389226	0.295266003745815
RBM8B	ENSG00000258427	processed_pseudogene	0.129163114337722	1.59907229724105e-05	0.0961649904488836	0.00134465489903108
COQ8B	ENSG00000123815	protein_coding	0.266927834832286	1.51457433808986e-19	0.224672489985827	4.39092235909269e-14
ELOCP26	ENSG00000236599	processed_pseudogene
AC094019.1	ENSG00000201701	snoRNA	-0.0717548757711469	0.0168510206664014	-0.0203119359277751	0.499213414501333
AL049830.1	ENSG00000213867	processed_pseudogene	0.0848224437649258	0.00470395661413033	0.0668673117197757	0.0259624316210913
ZC3H18	ENSG00000158545	protein_coding	0.231686338953455	5.56708287121942e-15	0.181528392090156	1.21767276720298e-09
ZNF519P2	ENSG00000258799	processed_pseudogene
ZNF500	ENSG00000103199	protein_coding	0.127837640368138	1.95530716178743e-05	0.0977224723853065	0.00112554391538366
NRBF2P5	ENSG00000270427	processed_pseudogene	-0.244550906491435	1.45056536453373e-16	-0.0834856222755633	0.00540364508079635
AC135279.2	ENSG00000255566	processed_pseudogene	-0.185203775466196	5.14971096605781e-10	-0.0561690371013104	0.06149928993244
EI24P4	ENSG00000236343	processed_pseudogene	-0.0236798565067243	0.430813997050947	0.0486956598229139	0.105065110755593
MTCYBP14	ENSG00000238236	processed_pseudogene	-0.0816439800030077	0.00652117252129895	0.0010734148570714	0.971516638280924
AC016573.1	ENSG00000253968	lncRNA	0.0160469024099319	0.593466019913323	-0.00532668750253832	0.859360168301101
Y_RNA	ENSG00000201549	misc_RNA	-0.0736939611785999	0.0141001684928758	-0.0343379662333386	0.253222003016806
TSC2	ENSG00000103197	protein_coding	0.204539567400801	6.12760353039142e-12	0.161514484115585	6.64415869688589e-08
MTATP6P7	ENSG00000232990	unprocessed_pseudogene	-0.061474393126931	0.0406751507757002	-0.0401981739196946	0.180995351980047
AP001582.1	ENSG00000254992	processed_pseudogene	-0.0280967719535919	0.349892267272298	-0.0311608794087947	0.29983361136956
C1orf87	ENSG00000162598	protein_coding	-0.0542887921303554	0.0707310319139028	-0.0327492257464451	0.275860436136529
POMC	ENSG00000115138	protein_coding	0.0896811937376843	0.00279719237352487	0.053899847072068	0.0727758170322352
AL390237.1	ENSG00000216687	processed_pseudogene	-0.323416452039567	2.03543927388142e-28	-0.168710460623741	1.58070302717245e-08
METTL22	ENSG00000067365	protein_coding	0.0315954083808264	0.293141411970579	0.0713639572129186	0.017475582266224
STRIP1	ENSG00000143093	protein_coding	0.0230187524655639	0.443795630930455	-0.0676326820158223	0.0243181572687244
AC008175.1	ENSG00000235059	lncRNA	-0.0381940352271259	0.203745079328153	-0.00984955241238562	0.743180540338454
AC084756.1	ENSG00000259684	lncRNA
LINC00552	ENSG00000279770	TEC	-0.0202850372041344	0.499781955488888	0.000218716154726907	0.994195125583255
OR5K1	ENSG00000232382	protein_coding	-0.112660309784759	0.000170240993848732	-0.0860883703318156	0.00411798563055146
AP001208.1	ENSG00000254084	lncRNA	-0.103676733643283	0.000544129961849159	-0.0197461321453768	0.5112443890645
ZNF598	ENSG00000167962	protein_coding	0.392147267973232	4.42931275916326e-42	0.315129365366838	0
AL513324.1	ENSG00000263041	lncRNA	-0.0732338727303972	0.0147143350729011	-0.0474079551574175	0.114595475273717
HSPA1L	ENSG00000204390	protein_coding	0.083379008050015	0.00546329746615994	0.0430403599603419	0.1520192019863
RILP	ENSG00000167705	protein_coding	0.122904155092272	4.06307537619303e-05	0.0559478190530981	0.0625376598675743
AC103968.1	ENSG00000259507	processed_pseudogene	-0.0186224208528328	0.535579300990679	0.0179273778088493	0.550917423659665
Y_RNA	ENSG00000207292	misc_RNA	-0.27163716984971	3.27738221256786e-20	-0.0707602411604126	0.0184366428204189
AC022022.2	ENSG00000270421	processed_pseudogene	-0.322525270699779	2.91291477857054e-28	-0.138635039899026	3.587312135517e-06
AC106733.1	ENSG00000279856	TEC	-0.0538084716030655	0.0732631450980221	-0.0211383002512781	0.481915523176526
CACNG2	ENSG00000166862	protein_coding	0.0294823986563029	0.326632894589954	-0.0219439486929234	0.465369689839646
Y_RNA	ENSG00000207383	misc_RNA	0.0283598224510809	0.345397787954516	-0.0342511326777587	0.254424907042826
RPL11P1	ENSG00000227394	processed_pseudogene	-0.212580451874155	8.47725422068762e-13	-0.088374599963275	0.0032246871089789
AC067942.1	ENSG00000227304	transcribed_processed_pseudogene	-0.0392116375731958	0.191946816783132	-0.0152816965885408	0.611199838385224
AC137056.2	ENSG00000280306	TEC	-0.0499745521161769	0.0962328485602091	-0.0224416431403828	0.455308064853591
MIR2113	ENSG00000238367	miRNA	-0.0605240265989986	0.0438915949439126	-0.0632545940288893	0.0351855628378503
JMJD7-PLA2G4B	ENSG00000168970	protein_coding	-0.0702290617456402	0.019335707145784	-0.0523126626706461	0.0816271431703959
RNF185-AS1	ENSG00000254835	lncRNA
OR10A3	ENSG00000170683	protein_coding	-0.1162343751586	0.000104633457884686	-0.128117159079213	1.87441601478134e-05
AC026616.1	ENSG00000253777	processed_pseudogene	-0.172308600443386	7.6982707551246e-09	-0.0554080556871988	0.0651079798033946
ZNF532	ENSG00000074657	protein_coding	-0.249280367932255	3.59392235950662e-17	-0.254782471904932	8.82957742257993e-18
STRA6	ENSG00000137868	protein_coding	0.0596323670895982	0.0471017876690273	0.0273775241746517	0.362313143546969
AL583803.1	ENSG00000229923	lncRNA	-0.0473332123424838	0.115168857746739	-0.0406360935608324	0.17628528029675
RN7SL752P	ENSG00000239437	misc_RNA	-0.192416553961527	1.03992843980178e-10	0.0413522262694689	0.168780435551891
CDH11	ENSG00000140937	protein_coding	-0.186829433296177	3.61052566712343e-10	-0.220327629227897	1.3624801036939e-13
LINC00354	ENSG00000226903	lncRNA	-0.0323702295384619	0.281458515507589	-0.00815542039946844	0.786170148758391
BICRA-AS1	ENSG00000269806	lncRNA	-0.296715521113824	5.623867968052e-24	-0.0426399330698625	0.155891948596943
AC099548.2	ENSG00000253882	transcribed_unprocessed_pseudogene	-0.0257607098769087	0.391417824954649	-0.0354837586079898	0.237719143839785
AC027369.3	ENSG00000254728	unprocessed_pseudogene	-0.0435711603373725	0.147046271761296	-0.0300553177470175	0.317315882989326
AL121875.1	ENSG00000275268	snRNA	-0.0459402659646126	0.12627219822106	-0.0232819661399167	0.438600555734104
AC015912.3	ENSG00000274213	lncRNA	0.259310215003309	1.68990681887718e-18	0.28962902790729	7.12981419220079e-23
POLR2KP2	ENSG00000224510	processed_pseudogene	-0.218453782193793	1.899501920013e-13	-0.120092788149792	6.08999719401232e-05
AC140481.3	ENSG00000277668	misc_RNA	-0.052772852309406	0.0789748578095855	-0.0407736276967009	0.174825017651257
ATP2A3	ENSG00000074370	protein_coding	0.154632709140299	2.2806643090803e-07	0.0994802457579929	0.000913441943426554
ELOCP21	ENSG00000226186	processed_pseudogene	-0.075318070636039	0.0121089957016514	0.00327729270273923	0.913189424385157
AC020612.2	ENSG00000257570	processed_pseudogene	-0.0174781746713354	0.560943877273807	0.000368724149784975	0.990213970929385
AC091905.3	ENSG00000279755	TEC	-0.213713733355365	6.3734074000626e-13	-0.117843589855097	8.36571778328903e-05
AIRE	ENSG00000160224	protein_coding	-0.068787466247691	0.0219711187756417	-0.0498599905934157	0.0969990148959972
AC019080.5	ENSG00000280374	lncRNA	-0.0818731642583956	0.00637161754252	-0.0706169577575843	0.0186754891226262
ECE2	ENSG00000145194	protein_coding	0.333206517248487	3.66361908248726e-30	0.333979122729517	0
RN7SL455P	ENSG00000264047	misc_RNA	-0.169257450694617	1.41833099999712e-08	-0.136925388240734	4.73341726474819e-06
AL021920.1	ENSG00000279151	lncRNA	-0.0396537614068003	0.186980111344446	0.0162558421246078	0.588664998896141
XXYLT1-AS1	ENSG00000233303	lncRNA	-0.264950292207759	2.85444377510875e-19	-0.103301601544872	0.000570097382798048
GPR45	ENSG00000135973	protein_coding	-0.0446980907587149	0.136860342495971	-0.0479037201212053	0.110848859356308
AP005136.2	ENSG00000264150	processed_pseudogene	-0.122370887019644	4.39021660027999e-05	-0.0366891948022271	0.222145109407727
HCFC2	ENSG00000111727	protein_coding	-0.211379313076259	1.14497458552471e-12	-0.244450108440499	1.87580193443769e-16
C20orf181	ENSG00000279610	TEC	0.00454424575568239	0.879848706663577	0.0358059656609344	0.233482803967981
USP21P1	ENSG00000224826	processed_pseudogene	-0.0713848576374894	0.0174263572280338	-0.0299634878939699	0.318797425094352
DGUOK-AS1	ENSG00000237883	lncRNA	-0.0756156734380649	0.0117724111840684	-0.0689119200615231	0.021748129874289
SLC25A1P4	ENSG00000261608	processed_pseudogene	0.0434166436886742	0.148486886870024	0.0455074231999928	0.129886915194047
ZNF700	ENSG00000196757	protein_coding	-0.185319298597631	5.02191939124865e-10	-0.185505273953578	5.20369023356962e-10
AP005205.2	ENSG00000266441	lncRNA	-0.0097456879691046	0.745794795688718	-0.0342669465590428	0.254205542403334
AC087163.3	ENSG00000280198	TEC	-0.199637321513074	1.96776552134072e-11	-0.12580739192257	2.65066766889771e-05
KRT18P6	ENSG00000258783	processed_pseudogene	0.00149657218984054	0.960295991638149	0.0763984154384883	0.0109263794412536
MAPK10-AS1	ENSG00000250062	lncRNA	-0.233539339020057	3.33577290526891e-15	-0.107258363193959	0.000345996172000333
DUX4L31	ENSG00000231411	unprocessed_pseudogene	-0.0528929190100023	0.0782946632877846	0.00240570557715056	0.936218376196789
SNORA84	ENSG00000239183	snoRNA	-0.254035421994111	8.57777590576793e-18	-0.010365152926254	0.73024720765546
LINC00269	ENSG00000215162	lncRNA	-0.0475732106875172	0.113335697126699	0.0184587769979895	0.539171149779841
CMTM3	ENSG00000140931	protein_coding	-0.0611336401992645	0.0418046781296211	-0.138088591369753	4.00813864510448e-06
STEAP3-AS1	ENSG00000229867	lncRNA	-0.210191232325036	1.53868104717485e-12	-0.161885901790042	5.93388982024349e-08
AC012443.1	ENSG00000270776	processed_pseudogene	-0.295595704419389	8.44139653412517e-24	-0.119758005730917	6.38696147853962e-05
ZNF815P	ENSG00000235944	transcribed_unprocessed_pseudogene	0.0221503128385349	0.46118282951063	0.00195891463954213	0.948037032663835
ACAD8	ENSG00000151498	protein_coding	0.0848960481776932	0.0046679250042415	0.0293259339295545	0.329154356064596
[truncated: 54,494 more rows]
