# Supplementary material for: THEM6 is a prognostic biomarker for breast cancer and is associated with immune infiltration
Source: Sci Rep. 2023 Dec 11;13:21974. doi: 10.1038/s41598-023-49379-5 (PMC10713618; doi:10.1038/s41598-023-49379-5)
Supplement: Supplementary file 4 — Supplementary Information 4. [file 41598_2023_49379_MOESM4_ESM.csv]

## Sheet: Sheet 1
ONTOLOGY	ID	Description	GeneRatio	BgRatio	pvalue	p.adjust	qvalue	geneID	Count
BP	GO:0010817	regulation of hormone levels	496/16952	496/18800	2.49057e-23	1.58649e-19	1.03136e-19	CFTR/BAD/CYP26B1/ICA1/CD38/SOX8/ABCC8/PNPLA4/NOS2/BAIAP3/TFAP2B/CRY1/IYD/GIPR/BTK/HFE/SYT7/NR1H4/ALOX5/ISL1/HSD17B6/EIPR1/CYP46A1/CASR/RETSAT/TG/H6PD/DKK3/NNAT/KCNQ1/PTPRN/DGAT2/TM7SF3/CYB5R4/ACSL4/GAL/SCT/RDH11/SREBF1/HSD17B10/CYP2W1/DHRS9/TACR2/SRI/EDN1/LIPE/RFX3/RDH8/AFP/AACS/C1QTNF3/OPRK1/OXCT1/ZMPSTE24/REST/AKR1B1/HSD17B2/SLC8B1/SIRT4/LTBP4/RAB11FIP3/RAPGEF4/ESR1/CMA1/SLC7A8/SNAP23/CYP26A1/I…	496
BP	GO:0044089	positive regulation of cellular component biogenesis	493/16952	494/18800	1.73988e-21	5.54152e-18	3.60247e-18	POLDIP2/ZMYND10/DHX33/CX3CL1/RALA/BAIAP2L1/CCL26/MARK4/TENM1/FUZ/ANLN/ERCC1/BID/PHLDB1/BAK1/MYOC/STAU2/TPR/ARHGEF5/MAPK9/FNIP2/CROCC/NCKAP1/LIMCH1/RHOA/NAV3/ROCK1/PPP2R5B/PFN2/WIPI1/CDC42/NCK2/MAP4K4/TFRC/FERMT2/CLASP1/TSG101/ARHGEF10L/FSCN1/DLG1/RAB7A/SPAG5/CDH17/RAPGEF3/CARMIL1/DNM2/HSP90AA1/GSK3B/COL16A1/CTTN/WNT11/BAX/PSMC5/P2RX7/PXN/TBX5/ESR1/ABL1/SH3GLB1/NRP1/CDC34/PALM/PPM1F/BIK/KCTD17/NIN…	493
BP	GO:0048568	embryonic organ development	449/16952	449/18800	3.67891e-21	7.81155e-18	5.07819e-18	WNT16/DVL2/HOXA11/DLX6/USH1C/PAX6/TEAD3/PKD1/FUZ/MKS1/ERCC1/TBC1D23/CC2D2A/KITLG/ALX4/KCNQ1/FOXC1/PRDM1/COL11A1/EPN1/CASP8/HIPK2/NTN1/FGFR2/SCT/FGF10/NDST1/CDC42/VASH1/MBD3/MYO3B/GLI2/TEAD2/DLG1/PAX2/RARB/ITGA8/TULP3/HOXA9/EDN1/PSEN1/MEF2C/PALB2/GRHL2/NCOA1/WNT11/TMED2/KDM2B/FLT3LG/POU4F3/MYO15A/HECTD1/TBX15/TGFB2/WHRN/MYO3A/PCSK5/MAPK1/TRIOBP/CCDC134/THOC5/PDGFB/SIX4/ASB2/HIF1A/MTHFD1/IFT52/STK4…	449
BP	GO:0007409	axonogenesis	430/16952	430/18800	2.76093e-20	4.39679e-17	2.85829e-17	SEMA3F/ALS2/PLXND1/ARX/MYCBP2/ETV1/CDKL3/PAFAH1B1/PAX6/CDKL5/SEMA3G/FYN/LYPLA2/ANOS1/SEMA3B/ISL1/RUFY3/CNTN1/SPAST/NRXN3/VCL/TRIO/RTN4R/EPHA3/XK/FSTL4/LAMA3/LAMC2/NGFR/NTN1/PRKCQ/CTNNA2/DIP2B/FGFR2/NEO1/PLA2G10/EPHA8/TRPC5/MARK2/CRMP1/MAP3K13/PICALM/GLI2/NOTCH3/SEMA3A/SEMA3C/ACTB/PAX2/PLXNA2/TOP2B/USP33/PAK3/MAP2/EDN1/OPHN1/DNM2/EPHA6/RAB21/PSEN1/HSP90AA1/SEMA5B/GSK3B/ULK2/APLP2/RAB10/IGSF9/CTTN/…	430
BP	GO:0023061	signal release	450/16952	451/18800	1.53243e-19	1.95231e-16	1.26917e-16	CFTR/BAD/ICA1/CD38/ABCC8/NOS2/BAIAP3/SYN1/TFAP2B/CRY1/GIPR/BTK/HFE/SYT7/NR1H4/ALOX5/ISL1/SYT13/EIPR1/CASR/DTNBP1/SLC4A8/NNAT/KCNQ1/PTPRN/TM7SF3/SNCAIP/CYB5R4/SYT1/ACSL4/VPS35/GAL/MAOB/PLA2G10/SCT/PFN2/CAMK2A/SREBF1/TACR2/SRI/PTPN23/STXBP2/EDN1/FGF20/RIMS1/RFX3/CHRNA3/PSEN1/MEF2C/AACS/CADPS2/C1QTNF3/OPRK1/GSK3B/OXCT1/REST/P2RX7/SLC8B1/SIRT4/RPH3A/LTBP4/RAB11FIP3/RAPGEF4/SNAP23/IL11/JAK2/PCSK5/STX1…	450
BP	GO:0016570	histone modification	491/16952	494/18800	9.18438e-19	9.75075e-16	6.33883e-16	NFYA/KDM1A/MSL3/CREBBP/KMT2E/KDM7A/PAF1/JARID2/AASS/MED24/BAZ1B/AKAP8L/MBTD1/BRCA1/NR1H4/KDM5D/UFL1/ISL1/SNAI2/UBR2/PHF20/VRK2/ARID4A/ZZZ3/JADE2/HDAC9/FOXP3/ARID4B/USP36/KMT2C/HPF1/ATG5/MTA3/HDAC7/PRDM6/SPHK2/TAF2/EYA2/KDM4A/NFYC/SPI1/HDAC4/SIRT2/JMJD6/ING3/MBD3/SREBF1/KDM5A/EED/ACTB/SART3/BAZ2A/ACTL6B/SIRT6/JADE1/UBE2A/RIF1/SRCAP/JMJD4/WDR70/KAT6A/ZMPSTE24/REST/NCOA1/ATRX/MECOM/HUWE1/ATXN7L3/UIM…	491
BP	GO:0010638	positive regulation of organelle organization	484/16952	487/18800	1.85209e-18	1.6854e-15	1.09566e-15	BAD/ZMYND10/CDC27/SLC25A5/CX3CL1/RALA/BAIAP2L1/CCL26/SCIN/MARK4/TENM1/NCAPD2/FUZ/PLAUR/DCN/ERCC1/DDX11/WAS/BID/IGF1/RALBP1/MRE11/SPAST/ZDHHC6/GRN/MYOC/STAP1/CUL3/PNKP/TPR/VPS13D/ARHGEF5/MAPK9/ANAPC4/CROCC/NCKAP1/ADCK1/LIMCH1/PRKCQ/RHOA/SYT1/NAV3/SIRT2/VPS35/PFN2/WIPI1/CDC42/NCK2/WDR1/FERMT2/CLASP1/LMAN1/ARHGEF10L/FSCN1/DLG1/SPAG5/MAP2K7/SIRT6/ACTN2/EDN1/XRCC5/RAPGEF3/CARMIL1/GSK3B/ATRX/MAP3K4/CTT…	484
BP	GO:0061458	reproductive system development	434/16952	436/18800	1.8064e-17	1.43835e-14	9.35051e-15	FKBP4/HOXA11/SOX8/PKD1/CSDE1/ERCC1/MAMLD1/BAK1/ARID4A/TNC/CUL7/CTNNA1/HSPA5/KITLG/PLEKHA5/ARID4B/PTPRN/FOXC1/SPO11/MSH4/PRDM1/YBX3/CASP8/DLX3/ASB1/ASPM/FGFR2/ZFY/FGF10/VASH1/DAZAP1/TP63/PTGS2/SEMA3A/DLG1/AFP/LRP2/PGR/GRHL2/NCOA1/ATRX/MAP3K4/TMED2/HSD17B2/BAX/MMP2/TFAP2C/ESR1/HECTD1/TYRO3/COL9A3/TGFB2/MSH2/HSP90AB1/SIRT1/CRKL/MAPK1/PATZ1/CCDC134/DMC1/RTCB/BIK/PDGFB/ALKBH1/SIX4/HIF1A/REC8/STK4/BMP7…	434
BP	GO:0048608	reproductive structure development	431/16952	433/18800	2.44879e-17	1.7332e-14	1.12673e-14	FKBP4/HOXA11/SOX8/PKD1/CSDE1/ERCC1/MAMLD1/BAK1/ARID4A/TNC/CUL7/CTNNA1/HSPA5/KITLG/ARID4B/PTPRN/FOXC1/SPO11/MSH4/PRDM1/YBX3/CASP8/DLX3/ASB1/ASPM/FGFR2/ZFY/FGF10/VASH1/DAZAP1/TP63/PTGS2/SEMA3A/DLG1/AFP/LRP2/PGR/GRHL2/NCOA1/ATRX/MAP3K4/TMED2/HSD17B2/BAX/MMP2/TFAP2C/ESR1/HECTD1/TYRO3/COL9A3/TGFB2/MSH2/HSP90AB1/SIRT1/CRKL/MAPK1/PATZ1/CCDC134/DMC1/RTCB/BIK/PDGFB/ALKBH1/SIX4/HIF1A/REC8/STK4/BMP7/GATA1/P…	431
BP	GO:0048732	gland development	429/16952	431/18800	2.99921e-17	1.9105e-14	1.24199e-14	MAD1L1/CFLAR/PLXND1/FKBP4/HOXA11/PAX6/JARID2/PKD1/BTBD7/CAPN1/ISL1/SNAI2/HGF/CPS1/RB1CC1/SEC63/CUL3/OTC/CDH1/TNC/TG/PTCD2/DKK3/FOXC1/ATP2C2/POU1F1/NTN1/FGFR2/PITX1/TGFBR3/PTPN3/FGF10/POLB/CSNK2A2/CDC42/LIMS2/TP63/GLI2/NTN4/SEMA3A/SEMA3C/ACAT1/RAP1GAP/TYR/EDN1/CEACAM1/CPB2/PSEN1/PGR/ZMPSTE24/WNT11/BAX/MMP2/AURKA/ESR1/TGFB2/UPRT/JAK2/ABL1/NRP1/CRKL/UPB1/MAPK1/LRP5L/SOX10/XBP1/RHBDD3/HMOX1/TSPO/ACO2…	429
BP	GO:0061564	axon development	475/16952	479/18800	5.60493e-17	3.24577e-14	2.11003e-14	SEMA3F/ALS2/PLXND1/ARX/MYCBP2/ETV1/CDKL3/PAFAH1B1/PAX6/CDKL5/SEMA3G/FYN/LYPLA2/ANOS1/SEMA3B/ISL1/RUFY3/CNTN1/SPAST/NRXN3/GRN/VCL/TRIO/RTN4R/CTNNA1/EPHA3/XK/FSTL4/LAMA3/LAMC2/NGFR/NTN1/PRKCQ/CTNNA2/DIP2B/FGFR2/NEO1/PLA2G10/EPHA8/TRPC5/MARK2/CRMP1/MAP3K13/PICALM/GLI2/NOTCH3/SCARF1/SEMA3A/SEMA3C/ACTB/PAX2/PLXNA2/TOP2B/USP33/PAK3/MAP2/EDN1/OPHN1/DNM2/EPHA6/RAB21/PSEN1/HSP90AA1/SEMA5B/GSK3B/ULK2/APLP2…	475
BP	GO:0048880	sensory system development	388/16952	389/18800	9.42043e-17	5.00068e-14	3.25087e-14	WNT16/ABCB5/SOX8/USH1C/PROM1/PAX6/TFAP2B/ISL1/VIM/BAK1/STAU2/CTNS/DTNBP1/CC2D2A/RCN1/LAMC3/FOXC1/PRDM1/ATP2B4/HIPK2/SDK2/FGF10/JMJD6/ATP2B1/SEMA3A/DLG1/PAX2/RARB/DCX/TULP3/GNB1/CRYBG3/PSEN1/IMPG2/SMARCD3/GRHL2/FAT1/ACHE/BAX/XRN2/DZANK1/KDM2B/SLC17A6/RPGRIP1/TGFB2/PDE6C/RAB18/NRP1/CRYBB3/LRP5L/CRYBB1/HIF1A/YY1/VSX1/BMP7/BIRC7/JAG1/CELF4/LAMA1/CHRDL1/RS1/FGF9/FLT1/HSF4/RPGRIP1L/RP1/CALB1/PPP1R13L/S…	388
BP	GO:0001701	in utero embryonic development	386/16952	387/18800	1.15798e-16	5.41203e-14	3.51829e-14	ALS2/SOX8/PKD1/APBA3/PSMC4/IGF1/FUT8/CUL3/NSUN2/C6/RCN1/FOXC1/PRDM1/YBX3/EPN1/CASP8/YBX1/TIE1/FGFR2/ATP11A/POLB/VASH1/MBD3/PTPN18/NLE1/CAMSAP3/XAB2/UBE2A/EDN1/KEAP1/PALB2/GRHL2/YTHDC1/APOB/NCOA1/RRN3/TMED2/HSD17B2/CNOT3/HECTD1/MSH2/SMARCB1/UPB1/MAPK1/MFNG/SOX10/RTCB/TTLL1/PDGFB/TAB1/MYH9/ALKBH1/HIF1A/CCNB1IP1/CHD8/GINS1/STK4/SALL4/BMP7/HM13/DHX35/CELF4/MIB1/RBBP8/GATA1/AXIN1/FOXF1/RPGRIP1L/NBN/ST…	386
BP	GO:0010498	proteasomal protein catabolic process	491/16952	496/18800	1.18946e-16	5.41203e-14	3.51829e-14	GCLC/ANKIB1/HECW1/CDC27/RHBDD2/FBXL3/OSBPL7/RHBDF1/PSMB1/PKD1/HFE/RNF216/PSMC4/NUB1/RNF14/UFL1/WWTR1/UBR2/PIAS1/RNF19A/GABARAPL2/CUL3/PSMA4/HSPA5/ERCC8/NEDD4L/JKAMP/MAPK9/HERPUD1/ANAPC4/CUL1/PITHD1/USP13/APPBP2/RNF4/ATXN3/PSME4/SIRT2/ERLEC1/NEDD4/UFD1/RNF126/SEL1L/TRIB2/PRKACA/CHFR/FBXW11/DERL2/TBX21/MKRN2/KLHL20/TRAF4/DNAJC10/SIRT6/UBE2A/ARAF/LAMP3/UBE2K/PPP2R5C/ITCH/OPHN1/KEAP1/PSEN1/PCNP/GSK3B…	491
BP	GO:1901361	organic cyclic compound catabolic process	489/16952	494/18800	1.44174e-16	6.12257e-14	3.9802e-14	ENPP4/SARM1/UPF1/ELAC2/UPP2/CSDE1/DNASE1L1/SLC11A1/CYP24A1/SAMD4A/RNH1/DERA/ABCC2/HSD17B6/TYMP/VIM/RNASET2/TNFRSF1B/ZCCHC8/CYP46A1/NSUN2/EDC4/MTREX/MRTO4/THRAP3/ENTPD2/PUM2/RC3H2/TRAF3IP2/YBX3/ACAA1/NTHL1/YBX1/PDE4A/ELAVL1/ROCK1/MAOB/SMG6/PABPC1/SCARB1/PDE8A/SCARF1/ACAT1/EXOSC7/RBM7/MLH1/UNG/NT5C2/EXOSC5/TNRC6C/MOXD1/PKP1/TRAF5/TUT7/DIS3/HSD17B14/BAX/MT3/CNOT3/KHSRP/XRN2/FUS/BLVRB/PCBP4/PABPC4/TN…	489
BP	GO:0150063	visual system development	382/16952	383/18800	1.74942e-16	6.96488e-14	4.52778e-14	WNT16/ABCB5/SOX8/USH1C/PROM1/PAX6/TFAP2B/VIM/BAK1/STAU2/CTNS/DTNBP1/CC2D2A/RCN1/LAMC3/FOXC1/PRDM1/ATP2B4/HIPK2/SDK2/FGF10/JMJD6/ATP2B1/DLG1/PAX2/RARB/DCX/TULP3/GNB1/CRYBG3/PSEN1/IMPG2/SMARCD3/GRHL2/FAT1/ACHE/BAX/XRN2/DZANK1/KDM2B/SLC17A6/RPGRIP1/TGFB2/PDE6C/RAB18/NRP1/CRYBB3/LRP5L/CRYBB1/HIF1A/YY1/VSX1/BMP7/BIRC7/JAG1/CELF4/LAMA1/CHRDL1/RS1/FGF9/FLT1/HSF4/RPGRIP1L/RP1/CALB1/PPP1R13L/SLC17A7/FZR1/…	382
BP	GO:0001654	eye development	378/16952	379/18800	2.64242e-16	9.90129e-14	6.4367e-14	WNT16/ABCB5/SOX8/USH1C/PROM1/PAX6/TFAP2B/VIM/BAK1/STAU2/CTNS/DTNBP1/CC2D2A/RCN1/LAMC3/FOXC1/PRDM1/ATP2B4/HIPK2/SDK2/FGF10/JMJD6/ATP2B1/DLG1/PAX2/RARB/DCX/TULP3/GNB1/CRYBG3/PSEN1/IMPG2/SMARCD3/GRHL2/FAT1/ACHE/BAX/XRN2/DZANK1/KDM2B/SLC17A6/RPGRIP1/TGFB2/PDE6C/RAB18/NRP1/CRYBB3/LRP5L/CRYBB1/HIF1A/YY1/VSX1/BMP7/BIRC7/JAG1/CELF4/LAMA1/CHRDL1/RS1/FGF9/FLT1/HSF4/RPGRIP1L/RP1/CALB1/PPP1R13L/SLC17A7/FZR1/…	378
BP	GO:0090066	regulation of anatomical structure size	482/16952	487/18800	2.82429e-16	9.99483e-14	6.49751e-14	GCLC/SEMA3F/ALS2/CD38/KDM1A/BAIAP2L1/CCL26/USH1C/TBXA2R/SCIN/CDKL3/PAFAH1B1/CDKL5/TENM1/SEMA3G/CLCN6/PIK3C2A/SEMA3B/WAS/RUFY3/ATP1A2/CPS1/RB1CC1/GCLM/TMSB10/CASR/RTN4R/CAPG/ADRB1/XK/UTS2/ELN/LIMA1/FSTL4/FOXC1/CYFIP2/ATG5/TBXAS1/NCKAP1/SLC12A2/NTN1/DIP2B/ARFGEF1/RHOA/ROCK1/SCT/PFN2/SPTB/GBA2/SLC12A3/ATP2B1/NCK2/WDR1/TRPC5/PTGS2/MAP3K13/PICALM/CLNS1A/CDHR2/SLC12A1/SEMA3A/SEMA3C/ADD2/DLG1/PAX2/PAK3/…	482
BP	GO:0030900	forebrain development	375/16952	376/18800	3.59976e-16	1.20687e-13	7.84568e-14	BAD/KDM1A/ARX/PAFAH1B1/PAX6/FYN/TYROBP/TACC3/ISL1/ATP1A2/UBA6/CDH1/DNAH5/PHLPP2/RTN4R/SYNE2/ATP2B4/POU1F1/ASPM/FGFR2/RHOA/PITX1/SCT/FGF10/NDST1/CSNK2A2/NDE1/XRCC1/GLI2/NOTCH3/SEMA3A/WDR62/XAB2/RARB/TOP2B/PCM1/OPHN1/DCT/PSEN1/LRP2/GSK3B/ATRX/BAX/XRN2/KDM2B/LHX5/LAMB1/TYRO3/EFHC1/NRP1/EFNA2/CRKL/NIN/HIF1A/E2F1/SLC32A1/SALL1/RPGRIP1L/BLOC1S6/NUMBL/APLP1/CDK6/DLX5/OGDH/GHRHR/EZH2/GLI3/LHX2/LHX6/AKNA/…	375
BP	GO:0009991	response to extracellular stimulus	474/16952	479/18800	6.08076e-16	1.93672e-13	1.25904e-13	GCLC/AOC1/CYP26B1/PDK4/MPO/PON1/PDK2/LAMP2/TBXA2R/VPS41/MYH13/GIPR/HFE/ERCC1/NR1H4/CYP24A1/SNAI2/CPS1/GLRX2/GCLM/RRAGD/FAS/GABARAPL2/OTC/CASR/CLEC16A/RIPOR1/ADRB1/HSPA5/CYBA/EIF2AK2/F7/ATG5/KDM4A/KIF26A/SIRT2/SCT/NUCB2/WIPI1/ASNS/ATP2B1/MBD3/PRLH/TFRC/SREBF1/PTGS2/NUAK1/ACAT1/PAX2/ACACB/USP33/TYR/PIK3C3/SCTR/SESN1/PTPRC/BCKDHB/ULK2/OXCT1/RRAGB/NCOA1/SEH1L/WNT11/EIF2AK1/MT3/P2RX7/GCN1/TNRC6A/COMT/…	474
BP	GO:0031331	positive regulation of cellular catabolic process	445/16952	449/18800	1.04493e-15	2.98414e-13	1.93995e-13	GCLC/ANKIB1/BAD/UPF1/SLC25A5/OSBPL7/CSDE1/MLXIPL/ABHD5/PIK3C2A/DCN/PSMC4/NUB1/RNF14/UFL1/IGF1/SAMD4A/TNFRSF1B/PIAS1/RNF19A/VPS13D/MAPK9/HERPUD1/PIK3CB/RC3H2/USP13/GNAI3/YBX1/ATXN3/ROCK1/SIRT2/VPS35/WIPI1/PABPC1/TRIB2/CHFR/EXOSC7/MKRN2/MLH1/EXOSC5/SIRT6/NRDC/TNRC6C/ITCH/TP53INP2/KEAP1/SLC4A4/SESN1/MID2/PSEN1/HSP90AA1/LRP2/GSK3B/TUT7/ULK2/DIS3/ATG16L1/BAX/PSMC5/AURKA/CNOT3/KHSRP/P2RX7/SPTLC1/TNRC6A…	445
BP	GO:0044270	cellular nitrogen compound catabolic process	445/16952	449/18800	1.04493e-15	2.98414e-13	1.93995e-13	ENPP4/SARM1/UPF1/ELAC2/UPP2/CSDE1/DNASE1L1/DPEP1/SLC11A1/SAMD4A/RNH1/DERA/ABCC2/TYMP/VIM/RNASET2/TNFRSF1B/ZCCHC8/NSUN2/EDC4/MTREX/MRTO4/THRAP3/ENTPD2/PUM2/RC3H2/TRAF3IP2/YBX3/NTHL1/YBX1/PDE4A/ELAVL1/ROCK1/SMG6/PABPC1/PDE8A/ACAT1/EXOSC7/RBM7/MLH1/UNG/NT5C2/EXOSC5/TNRC6C/PKP1/TRAF5/TUT7/DIS3/BAX/CNOT3/KHSRP/XRN2/FUS/BLVRB/PCBP4/PABPC4/TNRC6A/ALKBH5/HNRNPC/DAZL/AGO1/ADA2/ACOT7/CIRBP/HNRNPM/CECR2/UPB…	445
BP	GO:0043010	camera-type eye development	330/16952	330/18800	1.07747e-15	2.98414e-13	1.93995e-13	WNT16/SOX8/USH1C/PROM1/PAX6/TFAP2B/VIM/BAK1/CTNS/DTNBP1/CC2D2A/RCN1/LAMC3/FOXC1/ATP2B4/HIPK2/SDK2/FGF10/JMJD6/ATP2B1/DLG1/PAX2/DCX/TULP3/GNB1/CRYBG3/PSEN1/IMPG2/SMARCD3/GRHL2/FAT1/ACHE/BAX/XRN2/KDM2B/SLC17A6/RPGRIP1/TGFB2/PDE6C/NRP1/CRYBB3/LRP5L/CRYBB1/HIF1A/YY1/VSX1/BMP7/BIRC7/JAG1/CELF4/LAMA1/RS1/FLT1/HSF4/RPGRIP1L/RP1/CALB1/PPP1R13L/SLC17A7/FZR1/LIM2/FKBP8/WNT2/TSPAN12/CASP2/GLI3/SLC1A1/LHX2/T…	330
BP	GO:0031667	response to nutrient levels	442/16952	446/18800	1.39834e-15	3.71143e-13	2.41275e-13	GCLC/AOC1/CYP26B1/PDK4/MPO/PON1/PDK2/LAMP2/TBXA2R/VPS41/MYH13/GIPR/HFE/ERCC1/NR1H4/CYP24A1/SNAI2/CPS1/GCLM/RRAGD/FAS/GABARAPL2/OTC/CASR/CLEC16A/RIPOR1/ADRB1/HSPA5/CYBA/EIF2AK2/F7/ATG5/KDM4A/SIRT2/SCT/NUCB2/WIPI1/ASNS/ATP2B1/MBD3/PRLH/TFRC/SREBF1/PTGS2/NUAK1/ACAT1/PAX2/ACACB/USP33/TYR/PIK3C3/SCTR/SESN1/BCKDHB/ULK2/OXCT1/RRAGB/NCOA1/SEH1L/WNT11/EIF2AK1/MT3/GCN1/TNRC6A/COMT/CYP26A1/SIRT1/SH3GLB1/MAP…	442
BP	GO:0050808	synapse organization	416/16952	419/18800	1.60409e-15	4.08722e-13	2.65704e-13	SEMA3F/ALS2/PLXND1/ITGA3/CX3CL1/ARHGAP44/PAFAH1B1/SYN1/CDKL5/FYN/GABRA1/MUSK/CDH1/STAU2/DTNBP1/CBLN4/CAMK2B/SEZ6/NTN1/CTNNA2/NGEF/CACNB1/RHOA/GRIPAP1/SDK2/VPS35/NEDD4/PFN2/CDC42/ADGRL1/ACTN1/FCGR2B/SNCB/ADD2/ACTB/DLG1/GPC4/CTTNBP2/PAK3/SDF4/OPHN1/PSEN1/MEF2C/PCDHB4/ERC1/REST/IGSF9/CTTN/MTMR2/ACHE/LZTS3/NRCAM/HDAC6/TREM2/ABL1/NRP1/PALM/CRKL/PICK1/NEFH/LGMN/SIX4/SLC8A3/NFATC4/ADNP/SNTA1/OXT/SYNDIG1…	416
BP	GO:0046700	heterocycle catabolic process	439/16952	443/18800	1.87085e-15	4.58358e-13	2.97973e-13	ENPP4/SARM1/UPF1/ELAC2/UPP2/CSDE1/DNASE1L1/DPEP1/SLC11A1/SAMD4A/RNH1/DERA/ABCC2/TYMP/VIM/RNASET2/TNFRSF1B/ZCCHC8/NSUN2/EDC4/MTREX/MRTO4/THRAP3/ENTPD2/PUM2/RC3H2/TRAF3IP2/YBX3/NTHL1/YBX1/PDE4A/ELAVL1/ROCK1/SMG6/PABPC1/PDE8A/ACAT1/EXOSC7/RBM7/MLH1/UNG/NT5C2/EXOSC5/TNRC6C/PKP1/TRAF5/TUT7/DIS3/BAX/CNOT3/KHSRP/XRN2/FUS/BLVRB/PCBP4/PABPC4/TNRC6A/ALKBH5/HNRNPC/DAZL/AGO1/ADA2/ACOT7/CIRBP/HNRNPM/CECR2/UPB…	439
BP	GO:0019439	aromatic compound catabolic process	461/16952	466/18800	2.10642e-15	4.96959e-13	3.23066e-13	ENPP4/SARM1/UPF1/PON1/ELAC2/UPP2/CSDE1/DNASE1L1/SLC11A1/SAMD4A/RNH1/DERA/ABCC2/TYMP/VIM/RNASET2/TNFRSF1B/ZCCHC8/NSUN2/EDC4/MTREX/MRTO4/THRAP3/ENTPD2/PUM2/RC3H2/TRAF3IP2/YBX3/ACAA1/NTHL1/YBX1/PDE4A/ELAVL1/ROCK1/MAOB/SMG6/PABPC1/PDE8A/ACAT1/EXOSC7/RBM7/MLH1/UNG/NT5C2/EXOSC5/TNRC6C/MOXD1/PKP1/TRAF5/TUT7/DIS3/BAX/CNOT3/KHSRP/XRN2/FUS/BLVRB/PCBP4/PABPC4/TNRC6A/ALKBH5/HNRNPC/DAZL/AGO1/COMT/ADA2/ACOT7/C…	461
BP	GO:0008544	epidermis development	354/16952	355/18800	3.12433e-15	7.10786e-13	4.62072e-13	WNT16/CYP26B1/USH1C/PAFAH1B1/PAX6/FUZ/WAS/ATP2C1/PRKCH/SLC4A7/NSUN2/USH2A/ALX4/LAMA3/KCNQ1/OPN3/FOXC1/MCOLN3/LAMC2/CDH3/NGFR/COL17A1/YBX1/FGFR2/ROCK1/GAL/PLA2G10/FGF10/ALDH3A2/TP63/GLI2/TSG101/FOSL2/KEAP1/DCT/GRHL2/PLOD1/ZMPSTE24/PTHLH/SULT2B1/POU4F3/TGM1/TGFB2/KRT31/WHRN/DSP/IFT74/MACROH2A2/TRIOBP/TRPC4AP/STK4/FERMT1/JAG1/STS/TRADD/FA2H/TGM5/FZD3/DKK4/ESRP1/ASAH1/ERCC2/CASP14/PIAS4/OVOL3/CNFN/PL…	354
BP	GO:0003002	regionalization	353/16952	354/18800	3.46245e-15	7.60545e-13	4.9442e-13	SEMA3F/CYP26B1/DVL2/HOXA11/MEOX1/PAX6/FUZ/SCMH1/MKS1/ISL1/HOXC8/TLL1/ALX4/FOXC1/WNT8A/DMRT3/HIPK2/FGFR2/HES2/LRP6/FGF10/PRKACA/TP63/NLE1/GLI2/SEMA3A/SEMA3C/WNT8B/PAX2/PLXNA2/TULP3/HOXA9/EDN1/PSEN1/MEF2C/LRP2/HSPB11/SMARCD3/PALB2/WNT11/TMED2/AURKA/KDM2B/CHRD/DLL3/TLL2/TDRD1/PCSK5/NRP1/CRKL/LRP5L/EP300/YY1/IFT52/POFUT1/MIB1/ACD/AXIN1/FOXF1/RPGRIP1L/SFRP1/MEGF8/FKBP8/WNT2/HOXA2/HOXA3/LFNG/HOXA5/HOXA…	353
BP	GO:0050878	regulation of body fluid levels	380/16952	382/18800	4.21731e-15	8.73767e-13	5.68024e-13	ENPP4/CFTR/CYP26B1/TFPI/SLC4A1/TBXA2R/TFAP2B/CD9/PLAUR/WAS/AKAP11/NR1H3/VCL/DTNBP1/PIK3CB/CYBA/ENTPD2/TRAF3IP2/F7/ATG5/DGKG/WNK1/TSPAN32/DGKA/PRKCQ/ELOVL1/HYAL2/RAB27A/SCT/FGF10/PRKACA/TP63/LMAN1/TXK/ACTB/DGKD/FBLN1/FAP/EDN1/CEACAM1/CPB2/OPRK1/CD59/AKR1B1/GNAS/GP6/F11/PABPC4/APOH/TYRO3/UPRT/JAK2/SERPIND1/HPS4/XBP1/PDGFB/MYH9/CTSG/ITPK1/HIF1A/PROCR/CD40/HNF4A/AVP/MYL9/OXT/MYL12A/F9/GATA1/CD40LG/DG…	380
BP	GO:0001655	urogenital system development	351/16952	352/18800	4.25224e-15	8.73767e-13	5.68024e-13	CYP26B1/CFLAR/PLXND1/FKBP4/HOXA11/SOX8/ITGA3/CRLF1/AP2B1/PROM1/TFAP2B/PKD1/WWTR1/NUP160/IFT88/TNC/DTNBP1/CC2D2A/RRM2B/ADAMTS6/PTCD2/FOXC1/TRAF3IP2/PRDM1/SEC61A1/FGFR2/RHOA/HYAL2/NUP133/FGF10/JMJD6/TP63/NLE1/GLI2/NOTCH3/ACAT1/DLG1/PAX2/RARB/ITGA8/TP73/COL4A4/ARG2/MEF2C/LRP2/HSPB11/ZMPSTE24/AKR1B1/WNT11/BAX/MMP2/ESR1/ANGPT2/TGFB2/CYP26A1/PCSK5/NRP1/CRKL/AP1B1/PDGFB/IFT27/UPK3A/SIX4/MMP9/BMP7/JAG1/S…	351
BP	GO:0051656	establishment of organelle localization	401/16952	404/18800	7.03834e-15	1.40107e-12	9.10817e-13	FGR/MAD1L1/PAFAH1B1/PAX6/STARD3NL/BTK/SPAST/CENPQ/GAB2/TBC1D23/CUL3/RIPOR1/SPDL1/RAB27B/LSG1/DTNBP1/C12orf4/MAP4/SYNE2/ATP9A/SPO11/CROCC/RIOK2/CDH3/SPHK2/AP3D1/NTN1/SNAP91/CD84/PRKCZ/RAB27A/FGF10/WIPI1/AP3M2/CDC42/FBXW11/NDE1/LLGL2/PICALM/CLASP1/TSG101/DLG1/RAB7A/KIFAP3/MLH1/SPAG5/STXBP2/IL4R/MAP2/PCM1/SAR1A/KIF22/DNM2/PSEN1/NDC80/XPO1/PIBF1/CHMP2B/KIF3C/SEH1L/CHMP5/TMED2/LAT2/ZW10/NSFL1C/TMEM230…	401
BP	GO:0048285	organelle fission	486/16952	493/18800	1.17138e-14	2.26111e-12	1.46992e-12	MAD1L1/CYP26B1/POLDIP2/CDC27/RALA/COX10/BAZ1B/ZNF207/NCAPD2/AKAP8L/ANLN/DCN/TACC3/IGF1/RALBP1/MRE11/SPAST/UBR2/NCAPH2/CUL3/TUBG2/SPDL1/CUL7/TPR/RAD51/ANAPC4/SPO11/MSH4/RIOK2/NDC1/CTDP1/CDK13/FOXJ2/ASPM/MTFR1/STAG3/RHOA/KIF2A/SIRT2/VPS35/CDC42/RPS6KA2/TRIP13/SMC1A/CHFR/NDE1/MOV10L1/CLASP1/MLH1/SPAG5/TOP2B/SMC1B/EDN1/ZCWPW1/CDC14A/KIF22/NDC80/CDC14B/PIBF1/PDS5B/CHMP2B/ATRX/SEH1L/DDHD2/RAD54L/CHMP5/…	486
BP	GO:0050890	cognition	306/16952	306/18800	1.3503e-14	2.52983e-12	1.64461e-12	PRKAR2B/ITGA3/ABCC8/PAFAH1B1/MAPK8IP2/FYN/ATP1A2/NRXN3/MUSK/UBA6/CTNS/DTNBP1/RASGRF1/ABCA7/PRKCZ/DGCR2/PTGS2/PICALM/TACR2/ITGA8/BRINP1/RAPGEF3/CIC/PSEN1/MEF2C/KCNK2/OPRK1/CHMP2B/DDHD2/TMPRSS11E/JPH4/AAAS/TREM2/ITPR3/ABL1/MAPK1/EP300/KCNK10/LGMN/HIF1A/SLC8A3/NFATC4/ADNP/HRH3/NTSR1/CHRNA4/PAK5/OXT/PGRMC1/MAGT1/HTR2A/NDRG4/BLOC1S6/CALB1/TUSC3/ADAM2/GPI/CRTC1/DNAH11/PTN/HOXA1/NPTX2/PTPRZ1/SLC1A1/PPP3…	306
BP	GO:0000280	nuclear division	441/16952	446/18800	1.4112e-14	2.56838e-12	1.66967e-12	MAD1L1/CYP26B1/POLDIP2/CDC27/BAZ1B/ZNF207/NCAPD2/AKAP8L/ANLN/TACC3/IGF1/MRE11/SPAST/UBR2/NCAPH2/CUL3/TUBG2/SPDL1/CUL7/TPR/RAD51/ANAPC4/SPO11/MSH4/RIOK2/NDC1/CTDP1/CDK13/FOXJ2/ASPM/STAG3/RHOA/KIF2A/SIRT2/CDC42/RPS6KA2/TRIP13/SMC1A/CHFR/NDE1/MOV10L1/CLASP1/MLH1/SPAG5/TOP2B/SMC1B/EDN1/ZCWPW1/CDC14A/KIF22/NDC80/CDC14B/PIBF1/PDS5B/CHMP2B/ATRX/SEH1L/RAD54L/CHMP5/ZW10/AURKA/TPX2/NSFL1C/ANAPC5/NUDC/KIF4A…	441
BP	GO:0034329	cell junction assembly	416/16952	420/18800	1.72939e-14	3.06005e-12	1.9893e-12	POLDIP2/PLXND1/CD9/NR1H4/CLDN11/SNAI2/GABRA1/PRKCH/MUSK/MYOC/VCL/CDH1/STAU2/CDH10/CTNNA1/EPHA3/GPM6B/ARHGAP6/CBLN4/PKP2/HDAC7/VMP1/LIMCH1/PKN2/NTN1/SLK/COL17A1/CLDN18/MYO9A/RHOA/ROCK1/SDK2/VPS35/TESK2/CDC42/MAP4K4/WDR1/CDH19/PRKACA/ACTN1/FERMT2/CLASP1/ADD2/FSCN1/ACTB/DLG1/GPC4/CAMSAP3/ACTN2/OPHN1/CDH7/MEF2C/PKP1/PCDHB4/EPB41L3/GRHL2/COL16A1/CTTN/WNT11/TRIP6/ACHE/TBX5/SLC9A1/NRCAM/ITGA6/SORBS1/ABL…	416
BP	GO:0009314	response to radiation	433/16952	438/18800	3.0099e-14	5.18191e-12	3.36869e-12	KDM1A/CREBBP/FBXL3/ABCC8/CRY1/SPRTN/MAP4K3/BRCA1/ERCC1/ATP1A2/SNAI2/PLEKHB1/BAK1/USP2/PNKP/CTNS/HSPA5/USP28/GUCA1A/ERCC8/PER3/FOXP3/RAD51/CYBA/OPN3/POLD1/TMEM161A/ABCA7/KARS1/FECH/TP53BP1/HYAL2/NUCKS1/BCL3/NEDD4/GNB5/POLB/CNGB1/SMC1A/PTGS2/SLC24A1/TIPIN/MAP2K7/TYR/POLD3/UBE2A/TIGAR/SDF4/SLC1A3/XRCC5/DNM2/DCT/PTPRC/OPRK1/SEMA5B/ZMPSTE24/MAP3K4/DDHD2/RAD54L/BAX/UIMC1/MMP2/GNA11/MAP3K20/ANGPT2/MSH2/…	433
BP	GO:0022411	cellular component disassembly	454/16952	460/18800	3.23071e-14	5.41569e-12	3.52067e-12	UPF1/SLC25A5/LAMP2/ABCC8/CX3CL1/SCIN/PAFAH1B1/VTA1/AKAP8L/UFL1/STMN4/SNAI2/SPAST/RB1CC1/GABARAPL2/CLEC16A/PHF23/CAPG/VPS13D/LIMA1/USP36/ATG5/VMP1/SMARCD1/ATG2B/DHX8/NAV3/TBC1D25/KIF2A/FUNDC1/SPTB/WIPI1/CSNK2A2/MAP4K4/WDR1/SREBF1/MARK2/SMARCE1/NSF/CLASP1/TSG101/ADD2/FSCN1/CAMSAP3/ACTN2/CAPZB/FAP/PIK3C3/TIGAR/CARMIL1/UBA5/JMJD4/SMARCD3/GSK3B/ULK2/CHMP2B/ZMPSTE24/CTTN/MTIF2/CHMP5/HUWE1/BAX/MMP2/OGFO…	454
BP	GO:0048562	embryonic organ morphogenesis	294/16952	294/18800	4.77396e-14	7.6877e-12	4.99767e-12	WNT16/DVL2/HOXA11/DLX6/USH1C/PAX6/FUZ/ALX4/KCNQ1/COL11A1/HIPK2/NTN1/FGFR2/FGF10/NDST1/MYO3B/TEAD2/DLG1/PAX2/RARB/ITGA8/TULP3/HOXA9/EDN1/PSEN1/MEF2C/GRHL2/WNT11/TMED2/KDM2B/POU4F3/MYO15A/TBX15/WHRN/MYO3A/MAPK1/TRIOBP/SIX4/ASB2/HIF1A/MTHFD1/IFT52/BMP7/MIB1/FGF9/MAPK3/NDRG4/FOXF1/FZD3/EYA1/MEGF8/HPN/DLX5/HOXA1/HOXA2/HOXA3/HOXA5/HOXA6/GLI3/TGFBR1/ENG/DVL1/GATA3/CDH23/FGF8/SUFU/HOXB6/NAGLU/SLC9A3R1/NK…	294
BP	GO:1903131	mononuclear cell differentiation	428/16952	433/18800	4.82744e-14	7.6877e-12	4.99767e-12	BAD/TMEM176A/CYP26B1/SLC25A5/TMEM98/CD79B/PGLYRP1/ST3GAL1/CD4/BTK/CD74/RUNX3/NCAPH2/HMGB3/BAK1/HDAC9/FOXP3/RC3H2/TRAF3IP2/PRDM1/ATG5/AP3D1/SPI1/KLF6/RHOA/PRKCZ/CBFB/HDAC4/BCL3/RORA/JMJD6/TCF3/FCGR2B/TBX21/GLI2/TPD52/IL4R/ITM2A/CDH17/PSEN1/TCF7/PTPRC/BAX/PIR/LAG3/PPP2R3C/HECTD1/TYRO3/MSH2/BLNK/IL11/TREM2/IL12RB1/ABL1/MFNG/LGALS1/PATZ1/XBP1/FBXO7/THOC5/MYH9/EP300/SOS2/YY1/ACIN1/DHRS2/SMAD7/NKAP/GAT…	428
BP	GO:0006887	exocytosis	355/16952	357/18800	5.16974e-14	8.03201e-12	5.2215e-12	FGR/CFTR/CACNA1G/RALA/ARHGAP44/SCIN/BAIAP3/SYN1/BTK/SYT7/PIK3C2A/SYT13/ANK1/GAB2/RAB27B/DTNBP1/C12orf4/VAMP3/SLC4A8/ATP9A/SPHK2/CD84/SPI1/ARFGEF1/SYT1/RAB27A/PFN2/EXOC5/FCGR2B/LLGL2/NSF/CLASP1/TSG101/RAB7A/STXBP2/IL4R/SDF4/CEACAM1/RIMS1/RAB21/PSEN1/CADPS2/GSK3B/REST/TXLNA/RAB10/SCAMP1/LAT2/P2RX7/EXOC1/RAPGEF4/SNAP23/UNC13D/STX1B/CBARP/SNAP29/PLA2G3/HMOX1/SYNGR1/MYH9/CACNA1I/VTI1B/CHGA/RIMS4/DNAJC…	355
BP	GO:0030098	lymphocyte differentiation	379/16952	382/18800	6.09825e-14	9.24902e-12	6.01266e-12	BAD/CYP26B1/SLC25A5/TMEM98/CD79B/PGLYRP1/ST3GAL1/CD4/BTK/CD74/RUNX3/NCAPH2/HMGB3/BAK1/HDAC9/FOXP3/RC3H2/TRAF3IP2/PRDM1/ATG5/AP3D1/SPI1/KLF6/RHOA/PRKCZ/CBFB/HDAC4/BCL3/RORA/JMJD6/TCF3/FCGR2B/TBX21/GLI2/TPD52/IL4R/ITM2A/CDH17/TCF7/PTPRC/BAX/LAG3/PPP2R3C/HECTD1/TYRO3/MSH2/BLNK/IL11/IL12RB1/ABL1/MFNG/LGALS1/PATZ1/XBP1/FBXO7/EP300/SOS2/YY1/SMAD7/NKAP/CD40LG/TNFSF13B/DNAJA3/RIPK2/SFRP1/IL7/CLPTM1/RELB/…	379
BP	GO:0009914	hormone transport	290/16952	290/18800	7.27129e-14	1.05942e-11	6.88716e-12	CFTR/BAD/ICA1/CD38/ABCC8/NOS2/BAIAP3/TFAP2B/CRY1/GIPR/BTK/HFE/SYT7/NR1H4/ALOX5/ISL1/EIPR1/CASR/NNAT/KCNQ1/PTPRN/TM7SF3/CYB5R4/ACSL4/GAL/SCT/SREBF1/TACR2/SRI/EDN1/RFX3/AACS/C1QTNF3/OPRK1/OXCT1/REST/SLC8B1/SIRT4/LTBP4/RAB11FIP3/RAPGEF4/SLC7A8/SNAP23/IL11/JAK2/OSM/LRP5L/PLA2G3/PICK1/CHGA/HIF1A/PCK2/HNF4A/SLCO4A1/CDK16/SYTL4/SMPD3/SLC7A5/CRYM/STX4/SFRP1/RETN/NPVF/STX1A/GHRHR/TFR2/GCK/GATA3/RAB11FIP2/…	290
BP	GO:0034655	nucleobase-containing compound catabolic process	401/16952	405/18800	7.31783e-14	1.05942e-11	6.88716e-12	ENPP4/SARM1/UPF1/ELAC2/UPP2/CSDE1/DNASE1L1/SLC11A1/SAMD4A/RNH1/DERA/TYMP/VIM/RNASET2/TNFRSF1B/ZCCHC8/NSUN2/EDC4/MTREX/MRTO4/THRAP3/ENTPD2/PUM2/RC3H2/TRAF3IP2/YBX3/NTHL1/YBX1/PDE4A/ELAVL1/ROCK1/SMG6/PABPC1/PDE8A/ACAT1/EXOSC7/RBM7/MLH1/UNG/NT5C2/EXOSC5/TNRC6C/PKP1/TRAF5/TUT7/DIS3/BAX/CNOT3/KHSRP/XRN2/FUS/PCBP4/PABPC4/TNRC6A/ALKBH5/HNRNPC/DAZL/AGO1/ADA2/ACOT7/CIRBP/HNRNPM/CECR2/UPB1/GTPBP1/APOBEC3H/…	401
BP	GO:0051052	regulation of DNA metabolic process	465/16952	472/18800	8.02362e-14	1.13579e-11	7.38361e-12	RAD52/KDM1A/UPF1/LIG3/DBF4/MBTD1/WIZ/BRCA1/ERCC1/DDX11/WAS/HGF/MRE11/PNKP/PARP3/JADE2/ERCC8/RFC2/FOXP3/RAD51/POLQ/FAM168A/WAPL/TMEM161A/EYA2/PRKCQ/SPI1/TP53BP1/NUCKS1/FGF10/SMG6/CDC42/ING3/MBD3/TFRC/XRCC1/TBX21/GLI2/TIPIN/ACTB/MLH1/MAP2K7/PAK3/SIRT6/JADE1/TIGAR/ZCWPW1/THOC1/XRCC5/RIF1/HSP90AA1/PTPRC/WDR70/KCNK2/GRHL2/ZMPSTE24/ATRX/MAP3K4/NOX4/BAX/UIMC1/MAPKAPK5/FUS/OTUB2/HNRNPC/TINF2/CDC6/MSH2/BR…	465
BP	GO:0032535	regulation of cellular component size	349/16952	351/18800	9.41599e-14	1.30391e-11	8.47654e-12	SEMA3F/ALS2/KDM1A/BAIAP2L1/CCL26/USH1C/SCIN/CDKL3/PAFAH1B1/CDKL5/TENM1/SEMA3G/CLCN6/SEMA3B/WAS/RUFY3/RB1CC1/TMSB10/RTN4R/CAPG/XK/ELN/LIMA1/FSTL4/CYFIP2/NCKAP1/SLC12A2/NTN1/DIP2B/ARFGEF1/RHOA/SCT/PFN2/SPTB/GBA2/SLC12A3/NCK2/WDR1/TRPC5/MAP3K13/PICALM/CLNS1A/CDHR2/SLC12A1/SEMA3A/SEMA3C/ADD2/DLG1/PAK3/ACTN2/CAPZB/MAP2/EDN1/CARMIL1/DNM2/SCTR/RAB21/SEMA5B/GSK3B/ULK2/SSH1/CTTN/PPP1R15A/MT3/ADD1/ARHGAP28…	349
BP	GO:1903829	positive regulation of protein localization	440/16952	446/18800	1.18412e-13	1.60486e-11	1.0433e-11	CFTR/BAD/CD38/ITGA3/AP2B1/MARK4/BAIAP3/TENM1/GIPR/FYN/TYROBP/NR1H4/ISL1/ATP2C1/IGF1/RUFY3/WWTR1/PRKCH/CENPQ/CASR/CDH1/RIPOR1/EPHA3/TPR/ARHGEF5/NNAT/USP36/CROCC/ATP2B4/TM7SF3/NGFR/ABCA7/IPO5/PRKCZ/HYAL2/ACSL4/VPS35/CSNK2A2/CDC42/PRKACA/TFRC/FERMT2/PTGS2/TSG101/SRI/DLG1/PTPN23/GPR137B/PCM1/SAR1A/RAPGEF3/EPB41L2/PSEN1/NDC80/AACS/C1QTNF3/GSK3B/OXCT1/RBM22/HUWE1/ACHE/DNM1L/EDEM2/MAVS/P2RX7/EXOC1/RNF31…	440
BP	GO:0007265	Ras protein signal transduction	345/16952	347/18800	1.40371e-13	1.86284e-11	1.21101e-11	ALS2/ITGA3/RALA/FARP2/ARHGAP44/CYTH3/NISCH/WAS/IGF1/RALBP1/MYOC/CUL3/RIPOR1/RTN4R/ARHGAP6/USP28/KITLG/PIK3CB/RASGRF1/PSD/NCKAP1/NGFR/RFXANK/NTN1/ARFGEF1/RHOA/ROCK1/RASSF1/RASGRP2/FGF10/CDC42/MAP4K4/HACD3/CELSR1/PLD1/ARHGEF1/GNB1/P2RY10/RAPGEF3/OPHN1/DNM2/RAB21/HACE1/MAPKAPK5/BRAP/ARHGAP4/RAPGEF4/TGFB2/ABL1/NRP1/MYO9B/CRKL/LZTR1/CYTH4/SH3BP1/GRAP2/SGSM3/SOS2/ARHGAP5/ARFGAP1/RHOV/PPP2CB/ARHGEF10/AR…	345
BP	GO:0007389	pattern specification process	456/16952	463/18800	1.82141e-13	2.36783e-11	1.5393e-11	SEMA3F/CYP26B1/DVL2/HOXA11/MEOX1/PAX6/CRAMP1/FUZ/SCMH1/MKS1/ISL1/HOXC8/TLL1/DNAH5/OFD1/CC2D2A/ALX4/FOXC1/WNT8A/DMRT3/HIPK2/FGFR2/HES2/LRP6/FGF10/PRKACA/TP63/NLE1/GLI2/SEMA3A/SEMA3C/WNT8B/PAX2/PLXNA2/TULP3/HOXA9/EDN1/RFX3/PSEN1/MEF2C/LRP2/HSPB11/SMARCD3/PALB2/WNT11/TMED2/AURKA/KDM2B/TBX5/CHRD/EFNB1/DLL3/TLL2/TDRD1/IFT74/PCSK5/NRP1/CRKL/MFNG/LRP5L/AP1B1/EP300/ASB2/HIF1A/YY1/IFT52/BMP7/POFUT1/KIF3B/…	456
BP	GO:0046879	hormone secretion	281/16952	281/18800	1.8733e-13	2.38245e-11	1.5488e-11	CFTR/BAD/ICA1/CD38/ABCC8/NOS2/BAIAP3/TFAP2B/CRY1/GIPR/BTK/HFE/SYT7/NR1H4/ALOX5/ISL1/EIPR1/CASR/NNAT/KCNQ1/PTPRN/TM7SF3/CYB5R4/ACSL4/GAL/SCT/SREBF1/TACR2/SRI/EDN1/RFX3/AACS/C1QTNF3/OPRK1/OXCT1/REST/SLC8B1/SIRT4/LTBP4/RAB11FIP3/RAPGEF4/SNAP23/IL11/JAK2/OSM/LRP5L/PLA2G3/PICK1/CHGA/HIF1A/PCK2/HNF4A/CDK16/SYTL4/SMPD3/STX4/SFRP1/RETN/NPVF/STX1A/GHRHR/TFR2/GCK/GATA3/RAB11FIP2/PPP3CB/CPE/OSBP/CPT1A/TCIRG…	281
BP	GO:0042176	regulation of protein catabolic process	391/16952	395/18800	1.90746e-13	2.38245e-11	1.5488e-11	GCLC/ANKIB1/CYP51A1/HECW1/MYCBP2/OSBPL7/NOS2/RHBDF1/MYLIP/PKD1/HFE/FYN/PSMC4/NUB1/RNF14/UFL1/TNFRSF1B/SNX1/PIAS1/RNF19A/GABARAPL2/TIMP2/CDH1/NEDD4L/MAPK9/HERPUD1/PITHD1/USP13/HIPK2/CTSA/ATXN3/ROCK1/SIRT2/VPS35/NEDD4/PTPN3/CSNK2A2/TRIB2/PRKACA/CHFR/NSF/RAB7A/MKRN2/SIRT6/ARAF/LAMP3/UBE2K/NRDC/ITCH/OPHN1/KEAP1/PSEN1/HSP90AA1/LRP2/GSK3B/XPO1/HACE1/HUWE1/PSMC5/AURKA/IRAK3/PSME1/HECTD1/EZR/WAC/TREM2/HS…	391
BP	GO:0006260	DNA replication	280/16952	280/18800	2.08095e-13	2.50747e-11	1.63007e-11	RECQL/UPF1/LIG3/DBF4/NFIX/REV3L/WIZ/DDX11/POLA2/MRE11/RTF2/RFC1/BOD1L1/PNKP/JADE2/RRM2B/RFC2/RAD51/POLQ/WAPL/POLD1/WDR18/MCM10/NUCKS1/POLB/CDC42/MCM2/GLI2/TIPIN/MCM6/POLD3/JADE1/THOC1/EXD2/ZMPSTE24/ATRX/ORC1/ORC6/SUPT16H/CDC45/CDC6/BRPF3/CDC7/CDC34/MCM5/POLE2/YY1/CINP/GINS1/SAMHD1/ACTR5/METTL4/POLI/POLA1/RBBP7/JADE3/DNAJA3/NBN/CHRAC1/MCM4/RNASEH2A/CCNE1/GRWD1/LIG1/PPP2R1A/TFPT/DNAJC2/SSBP1/RPA3/P…	280
BP	GO:0051604	protein maturation	313/16952	314/18800	2.08628e-13	2.50747e-11	1.63007e-11	BAD/NDUFAB1/CREBBP/TMEM98/SPRTN/PRSS3/MIPEP/BAK1/TLL1/TSPAN17/NNAT/CYFIP2/F7/CASP8/TSPAN32/RPS6KA2/PRKACA/CD5L/ENO1/CST7/PIK3C3/CPB2/PSEN1/ZMPSTE24/ADAMTS2/FKBP1A/CPXM1/F11/TESC/P2RX7/TASP1/SIRT4/DNAJB11/GLG1/NLRC4/APOH/CMA1/DHPS/TLL2/PCSK5/TSPAN15/TBC1D10A/GGT1/HSCB/LMF2/MYH9/EP300/CTSG/LGMN/IFT52/CTSZ/HM13/XIAP/F9/NAA10/PCSK1N/PGK1/PHEX/CLN5/LONP2/LMF1/STUB1/PYCARD/CTSH/RIPK2/PLAT/CARD8/COMP/HP…	313
BP	GO:0018205	peptidyl-lysine modification	388/16952	392/18800	2.54109e-13	2.96399e-11	1.92685e-11	NFYA/KDM1A/NDUFAB1/MSL3/CREBBP/KMT2E/JARID2/MED24/MBTD1/BRCA1/ISL1/SNAI2/PHF20/ARID4A/PIAS1/ZZZ3/JADE2/HDAC9/FOXP3/NNAT/ARID4B/KMT2C/ATG5/HDAC7/SPHK2/TAF2/HMG20B/DIP2B/KDM4A/NFYC/SPI1/METTL22/HDAC4/SIRT2/JMJD6/ING3/MBD3/ACTB/ACTL6B/JADE1/PIAS2/TOLLIP/SENP1/RIF1/SRCAP/KAT6A/PLOD1/ZMPSTE24/NCOA1/ATRX/MECOM/ATXN7L3/DNMT3B/SIRT4/NOS1/MUL1/CAPN3/HDAC6/DHPS/BRPF3/SIRT1/SETD1A/SMARCB1/RASD2/EP300/RANGAP…	388
BP	GO:0072001	renal system development	311/16952	312/18800	2.55917e-13	2.96399e-11	1.92685e-11	CYP26B1/CFLAR/PLXND1/HOXA11/SOX8/ITGA3/CRLF1/AP2B1/PROM1/TFAP2B/PKD1/WWTR1/NUP160/IFT88/DTNBP1/CC2D2A/RRM2B/ADAMTS6/PTCD2/FOXC1/TRAF3IP2/PRDM1/SEC61A1/FGFR2/RHOA/HYAL2/NUP133/FGF10/JMJD6/NLE1/GLI2/NOTCH3/ACAT1/DLG1/PAX2/RARB/ITGA8/TP73/COL4A4/ARG2/MEF2C/LRP2/HSPB11/ZMPSTE24/AKR1B1/WNT11/BAX/ANGPT2/TGFB2/CYP26A1/PCSK5/NRP1/AP1B1/PDGFB/IFT27/UPK3A/SIX4/MMP9/BMP7/JAG1/SMAD7/FOXF1/SALL1/RPGRIP1L/CTSH…	311
BP	GO:0043161	proteasome-mediated ubiquitin-dependent protein catabolic process	409/16952	414/18800	2.885e-13	3.28169e-11	2.13338e-11	GCLC/ANKIB1/HECW1/CDC27/RHBDD2/FBXL3/HFE/RNF216/PSMC4/NUB1/RNF14/UFL1/WWTR1/UBR2/PIAS1/RNF19A/CUL3/HSPA5/ERCC8/NEDD4L/JKAMP/MAPK9/HERPUD1/ANAPC4/CUL1/APPBP2/RNF4/ATXN3/SIRT2/ERLEC1/NEDD4/UFD1/RNF126/SEL1L/TRIB2/CHFR/FBXW11/DERL2/TBX21/MKRN2/KLHL20/TRAF4/DNAJC10/SIRT6/UBE2A/ARAF/UBE2K/PPP2R5C/ITCH/KEAP1/PSEN1/PCNP/GSK3B/XPO1/HACE1/HUWE1/PSMC5/KLHL42/AURKA/EDEM2/NSFL1C/ANAPC5/MAEA/HECTD1/RFFL/CDC23…	409
BP	GO:0033674	positive regulation of kinase activity	468/16952	476/18800	3.72705e-13	4.16514e-11	2.7077e-11	FGR/BAD/ALS2/CAMKK1/DVL2/DBF4/PKD1/TENM1/CD4/LTF/GPRC5A/IGF1/SLC11A1/CD74/MNAT1/MRE11/INSRR/MUSK/MAP2K3/STAP1/FLT4/LCP2/EPHA3/ROS1/KITLG/ARHGEF5/TAB2/ATP2B4/WNK1/LTK/ERBB3/TIE1/FGFR2/RHOA/PRKCZ/FGFR3/DRD4/CDC42/EPHA8/MARK2/FERMT2/MAP3K13/DLG1/TRAF4/MAP2K7/FGFR1/TIGAR/EDN1/XRCC5/EPHA6/CHRNA3/PSEN1/HSP90AA1/PTPRC/DUSP12/STRADB/CCNT2/DLG3/PIBF1/MAPRE3/MAP3K4/WNT11/NOX4/MT3/CASS4/TPX2/DOCK3/P2RX7/GCN…	468
BP	GO:0010506	regulation of autophagy	334/16952	336/18800	4.2012e-13	4.61407e-11	2.99955e-11	BAD/POLDIP2/SLC25A5/OSBPL7/PIK3C2A/DCN/UFL1/CAPN1/HGF/RRAGD/ATP6V0A1/DAPK2/CLEC16A/PHF23/ATP6V1H/VPS13D/PIK3CB/TAB2/USP36/ATG5/USP13/LZTS1/CTSA/GNAI3/KDM4A/ROCK1/TBC1D25/SIRT2/VPS35/NEDD4/WIPI1/CSNK2A2/PRKACA/SREBF1/USP33/GPR137B/LAMP3/PIK3C3/TIGAR/TP53INP2/KEAP1/SESN1/MID2/GSK3B/ULK2/RRAGB/ZMPSTE24/CTTN/ATG16L1/MT3/DNM1L/SNX5/SPTLC1/EXOC1/RNF31/SCFD1/HDAC6/WAC/TREM2/SIRT1/ABL1/SH3GLB1/KLHL22/DEP…	334
BP	GO:0001822	kidney development	302/16952	303/18800	6.41259e-13	6.92342e-11	4.50083e-11	CYP26B1/CFLAR/PLXND1/HOXA11/SOX8/ITGA3/CRLF1/AP2B1/PROM1/TFAP2B/PKD1/WWTR1/NUP160/IFT88/DTNBP1/CC2D2A/RRM2B/ADAMTS6/PTCD2/FOXC1/TRAF3IP2/PRDM1/SEC61A1/FGFR2/RHOA/HYAL2/NUP133/FGF10/JMJD6/NLE1/GLI2/NOTCH3/ACAT1/DLG1/PAX2/RARB/ITGA8/TP73/COL4A4/ARG2/MEF2C/LRP2/HSPB11/ZMPSTE24/AKR1B1/WNT11/BAX/ANGPT2/TGFB2/CYP26A1/PCSK5/NRP1/AP1B1/PDGFB/IFT27/UPK3A/SIX4/MMP9/BMP7/JAG1/SMAD7/SALL1/RPGRIP1L/CTSH/BLOC1…	302
BP	GO:0048545	response to steroid hormone	328/16952	330/18800	7.63061e-13	8.10117e-11	5.26646e-11	BAD/CFLAR/TFPI/CD38/FKBP4/KDM1A/CALCR/CRY1/BRCA1/KDM5D/CALCOCO1/RNF14/UFL1/ISL1/ATP1A2/CPS1/NR1H3/SOX30/LMO3/CYBA/PTPRU/PLPP1/RHOA/MAOB/NEDD4/ATP2B1/SREBF1/TP63/PTGS2/PIAS2/EDN1/UBA5/PGR/BCKDHB/REST/TFAP4/PDCD7/ESR1/TGFB2/HDAC6/SIRT1/JAK2/SOX10/DDX17/TSPO/ACR/RBFOX2/EP300/PCK2/BMP7/OXT/RHOXF1/RBBP7/ACOD1/TRIP4/ACSBG1/VPS18/SFRP1/PLAT/UBR5/URI1/GPI/TGFB1/ATP1A3/CAV1/GHRHR/ENG/KDM4C/ABCA2/ZMIZ1/RPS…	328
BP	GO:0051047	positive regulation of secretion	299/16952	300/18800	8.70734e-13	9.09274e-11	5.91107e-11	FGR/CFTR/BAD/CD38/CACNA1G/SCIN/BAIAP3/GIPR/HFE/SYT7/NR1H4/ISL1/IGF1/GAB2/CASR/RAB27B/DTNBP1/SLC4A8/CYBA/NNAT/ATG5/SPHK2/TM7SF3/SLC12A2/SYT1/ACSL4/VPS35/GAL/PLA2G10/RAB27A/SCT/ABCB11/CLASP1/TSG101/TACR2/SRI/RAB7A/PTPN23/IL4R/EDN1/CPB2/AACS/CADPS2/C1QTNF3/OPRK1/OXCT1/ACHE/DNM1L/SNX5/P2RX7/EXOC1/EZR/UNC13D/TGFB2/TREM2/JAK2/STX1B/PLA2G3/XBP1/CACNA1I/HIF1A/PCK2/NTSR1/AVP/OXT/MYOM1/GATA1/SYTL4/RGCC/PAR…	299
BP	GO:0090596	sensory organ morphogenesis	266/16952	266/18800	9.06013e-13	9.30855e-11	6.05137e-11	WNT16/CYP26B1/DVL2/SOX8/DLX6/USH1C/PROM1/PAX6/TFAP2B/BAK1/STAU2/KCNQ1/PRDM1/COL11A1/HIPK2/NTN1/FGFR2/SDK2/FGF10/MYO3B/PAX2/RARB/ITGA8/EDN1/IMPG2/FAT1/BAX/DZANK1/KDM2B/POU4F3/MYO15A/RPGRIP1/WHRN/PDE6C/MYO3A/MAPK1/TRIOBP/SIX4/HIF1A/YY1/VSX1/BMP7/JAG1/RS1/FGF9/MAPK3/RPGRIP1L/RP1/FZD3/EYA1/CALB1/HPN/DLX5/WNT2/HOXA1/HOXA2/TSPAN12/GLI3/SLC1A1/DVL1/GATA3/CDH23/FGF8/PITX3/NAGLU/SLC9A3R1/NKX3-2/NECTIN1/C1…	266
BP	GO:0051056	regulation of small GTPase mediated signal transduction	298/16952	299/18800	9.64173e-13	9.74886e-11	6.33761e-11	ALS2/ITGA3/ARHGAP44/CYTH3/PLEKHG6/IGF1/RALBP1/DEF6/FAM13B/ARHGAP31/MYOC/CUL3/TRIO/RTN4R/PREX2/ARHGAP6/KITLG/ARHGEF5/PIK3CB/RASGRF1/PSD/NGEF/ARFGEF1/MYO9A/FGF10/MAP4K4/ARHGAP10/ARHGEF10L/ARHGAP15/RAP1GAP/ARHGEF1/ADCYAP1R1/P2RY10/OPHN1/DNM2/DOCK3/ARHGAP28/GMIP/ARHGAP4/TGFB2/ABL1/SYDE2/NRP1/MYO9B/LZTR1/CYTH4/SH3BP1/SGSM3/SOS2/ARHGAP5/ARFGAP1/MCF2/FGD1/TSC2/PPP2CB/ARHGEF10/ARHGEF18/RASAL3/DENND3/CYTH…	298
BP	GO:0016042	lipid catabolic process	325/16952	327/18800	1.02805e-12	1.02324e-10	6.65192e-11	CYP26B1/CROT/GDE1/PNPLA4/PAFAH1B1/LYPLA2/ABHD5/CYP24A1/CPS1/HSD17B6/PNPLA6/CYP46A1/HEXB/GALC/ACAA1/SIRT2/PLA2G10/SCT/GBA2/HSD17B10/ACADVL/SCARB1/CYP2W1/ABCB11/MGLL/SCARF1/ACAT1/PLD1/RAB7A/ACACB/ACER3/LIPE/PAFAH1B3/APOB/HADHA/DDHD2/MGST2/ACOX3/HSD17B14/MT3/ECHDC1/CRAT/CYP26A1/MCAT/PNPLA5/PNPLA3/SLC25A17/ABHD4/DDHD1/PCK2/ABHD12/HAO1/PLCB4/ACOT8/LPIN2/LIPG/STS/ABCD1/GLA/GDPD3/LONP2/SMPD3/PLA2G15/MLY…	325
BP	GO:0016311	dephosphorylation	416/16952	422/18800	1.07987e-12	1.05827e-10	6.87967e-11	MTMR7/PON1/PTBP1/PPP5C/ACP3/MTMR11/ATP1A2/BOD1L1/PNKP/PHLPP2/INPP4A/PHPT1/PPP1R12A/CTDP1/PTPRU/MTMR1/EYA2/PPP2R5A/LRRC40/PLPP1/ROCK1/INPP5A/PPP2R5B/PTPN3/DAPP1/SMG6/PTPN21/PTPN18/FBXW11/PPP2R3A/PPP2R2C/NUAK1/DLG1/PTPN23/NT5C2/TIGAR/SYNJ2/PPP2R5C/CDC14A/DUSP13/PTPRH/MEF2C/PTPRC/CDC14B/DUSP12/PHLPP1/GSK3B/SSH1/PPEF1/MTMR2/PPP1R15A/PTPN4/FKBP1A/IGBP1/PPP2R3C/TGFB2/HSP90AB1/JAK2/PPM1F/PPP6R2/SBF1/MTM…	416
BP	GO:0007611	learning or memory	264/16952	264/18800	1.11779e-12	1.07884e-10	7.01338e-11	PRKAR2B/ITGA3/ABCC8/PAFAH1B1/MAPK8IP2/FYN/ATP1A2/NRXN3/MUSK/UBA6/CTNS/DTNBP1/RASGRF1/ABCA7/PRKCZ/PTGS2/PICALM/TACR2/ITGA8/BRINP1/RAPGEF3/CIC/PSEN1/MEF2C/KCNK2/OPRK1/DDHD2/JPH4/AAAS/TREM2/ITPR3/ABL1/MAPK1/EP300/KCNK10/LGMN/HIF1A/SLC8A3/NFATC4/ADNP/NTSR1/PAK5/OXT/PGRMC1/HTR2A/NDRG4/BLOC1S6/CALB1/ADAM2/GPI/CRTC1/DNAH11/PTN/NPTX2/PTPRZ1/SLC1A1/PPP3CB/CPEB3/DKK1/GIT1/RPS6KB1/SLC6A4/KAT2A/PPP1R9B/IFT20…	264
BP	GO:0044282	small molecule catabolic process	372/16952	376/18800	1.16758e-12	1.1074e-10	7.19904e-11	ENPP4/BAD/CYP26B1/MTMR7/PON1/CROT/ALDH3B1/UPP2/NOS2/TKTL1/AASS/CYP24A1/DERA/HSD17B6/FUT8/OTC/CYP46A1/ATP2B4/ACAA1/HAGH/OAT/PFKP/INPP5A/HSD17B10/ACADVL/SCARB1/CYP2W1/ABCB11/SCARF1/ENO1/ACAT1/ACACB/MCCC1/TIGAR/SYNJ2/ARG2/BCKDHB/OXCT1/HAL/HADHA/ACOX3/MTMR2/MT3/NOS1/DLD/ADA2/ECHDC1/XYLB/CRAT/CYP26A1/UPB1/PRODH/GCAT/MIOX/MCAT/APOBEC3H/SLC25A17/GSTZ1/PCK2/NTSR1/HAO1/ACOT8/LPIN2/ABCD1/RENBP/CDADC1/LONP2…	372
BP	GO:0048511	rhythmic process	296/16952	297/18800	1.18215e-12	1.1074e-10	7.19904e-11	NFYA/CREBBP/MYCBP2/FBXL3/NOS2/CRY1/HEBP1/NR1H3/ARNTL2/USP2/ADRB1/HSPA5/PER3/MAPK9/KCNQ1/THRAP3/OPN3/PTPRN/F7/NGFR/RORA/DRD4/SREBF1/FBXW11/KDM5A/NFKB2/AFP/PHLPP1/PGR/OPRK1/GSK3B/HUWE1/MMP2/DNM1L/GNA11/ESR1/TYRO3/TGFB2/CREM/SIRT1/SRRD/EP300/PRMT5/HNF4A/ADNP/CSNK2A1/PROKR2/SUV39H1/BLOC1S6/RELB/AMH/RETN/DBP/CRTC1/NAMPT/PTN/GHRHR/CASP2/EZH2/AHR/SETX/PTGDS/MAPK8/PLEKHA1/RAI1/SLC6A4/DDX5/NAGLU/HLF/MAP2K…	296
BP	GO:0051054	positive regulation of DNA metabolic process	263/16952	263/18800	1.24157e-12	1.13846e-10	7.40095e-11	DBF4/MBTD1/WIZ/BRCA1/ERCC1/DDX11/WAS/HGF/MRE11/PNKP/PARP3/RFC2/RAD51/FAM168A/TMEM161A/EYA2/PRKCQ/TP53BP1/FGF10/CDC42/ING3/TFRC/XRCC1/TBX21/GLI2/ACTB/MLH1/MAP2K7/PAK3/SIRT6/TIGAR/ZCWPW1/XRCC5/RIF1/HSP90AA1/PTPRC/GRHL2/ATRX/MAP3K4/NOX4/BAX/UIMC1/MAPKAPK5/FUS/MSH2/BRPF3/HSP90AB1/SIRT1/CDC7/MAPK1/PDGFB/HDAC10/GINS1/CD40/MRGBP/SMCHD1/RBBP8/RGCC/MAPK3/ACD/EYA1/NBN/ERCC2/PRKD2/TGFB1/BABAM1/SSBP1/EXOSC3/…	263
BP	GO:0010038	response to metal ion	348/16952	351/18800	1.25105e-12	1.13846e-10	7.40095e-11	GCLC/BAD/AOC1/SLC25A13/ABCC8/CACNA1G/GIPR/HFE/SYT7/PPP5C/ERCC1/DPEP1/SYT13/MNAT1/CPS1/OTC/CASR/CDH1/HSPA5/GUCA1A/NEDD4L/MAPK9/ATG5/CASP8/SLC12A2/SYT1/MEF2A/RASGRP2/MAOB/NEDD4/CYBRD1/TFRC/PTGS2/TIGAR/EDN1/CPOX/MEF2C/SLC25A24/CPNE3/MT3/ADD1/P2RX7/MCOLN1/TF/CAPN3/ITPR3/ATP5F1D/MAPK1/HMOX1/TSPO/LGMN/HIF1A/CPNE6/NFATC4/GSS/MMP9/MAP1LC3A/GLRA2/MAPK3/MT4/SMPD3/EEF2K/SYT17/AQP9/SLC30A4/NDRG1/PPP2CB/GPI/H…	348
BP	GO:0021700	developmental maturation	295/16952	296/18800	1.30894e-12	1.15805e-10	7.52834e-11	CFTR/KDM1A/SOX8/CX3CL1/FARP2/BAIAP3/BTK/MBTPS2/LTF/IGF1/MYOC/NSUN2/PTPRN/CAMK2B/CDH3/SEZ6/ANKS1A/AP3D1/ROPN1/RHOA/CBFB/FGFR3/IFT80/SIRT2/GAL/PLA2G10/CNGB1/EPHA8/RPS6KA2/TRIP13/PRKACA/ADGRL1/AP1M1/MAP3K13/PICALM/NTN4/SCARF1/PAX2/ACTL6B/EDN1/RFX3/PGR/TUT7/AKR1B1/SNX10/MMP2/AURKA/MAEA/NRCAM/SLC26A3/DLD/TGFB2/ARCN1/TDRD1/PALM/PLA2G3/SOX10/PICK1/DMC1/BRD1/HIF1A/REC8/NFATC4/VSX1/TRPC4AP/CDC25B/FERMT1/S…	295
BP	GO:0043588	skin development	295/16952	296/18800	1.30894e-12	1.15805e-10	7.52834e-11	WNT16/CYP26B1/ITGA3/PAX6/TFAP2B/PKD1/FUZ/PRKCH/NSUN2/ALX4/OPN3/FOXC1/TRAF3IP2/CDH3/NGFR/ELOVL1/FGFR2/ROCK1/GAL/PLA2G10/FGF10/TP63/GLI2/TSG101/FOSL2/COL5A3/PSEN1/GRHL2/ZMPSTE24/ADAMTS2/ITGA6/TGM1/TGFB2/DSP/IFT74/MACROH2A2/TRPC4AP/STK4/FERMT1/JAG1/TRADD/FA2H/FZD3/DKK4/ASAH1/ERCC2/CASP14/PIAS4/CNFN/COMP/LSR/MET/LHX2/SUFU/DKK1/COL1A1/ALOX12/FOXN1/EXPH5/PTGES3/CYP27B1/VDR/SRF/ARRDC3/MACROH2A1/WNT5A/WD…	295
BP	GO:0060284	regulation of cell development	490/16952	500/18800	1.51393e-12	1.29885e-10	8.44364e-11	SEMA3F/BAD/PLXND1/KDM1A/HOXA11/SOX8/TMEM98/ABCC8/CX3CL1/CDKL3/PAFAH1B1/PAX6/CDKL5/SS18L2/SEMA3G/TYROBP/SEMA3B/LTF/UFL1/IGF1/RUFY3/ADGRA2/RNF10/PRKCH/TNFRSF1B/GRN/MYOC/VCL/STAU2/RTN4R/CUL7/CTNNA1/HDAC9/FSTL4/CAMK2B/NTN1/SPEN/DIP2B/KDM4A/ASPM/CLDN18/TNFRSF1A/ROCK1/SIRT2/HES2/CDC42/LIMS2/TRPC5/FERMT2/MAP3K13/SEMA3A/SEMA3C/WDR62/PLXNA2/PAK3/FBLN1/MAP2/PCM1/BRINP1/TP73/XRCC5/CARMIL1/DNM2/DCT/RFX3/RAB2…	490
BP	GO:0071214	cellular response to abiotic stimulus	321/16952	323/18800	1.52926e-12	1.29885e-10	8.44364e-11	GCLC/BAD/KDM1A/CREBBP/MAP3K14/NOX1/CRY1/BRCA1/ERCC1/ATP1A2/SNAI2/FAS/INSRR/BAK1/ADSS2/HSPA5/USP28/RAD51/CYBA/OPN3/YBX3/POLD1/CASP8/TMEM161A/CNN2/MYLK/MAP2K4/TNFRSF1A/TP53BP1/HYAL2/NUCKS1/NEDD4/GNB5/PTGS2/POLD3/XRCC5/DNM2/ZMPSTE24/REST/AKR1B1/WNT11/BAX/MMP2/GNA11/SLC4A11/SLC9A1/MCOLN1/MAP3K20/CAPN3/MAP3K1/SIRT1/PALM/TSPO/EP300/YY1/NFATC4/MMP9/CD40/ACTR5/GUCY2F/TLR8/OPN1LW/FMR1/RS1/TIMP1/MAPK3/N4BP…	321
BP	GO:0104004	cellular response to environmental stimulus	321/16952	323/18800	1.52926e-12	1.29885e-10	8.44364e-11	GCLC/BAD/KDM1A/CREBBP/MAP3K14/NOX1/CRY1/BRCA1/ERCC1/ATP1A2/SNAI2/FAS/INSRR/BAK1/ADSS2/HSPA5/USP28/RAD51/CYBA/OPN3/YBX3/POLD1/CASP8/TMEM161A/CNN2/MYLK/MAP2K4/TNFRSF1A/TP53BP1/HYAL2/NUCKS1/NEDD4/GNB5/PTGS2/POLD3/XRCC5/DNM2/ZMPSTE24/REST/AKR1B1/WNT11/BAX/MMP2/GNA11/SLC4A11/SLC9A1/MCOLN1/MAP3K20/CAPN3/MAP3K1/SIRT1/PALM/TSPO/EP300/YY1/NFATC4/MMP9/CD40/ACTR5/GUCY2F/TLR8/OPN1LW/FMR1/RS1/TIMP1/MAPK3/N4BP…	321
BP	GO:0034504	protein localization to nucleus	293/16952	294/18800	1.60471e-12	1.32753e-10	8.63009e-11	TMEM98/PAF1/FYN/RGPD5/WWTR1/KPNA6/CDH1/CTNNA1/TPR/TRAF3IP2/INTS13/NGFR/TNPO3/ABCA7/IPO5/ELAVL1/CLDN18/SP100/HYAL2/POLR1A/NUP133/BCL3/TFRC/FERMT2/PTGS2/PSEN1/GSK3B/XPO1/TNPO1/GCKR/IPO11/RBM22/MAVS/OSBPL8/NUP50/NUP188/HSP90AB1/JAK2/CARD10/SUN2/RANGAP1/SIX4/NFKBIA/STK4/BMP7/FERMT1/NXT2/FGF9/KPNA3/NUTF2/NUP93/ARL2BP/TSC2/STK3/UBR5/TGFB1/NOP53/TNPO2/PIK3R2/DNAJB6/GLI3/TESK1/DVL1/LZTS2/SUFU/KPNB1/CDK5R…	293
BP	GO:1903311	regulation of mRNA metabolic process	293/16952	294/18800	1.60471e-12	1.32753e-10	8.63009e-11	RBM5/UPF1/PAF1/CDK11A/CSDE1/PTBP1/ZC3H3/SLC11A1/SAMD4A/VIM/CELF2/PTCD2/THRAP3/PUM2/RC3H2/TRAF3IP2/YBX3/SFSWAP/U2AF2/YBX1/ELAVL1/ROCK1/JMJD6/PABPC1/DAZAP1/EXOSC7/RBM7/MLH1/MBNL3/SNRPA/EXOSC5/RBFOX1/TNRC6C/PKP1/TRAF5/TUT7/DIS3/YTHDC1/REST/CNOT3/KHSRP/FUS/PAPOLA/PCBP4/PABPC4/TNRC6A/ALKBH5/HNRNPC/DAZL/SRPK1/CIRBP/HNRNPM/DDX17/GTPBP1/RBFOX2/TNRC6B/RBM23/SNW1/ZC3H14/APEX1/E2F1/CELF4/FMR1/RBM3/RNF40/MYE…	293
BP	GO:0030099	myeloid cell differentiation	386/16952	391/18800	2.47085e-12	2.01786e-10	1.31179e-10	SLC4A1/SLC25A5/KMT2E/FARP2/PAF1/SCIN/PAFAH1B1/CD4/TYROBP/LTF/UFL1/CD74/ALAS1/HMGB3/ARID4A/GAB2/KITLG/KCNQ1/PITHD1/CASP8/HIPK2/SBNO2/SPI1/CLDN18/CBFB/TFE3/ADGRF5/TGFBR3/PLA2G10/FSTL3/JMJD6/CDC42/WDR1/ATP6AP1/ACTN1/TFRC/GPR137B/HOXA9/CEACAM1/CNOT4/PSEN1/OSTM1/MEF2C/UBA5/KAT6A/EIF2AK1/SNX10/PIR/TESC/RCOR1/MAEA/THPO/PABPC4/TF/CEBPE/IL11/TREM2/SIRT1/JAK2/EFNA2/PLA2G3/ANKRD54/THOC5/RBFOX2/MYH9/EP300/BR…	386
BP	GO:0002263	cell activation involved in immune response	288/16952	289/18800	2.66964e-12	2.15261e-10	1.39938e-10	FGR/ITGAL/TMEM98/PGLYRP1/ST3GAL1/BTK/TYROBP/ERCC1/SLC11A1/CD74/GRN/GAB2/PARP3/C12orf4/FOXP3/RC3H2/SPHK2/SBNO2/KARS1/CD84/SPI1/TP53BP1/PRKCZ/IFI35/BCL3/RORA/RAB27A/TFRC/FCGR2B/TBX21/MLH1/UNG/STXBP2/IL4R/APBB1IP/ITM2A/CDH17/THOC1/CEACAM1/RIF1/PSEN1/PTPRC/LAT2/ICAM1/SNAP23/UNC13D/MSH2/TREM2/IL12RB1/ABL1/MFNG/PLA2G3/LGALS1/XBP1/HMOX1/CHGA/CD40/SMAD7/GATA1/CD40LG/CORO1A/FOXF1/PYCARD/STX4/RIPK2/NBN/REL…	288
BP	GO:0051098	regulation of binding	362/16952	366/18800	3.01546e-12	2.40106e-10	1.5609e-10	POLDIP2/PLXND1/KDM1A/PON1/PAX6/PKD1/HFE/PLAUR/DDX11/ISL1/IGF1/DTNBP1/RSF1/FOXC1/WAPL/HIPK2/BTBD1/SP100/ROCK1/HDAC4/SIRT2/NUCKS1/BCL3/TGFBR3/CDC42/PRKACA/MARK2/CRMP1/ATP2A3/SRI/ADD2/MARK3/ACTB/RAP1GAP/USP33/MAP2/PSEN1/CFHR2/SMARCD3/GSK3B/ZMPSTE24/MAPRE3/BAX/ADD1/AURKA/ARHGAP28/FKBP1A/TFAP4/GEMIN2/BTAF1/BAMBI/HSP90AB1/JAK2/ABL1/NRP1/MFNG/TFIP11/CYP2D6/HMOX1/PDGFB/EIF3D/EP300/NFKBIA/NFATC4/MMP9/STK4…	362
BP	GO:0010975	regulation of neuron projection development	424/16952	431/18800	3.27564e-12	2.57603e-10	1.67464e-10	SEMA3F/HECW1/CFLAR/SARM1/PLXND1/CD38/FKBP4/KDM1A/ITGA3/CX3CL1/ARHGAP44/CDKL3/PAFAH1B1/MYLIP/CDKL5/SS18L2/SEMA3G/FYN/SEMA3B/RUFY3/CNTN1/HGF/VIM/GRN/LRRC7/STAU2/RTN4R/CUL7/EPHA3/HSPA5/DTNBP1/XK/NEDD4L/FSTL4/CAMK2B/DGKG/LZTS1/LTK/SEZ6/NTN1/CTNNA2/DIP2B/NGEF/RHOA/PPP2R5B/NEDD4/TRPC5/MARK2/CRMP1/MAP3K13/SCARF1/SEMA3A/SEMA3C/PLXNA2/PAK3/MAP2/CBFA2T2/RAB21/CHRNA3/PSEN1/SEMA5B/GSK3B/ULK2/MT3/LZTS3/ARHGAP…	424
BP	GO:0002366	leukocyte activation involved in immune response	284/16952	285/18800	4.01018e-12	3.11522e-10	2.02516e-10	FGR/ITGAL/TMEM98/PGLYRP1/ST3GAL1/BTK/TYROBP/ERCC1/SLC11A1/CD74/GRN/GAB2/PARP3/C12orf4/FOXP3/RC3H2/SPHK2/SBNO2/KARS1/CD84/SPI1/TP53BP1/PRKCZ/IFI35/BCL3/RORA/RAB27A/TFRC/FCGR2B/TBX21/MLH1/UNG/STXBP2/IL4R/APBB1IP/ITM2A/CDH17/THOC1/CEACAM1/RIF1/PSEN1/PTPRC/LAT2/ICAM1/SNAP23/UNC13D/MSH2/TREM2/IL12RB1/ABL1/MFNG/PLA2G3/LGALS1/XBP1/HMOX1/CHGA/CD40/SMAD7/GATA1/CD40LG/CORO1A/FOXF1/PYCARD/STX4/RIPK2/NBN/REL…	284
BP	GO:0018209	peptidyl-serine modification	335/16952	338/18800	4.40515e-12	3.38082e-10	2.19783e-10	CALCR/CAMK1G/PKD1/TENM1/MLXIPL/DYRK4/DCN/CLK1/HGF/CD44/PRKCH/VRK2/BAK1/MAPK9/FNIP2/HPF1/ATP2B4/WNK1/HIPK2/PKN2/PRKCQ/PRKCZ/ROCK1/PDK3/MAST4/PFN2/CSNK2A2/CAMK2A/NCK2/RPS6KA2/PRKACA/RPS6KA6/TFRC/MARK2/PTGS2/MAP3K13/MARK3/ARAF/MKNK1/RAPGEF3/HSP90AA1/GSK3B/ULK2/MAST2/BAX/NLK/AURKA/MAPKAPK5/NOS1/CLSPN/HDAC6/SH2D3C/IL11/HSP90AB1/CDC7/MAST3/PRKY/MKNK2/OSM/MAPK1/PPM1F/PDGFB/GALNT16/TCL1A/VRK1/RPS6KA5/SGK…	335
BP	GO:0045785	positive regulation of cell adhesion	438/16952	446/18800	5.32353e-12	4.03701e-10	2.62441e-10	BAD/POLDIP2/ITGA3/CX3CL1/SELE/CYTH3/CD4/FYN/PLAUR/ALOX5/CD6/IGF1/CD74/RUNX3/CD44/IBSP/MYOC/FOXP3/PTPRU/AP3D1/PRKCQ/RHOA/PRKCZ/ROCK1/CBFB/TFE3/FSTL3/CDC42/NCK2/MAP4K4/LIMS2/TFRC/FERMT2/GLI2/KIFAP3/PTPN23/IL4R/APBB1IP/CARMIL1/DNM2/PTPRC/GSK3B/COL16A1/CEACAM6/CASS4/GP6/SIRPG/CHRD/CD209/EFNB1/CCDC80/UNC13D/TGFB2/DHPS/EPB41L4B/IFT74/JAK2/IL12RB1/ABL1/NRP1/CRKL/PPM1F/LGALS1/TRIOBP/XBP1/PDGFB/CTSG/STK4/…	438
BP	GO:0015833	peptide transport	249/16952	249/18800	5.39791e-12	4.04525e-10	2.62977e-10	CFTR/BAD/ICA1/CD38/ABCC8/NOS2/BAIAP3/TFAP2B/MGST1/GIPR/HFE/SYT7/NR1H4/ALOX5/ISL1/CD74/EIPR1/CASR/NNAT/PTPRN/TM7SF3/CYB5R4/ACSL4/GAL/SCT/SREBF1/TACR2/SRI/EDN1/CDH17/RFX3/AACS/OXCT1/REST/SLC15A1/SLC8B1/SIRT4/CD209/RAPGEF4/JAK2/LRP5L/PICK1/CHGA/HIF1A/PCK2/HNF4A/CDK16/SYTL4/SMPD3/ABCC1/STX4/CA2/SFRP1/CLEC4M/STX1A/GHRHR/TFR2/GCK/RAB11FIP2/PPP3CB/SLC9A3R1/CPE/OSBP/CPT1A/SLC15A3/TCIRG1/PSMD9/TRPV4/IFNG/…	249
BP	GO:0006913	nucleocytoplasmic transport	306/16952	308/18800	6.7562e-12	4.94678e-10	3.21583e-10	UPF1/PKD1/AKAP8L/RGPD5/KPNA6/NUP160/RANBP3/NSUN2/CDH1/LSG1/TPR/THOC3/TRAF3IP2/PPP1R12A/ZC3H11A/RIOK2/TNPO3/IPO5/ELAVL1/SP100/HYAL2/NUP133/BCL3/NEDD4/SMG6/PRKACA/PTGS2/NCBP3/THOC1/RAPGEF3/PSEN1/STRADB/GSK3B/XPO1/TNPO1/YTHDC1/GCKR/IPO11/RBM22/MAVS/ALKBH5/NUP50/AAAS/NUP188/HSP90AB1/JAK2/ANKRD54/POLDIP3/THOC5/RANGAP1/DESI1/PPM1A/PABPN1/NFKBIA/STK4/RAE1/FERMT1/NXT2/EMD/FGF9/KPNA3/NUTF2/NUP93/AXIN1/TSC…	306
BP	GO:0051169	nuclear transport	306/16952	308/18800	6.7562e-12	4.94678e-10	3.21583e-10	UPF1/PKD1/AKAP8L/RGPD5/KPNA6/NUP160/RANBP3/NSUN2/CDH1/LSG1/TPR/THOC3/TRAF3IP2/PPP1R12A/ZC3H11A/RIOK2/TNPO3/IPO5/ELAVL1/SP100/HYAL2/NUP133/BCL3/NEDD4/SMG6/PRKACA/PTGS2/NCBP3/THOC1/RAPGEF3/PSEN1/STRADB/GSK3B/XPO1/TNPO1/YTHDC1/GCKR/IPO11/RBM22/MAVS/ALKBH5/NUP50/AAAS/NUP188/HSP90AB1/JAK2/ANKRD54/POLDIP3/THOC5/RANGAP1/DESI1/PPM1A/PABPN1/NFKBIA/STK4/RAE1/FERMT1/NXT2/EMD/FGF9/KPNA3/NUTF2/NUP93/AXIN1/TSC…	306
BP	GO:0043254	regulation of protein-containing complex assembly	395/16952	401/18800	7.33642e-12	5.31057e-10	3.45233e-10	FKBP4/DHX33/BAIAP2L1/CCL26/FARP2/SCIN/TENM1/BID/ISL1/BAK1/TMSB10/CAPG/HSPA5/ELN/ARHGEF5/MAPK9/FNIP2/CYFIP2/EIF2AK2/NCKAP1/RNF4/ARFGEF1/RHOA/PRKCZ/NAV3/SIRT2/PPP2R5B/VPS35/PFN2/SPTB/GBA2/CDC42/NCK2/TFRC/FERMT2/CLASP1/ADD2/FSCN1/DLG1/CAMSAP3/PAK3/CAPZB/MAP2/CDH17/SAR1A/CARMIL1/HSP90AA1/GSK3B/SSH1/MAPRE3/CTTN/BAX/ADD1/KIF9/ARHGAP28/PLEKHG2/ESR1/HDAC6/TREM2/ABL1/SH3GLB1/STX1B/TRIOBP/TFIP11/BIK/EP300/…	395
BP	GO:0051960	regulation of nervous system development	432/16952	440/18800	9.01829e-12	6.38482e-10	4.15069e-10	SEMA3F/PLXND1/KDM1A/SOX8/TMEM98/ABCC8/CX3CL1/CDKL3/PAFAH1B1/PAX6/CDKL5/SS18L2/SEMA3G/SEMA3B/UFL1/RUFY3/HGF/RNF10/TYMP/PRKCH/TNFRSF1B/STAU2/RTN4R/TG/CUL7/CTNNA1/FSTL4/CAMK2B/NTN1/SPEN/DIP2B/KDM4A/ASPM/SIRT2/HES2/TRPC5/MAP3K13/SEMA3A/SEMA3C/WDR62/DLG1/PLXNA2/PAK3/CST7/MAP2/PCM1/BRINP1/TP73/XRCC5/DCT/RAB21/PSEN1/LRP2/SMARCD3/SEMA5B/ULK2/REST/MTMR2/SRRT/MT3/ARHGAP4/DNAJB11/DLL3/SEMA6A/SEMA4G/TREM2/NR…	432
BP	GO:0022604	regulation of cell morphogenesis	303/16952	305/18800	9.08759e-12	6.38482e-10	4.15069e-10	FGR/PLXND1/DVL2/CDKL3/PAFAH1B1/CDKL5/SPAG9/SS18L2/RHOBTB2/FYN/ZRANB1/PLEKHO1/CD44/MYOC/STAU2/CUL7/NEDD4L/HEXB/CAMK2B/MYO9A/RHOA/SYT1/CDC42/WDR1/LIMS2/RHOBTB1/MARK2/FERMT2/MAP3K13/ST6GAL1/DLG1/ARHGAP15/PLXNA2/PAK3/CAPZB/FBLN1/CARMIL1/DNM2/RIMS1/RAB21/EPB41L3/ZMPSTE24/CASS4/SLC23A2/MUL1/EZR/UNC13D/BAMBI/ABL1/NRP1/PALMD/PALM/CRKL/TRIOBP/MYH9/COCH/CPNE6/HCK/FGD1/ARHGEF7/OLFM4/CORO1A/FBXO31/EEF2K/SYT1…	303
BP	GO:0051259	protein complex oligomerization	244/16952	244/18800	9.12117e-12	6.38482e-10	4.15069e-10	ALS2/PKD1/EHD3/CD74/SPAST/KCNG1/POLQ/ELAVL1/TP53BP1/SYT1/VPS35/JMJD6/HSD17B10/TP63/ACACB/TP73/TRPM3/DNM1L/FUS/SLC9A1/MCOLN1/NLRC4/NLRP1/TRPM7/UPB1/HSCB/CBY1/KCTD17/STK4/SAMHD1/KCND1/RS1/PYCARD/EHD4/TRPA1/STK3/GSDMD/KCTD9/KCNA7/SLC1A5/CRTC1/COMP/SSBP1/PKD2L1/MICU1/TWNK/MPP2/TNFAIP1/UGDH/P2RX3/EHD1/SLC1A2/ASIC1/KCTD10/PRMT8/KCNA1/CPSF6/SOD2/ACOT13/PRPH2/THG1L/C9/ECT2/GLS/FARSB/KCNC4/CTH/CRYZ/ZNHIT6…	244
BP	GO:0060562	epithelial tube morphogenesis	325/16952	328/18800	1.15598e-11	8.00392e-10	5.20324e-10	PLXND1/DVL2/HOXA11/SOX8/RALA/PKD1/FUZ/MKS1/CASR/CC2D2A/NTN1/TIE1/FGFR2/RHOA/FGF10/PRKACA/GLI2/TEAD2/CELSR1/DLG1/PAX2/SIRT6/TULP3/EDN1/PSEN1/MEF2C/LRP2/PGR/GRHL2/WNT11/TMED2/KDM2B/ESR1/HECTD1/TGFB2/ABL1/NRP1/LRP5L/SIX4/ASB2/HIF1A/MTHFD1/NFATC4/IFT52/STK4/SALL4/BMP7/CTSZ/LAMA1/MIB1/NDRG4/ESRP2/TSC2/FOXF1/SALL1/CTSH/FZD3/EYA1/SFRP1/STK3/PRKD2/TGFB1/MEGF8/RASIP1/MET/WNT2/HOXA5/COBL/GLI3/LHX2/ENG/DVL1…	325
BP	GO:1903532	positive regulation of secretion by cell	273/16952	274/18800	1.22598e-11	8.39731e-10	5.45898e-10	FGR/CFTR/BAD/CD38/CACNA1G/BAIAP3/GIPR/HFE/SYT7/NR1H4/ISL1/IGF1/GAB2/CASR/RAB27B/DTNBP1/SLC4A8/NNAT/SPHK2/TM7SF3/SLC12A2/SYT1/ACSL4/VPS35/GAL/PLA2G10/RAB27A/SCT/CLASP1/TSG101/TACR2/SRI/RAB7A/PTPN23/IL4R/EDN1/CPB2/AACS/CADPS2/C1QTNF3/OPRK1/OXCT1/ACHE/DNM1L/P2RX7/EXOC1/EZR/UNC13D/TGFB2/TREM2/JAK2/STX1B/PLA2G3/CACNA1I/HIF1A/PCK2/NTSR1/AVP/OXT/MYOM1/GATA1/SYTL4/RGCC/PARD6A/SMPD3/STX4/KCNN4/RETN/TGFB1/…	273
BP	GO:0097485	neuron projection guidance	235/16952	235/18800	2.34408e-11	1.58849e-09	1.03266e-09	SEMA3F/PLXND1/ARX/MYCBP2/ETV1/PAX6/SEMA3G/FYN/LYPLA2/ANOS1/SEMA3B/ISL1/CNTN1/NRXN3/TRIO/EPHA3/LAMA3/LAMC2/NGFR/NTN1/PRKCQ/NEO1/PLA2G10/EPHA8/CRMP1/GLI2/NOTCH3/SEMA3A/SEMA3C/PLXNA2/USP33/EDN1/OPHN1/EPHA6/SEMA5B/IGSF9/EFNB1/POU4F3/NRCAM/SEMA6A/DPYSL2/SEMA4G/NRP1/EFNA2/RPS6KA5/BMP7/LAMA1/PGRMC1/FZD3/NOVA2/MEGF8/SCN1B/DLX5/HOXA2/EVX1/EPHB6/GLI3/LHX2/LHX3/DVL1/GATA3/CXCL12/UNC5B/LGI1/WNT3/EFNB3/NECTIN…	235
BP	GO:0006644	phospholipid metabolic process	382/16952	388/18800	2.38029e-11	1.59605e-09	1.03757e-09	DPM1/MTMR7/PON1/GDE1/PAFAH1B1/PIGQ/ABHD5/PIK3C2A/NR1H4/MTMR11/OSBPL5/NR1H3/AGPAT4/PNPLA6/SH3YL1/PI4K2B/INPP4A/HEXB/PIK3CB/DGKG/PIGV/SPHK2/MTMR1/DGKA/IDI1/PLPP1/INPP5A/TTC7A/IP6K2/ADGRF5/PLA2G10/PIGB/HDHD5/SLC44A1/CHAT/SCARB1/CYP2W1/PLD1/DGKD/PIK3C3/SYNJ2/FDFT1/EFR3B/HADHA/ITPKC/MTMR2/PIGS/PGS1/CETP/LPCAT2/CRLS1/SPTLC1/PITPNM2/OSBPL8/PITPNM3/TMEM38B/PLA2G3/CHKB/PDGFB/MTMR3/PNPLA3/ABHD4/PIGH/SPTLC2…	382
BP	GO:0007411	axon guidance	234/16952	234/18800	2.6032e-11	1.72733e-09	1.12291e-09	SEMA3F/PLXND1/ARX/MYCBP2/ETV1/PAX6/SEMA3G/FYN/LYPLA2/ANOS1/SEMA3B/ISL1/CNTN1/NRXN3/TRIO/EPHA3/LAMA3/LAMC2/NGFR/NTN1/PRKCQ/NEO1/PLA2G10/EPHA8/CRMP1/GLI2/NOTCH3/SEMA3A/SEMA3C/PLXNA2/USP33/EDN1/OPHN1/EPHA6/SEMA5B/IGSF9/EFNB1/POU4F3/NRCAM/SEMA6A/DPYSL2/SEMA4G/NRP1/EFNA2/RPS6KA5/BMP7/LAMA1/PGRMC1/FZD3/NOVA2/MEGF8/SCN1B/DLX5/HOXA2/EVX1/EPHB6/GLI3/LHX2/LHX3/DVL1/GATA3/CXCL12/UNC5B/LGI1/WNT3/EFNB3/NECTIN…	234
BP	GO:0140014	mitotic nuclear division	291/16952	293/18800	2.96751e-11	1.94826e-09	1.26654e-09	MAD1L1/POLDIP2/CDC27/BAZ1B/ZNF207/NCAPD2/AKAP8L/ANLN/TACC3/IGF1/SPAST/NCAPH2/CUL3/TUBG2/SPDL1/CUL7/TPR/ANAPC4/RIOK2/CTDP1/CDK13/RHOA/KIF2A/SIRT2/CDC42/TRIP13/SMC1A/NDE1/CLASP1/SPAG5/SMC1B/EDN1/CDC14A/KIF22/NDC80/CDC14B/PIBF1/PDS5B/CHMP2B/ATRX/SEH1L/CHMP5/ZW10/AURKA/TPX2/NSFL1C/ANAPC5/NUDC/KIF4A/CDC6/CDC23/AAAS/MISP/RANBP1/KLHL22/PDGFB/PRMT5/REC8/MYBL2/BMP7/KIF3B/CHMP4B/CEP192/STAG2/NAA10/RGCC/SMP…	291
BP	GO:0043087	regulation of GTPase activity	359/16952	364/18800	2.99732e-11	1.94826e-09	1.26654e-09	ALS2/POLDIP2/PLXND1/DVL2/CX3CL1/CCL26/ARHGAP44/PAFAH1B1/TRAPPC6A/CDKL5/RABGAP1/RALBP1/RTN4R/ADRB1/EPHA3/ARAP2/ARHGAP6/ARHGEF5/TBC1D22A/RASGRF1/WNK1/TBC1D22B/ZC3H15/TBC1D1/NGEF/ARFGEF1/MYO9A/EVI5/TBC1D25/RASGRP2/GNB5/MAP4K4/SNX13/FERMT2/PICALM/RASAL2/ARHGAP15/PLXNA2/RAP1GAP/GPR137B/RAPGEF3/GSK3B/WNT11/TMED2/ASAP3/DOCK9/GMIP/RGS1/ITGA6/RAPGEF4/TBC1D2/SYDE2/CRKL/TBC1D10A/SH3BP1/SBF1/SGSM3/RANGAP1/SO…	359
BP	GO:0016358	dendrite development	231/16952	231/18800	3.56528e-11	2.27108e-09	1.4764e-09	HECW1/SARM1/ARHGAP44/CDKL3/PAFAH1B1/CDKL5/SS18L2/MAPK8IP2/FYN/UBA6/STAU2/CUL7/PREX2/DTNBP1/NEDD4L/FSTL4/LAMC2/CAMK2B/DGKG/LZTS1/SEZ6/NTN1/CTNNA2/NGEF/RHOA/MEF2A/NEDD4/MAPK6/CAMK2A/CDC42/NCK2/TRPC5/PICALM/SCARF1/SEMA3A/ACTL6B/PAK3/MAP2/RAB21/CHRNA3/PSEN1/MEF2C/GSK3B/IGSF9/LZTS3/HDAC6/ABL1/NRP1/CRKL/RBFOX2/NFATC4/BMP7/MCF2/FMR1/PQBP1/ZDHHC15/FBXO31/EEF2K/BLOC1S6/ANKRD27/PTPRS/CRTC1/PTN/COBL/WASL/TM…	231
BP	GO:0046883	regulation of hormone secretion	231/16952	231/18800	3.56528e-11	2.27108e-09	1.4764e-09	CFTR/BAD/ICA1/CD38/ABCC8/NOS2/BAIAP3/TFAP2B/CRY1/GIPR/HFE/SYT7/NR1H4/ALOX5/ISL1/EIPR1/CASR/NNAT/TM7SF3/ACSL4/GAL/SCT/SREBF1/TACR2/SRI/EDN1/RFX3/AACS/C1QTNF3/OPRK1/OXCT1/REST/SLC8B1/SIRT4/RAB11FIP3/IL11/JAK2/OSM/LRP5L/PLA2G3/PICK1/CHGA/HIF1A/PCK2/HNF4A/CDK16/SYTL4/STX4/SFRP1/RETN/NPVF/STX1A/GHRHR/TFR2/GCK/PPP3CB/OSBP/CPT1A/TCIRG1/PSMD9/IFNG/PPARD/GPLD1/SNX4/POMC/GCG/TACR1/PASK/KDM5B/CREB1/KLF7/HMG…	231
BP	GO:0042445	hormone metabolic process	230/16952	230/18800	3.95929e-11	2.4971e-09	1.62333e-09	CYP26B1/PNPLA4/IYD/HFE/HSD17B6/CYP46A1/RETSAT/TG/H6PD/DKK3/DGAT2/GAL/RDH11/HSD17B10/CYP2W1/DHRS9/LIPE/RDH8/AFP/ZMPSTE24/REST/AKR1B1/HSD17B2/ESR1/CMA1/CYP26A1/PCSK5/CYP2D6/TSPO/CTSG/DHRS7/HIF1A/DHRS2/CTSZ/PCSK1N/STUB1/CRYM/CPQ/LHB/IL4I1/SULT2A1/SLC5A5/HPN/GHRHR/CYP3A5/GATA3/PLEKHA1/CYP2C18/HSD17B1/SULT1E1/NFKB1/CPE/CYP27B1/GNB3/BMP5/SLC16A10/GHR/STC2/RBP1/BCHE/CLCN2/PCSK4/CHST10/TPO/RPE65/ECE1/TTR…	230
BP	GO:0018105	peptidyl-serine phosphorylation	312/16952	315/18800	4.03202e-11	2.51803e-09	1.63694e-09	CALCR/CAMK1G/PKD1/TENM1/MLXIPL/DYRK4/CLK1/HGF/CD44/PRKCH/VRK2/BAK1/MAPK9/FNIP2/ATP2B4/WNK1/HIPK2/PKN2/PRKCQ/PRKCZ/ROCK1/PDK3/MAST4/PFN2/CSNK2A2/CAMK2A/NCK2/RPS6KA2/PRKACA/RPS6KA6/TFRC/MARK2/PTGS2/MAP3K13/MARK3/ARAF/MKNK1/RAPGEF3/HSP90AA1/GSK3B/ULK2/MAST2/BAX/NLK/AURKA/MAPKAPK5/NOS1/CLSPN/HDAC6/SH2D3C/IL11/HSP90AB1/CDC7/MAST3/PRKY/MKNK2/OSM/MAPK1/PPM1F/PDGFB/TCL1A/VRK1/RPS6KA5/SGK2/STK4/AVP/RASSF2…	312
BP	GO:1990778	protein localization to cell periphery	333/16952	337/18800	4.63045e-11	2.86368e-09	1.86164e-09	SLC4A1/ITGA3/CACNG3/ARHGAP44/EHD3/ATP2C1/EHD2/PRKCH/ANK1/RABEP1/CDH1/EPHA3/DTNBP1/GOPC/TSPAN17/VAMP3/PKP2/ATP2B4/TSPAN32/ATP2C2/SLC9A3R2/PPP2R5A/TNFRSF1A/PRKCZ/ROCK1/GRIPAP1/TTC7A/IFT80/VPS35/ATP1B3/LRP6/EXOC5/ATP6AP1/PICALM/NSF/ACTB/DLG1/RAB7A/GPC4/ACTN2/EPB41L2/STX7/FYB1/EPB41L3/EFR3B/RAB10/TMED2/TESC/HECTD1/EZR/SORBS1/TREM2/TSPAN15/STX1B/MISP/PALM/ZDHHC8/PPIL2/GGA1/VTI1B/TRIP11/SEC23A/ARFRP1/P…	333
BP	GO:0140694	non-membrane-bounded organelle assembly	373/16952	379/18800	5.35319e-11	3.22796e-09	2.09846e-09	CFLAR/POLDIP2/FARP2/CSDE1/ZNF207/ANLN/BRCA1/MYOM2/TPR/ARHGEF5/MAPK9/MRTO4/PUM2/RNF4/ASPM/DHX29/RHOA/MEF2A/KIF2A/WDR1/SMC1A/NLE1/CLASP1/FSCN1/WDR62/MLH1/SPAG5/ACTN2/NEBL/EDN1/XRCC5/NDC80/MRPL22/PIBF1/RPS5/CHMP2B/MAPRE3/CHMP5/OGFOD1/AURKA/TPX2/KIF9/RPL6/RPLP0/KIF4A/HAUS4/CAPN3/EZR/AAAS/CIRBP/MISP/RPL3/SIX4/ASB2/MYBL2/TUBB1/CDS2/MYL9/HCK/KIF3B/MAPRE1/CHMP4B/CEP76/CEP192/STAG2/CENPT/CCP110/RAB11A/CEP…	373
BP	GO:0042886	amide transport	285/16952	287/18800	5.35447e-11	3.22796e-09	2.09846e-09	CFTR/BAD/ICA1/CD38/ABCC8/NOS2/BAIAP3/TFAP2B/MGST1/GIPR/HFE/SYT7/NR1H4/ALOX5/ISL1/SLC38A5/CD74/EIPR1/CASR/NNAT/PTPRN/TM7SF3/CYB5R4/ACSL4/GAL/SCT/SREBF1/TACR2/SRI/SLC46A1/EDN1/CDH17/RFX3/LRP2/AACS/OXCT1/REST/ABCB1/SLC15A1/SLC8B1/SIRT4/CD209/RAPGEF4/JAK2/LRP5L/PICK1/UPK3A/CHGA/HIF1A/PCK2/PLTP/HNF4A/VAPA/ABCD1/CDK16/SYTL4/SMPD3/ABCC1/STX4/AQP9/CA2/SFRP1/CLEC4M/PLEKHA8/STX1A/GHRHR/TFR2/GCK/ABCA2/RAB11…	285
BP	GO:0006753	nucleoside phosphate metabolic process	483/16952	495/18800	5.39531e-11	3.22796e-09	2.09846e-09	BAD/SARM1/AK2/PDK4/SLC25A13/SLC4A1/ACSM3/CROT/PDK2/UPP2/NOS2/NADK/AASS/MLXIPL/ELOVL5/ACP3/IGF1/DERA/TYMP/TBPL1/ADSS2/GUCA2B/CTPS2/RRM2B/GUCA1A/ENTPD2/GUCY1B1/DGAT2/SPHK2/FAR2/NTHL1/GNAI3/KARS1/ME1/PDE4A/ELOVL1/ACSM2B/PFKP/PKM/RHOA/PDK3/HDAC4/COASY/ACSL4/RORA/GUCY2C/PDE8A/ENO1/ACAT1/VPS9D1/DLG1/REXO2/UNG/ACACB/NT5C2/NMRK2/SIRT6/TIGAR/ADCY2/PGM1/SLC4A4/PSEN1/MAGI3/CAD/AK6/PTHLH/SULT2B1/P2RX7/NOS1/D…	483
BP	GO:0007599	hemostasis	227/16952	227/18800	5.42217e-11	3.22796e-09	2.09846e-09	ENPP4/TFPI/SLC4A1/TBXA2R/CD9/PLAUR/WAS/VCL/DTNBP1/PIK3CB/ENTPD2/F7/DGKG/TSPAN32/DGKA/PRKCQ/RAB27A/LMAN1/TXK/ACTB/DGKD/FBLN1/FAP/EDN1/CEACAM1/CPB2/CD59/GNAS/GP6/F11/PABPC4/APOH/TYRO3/JAK2/SERPIND1/HPS4/PDGFB/MYH9/CTSG/ITPK1/PROCR/CD40/HNF4A/MYL9/MYL12A/F9/GATA1/CD40LG/DGKH/BLOC1S6/PLAT/GPI/COMP/TFPI2/PIK3CG/CAV1/HSPB1/SERPINE1/P2RX1/ALOX12/VTN/PF4V1/HGFAC/ST3GAL4/HPS5/VWF/SH2B3/PTPN6/ADTRP/MAPK14/…	227
BP	GO:0072503	cellular divalent inorganic cation homeostasis	482/16952	494/18800	5.85474e-11	3.45321e-09	2.24489e-09	CD38/CALCR/MCUB/TSPOAP1/IBTK/TAC1/CX3CL1/TBXA2R/PKD1/GIPR/FYN/SLC30A9/ATP2C1/SLC11A1/ATP1A2/BAK1/CASR/XK/HEXB/MCUR1/PTGER3/HERPUD1/PIK3CB/CYBA/MCOLN3/ATG5/ATP2B4/GNA15/ATP2C2/LPAR2/AP3D1/ATP2B3/TRPC7/DRD4/LRP6/ATP2B1/PRKACA/TRPC5/TMEM38A/ATP2A3/SLC24A1/SRI/EDN1/ADCYAP1R1/P2RY10/SCGN/PSEN1/PTPRC/CACNA1S/P2RX5/CHERP/BAX/MT3/FKBP1A/P2RX7/SLC8B1/NOS1/MCOLN1/ESR1/JPH4/TRPM7/CAPN3/TMEM38B/ITPR3/JAK2/AB…	482
BP	GO:0045229	external encapsulating structure organization	307/16952	310/18800	6.50934e-11	3.80408e-09	2.47298e-09	CFLAR/ST7/NOX1/MMP25/PHLDB1/TNFRSF1B/IBSP/TLL1/GPM6B/COL9A2/ADAMTS6/ELN/COL23A1/FOXC1/COL11A1/COL17A1/TIE1/TNFRSF1A/BCL3/CLASP1/NTN4/FSCN1/NFKB2/FBLN1/ITGA8/FAP/COL5A3/CPB2/COL4A4/IMPG2/COL19A1/COL16A1/B4GALT1/ADAMTS2/MMP2/NID2/KIF9/LAMB4/LAMB1/CCDC80/CMA1/TGM1/COL9A3/TGFB2/TMEM38B/TLL2/ABL1/MMP11/CHADL/CTSG/PAPLN/MMP9/FERMT1/CST3/RGCC/MMP15/HAS3/SMPD3/CRISPLD2/FOXF1/ERCC2/APLP1/TGFB1/HAS1/COMP/H…	307
BP	GO:0002790	peptide secretion	225/16952	225/18800	6.68648e-11	3.87208e-09	2.51719e-09	CFTR/BAD/ICA1/CD38/ABCC8/NOS2/BAIAP3/TFAP2B/GIPR/HFE/SYT7/NR1H4/ALOX5/ISL1/CD74/EIPR1/CASR/NNAT/PTPRN/TM7SF3/CYB5R4/ACSL4/GAL/SCT/SREBF1/TACR2/SRI/EDN1/RFX3/AACS/OXCT1/REST/SLC8B1/SIRT4/RAPGEF4/JAK2/LRP5L/PICK1/CHGA/HIF1A/PCK2/HNF4A/CDK16/SYTL4/SMPD3/STX4/SFRP1/STX1A/GHRHR/TFR2/GCK/RAB11FIP2/PPP3CB/CPE/OSBP/CPT1A/TCIRG1/PSMD9/TRPV4/IFNG/PPARD/GPLD1/SLC16A10/ACVR2B/GCG/PASK/STXBP3/PARK7/KLF7/HMGN3…	225
BP	GO:1904951	positive regulation of establishment of protein localization	306/16952	309/18800	7.16298e-11	4.11065e-09	2.67228e-09	CFTR/BAD/CD38/BAIAP3/TENM1/GIPR/FYN/NR1H4/ISL1/ATP2C1/IGF1/RUFY3/CASR/CDH1/RIPOR1/TPR/ARHGEF5/NNAT/USP36/TM7SF3/IPO5/PRKCZ/HYAL2/ACSL4/VPS35/CSNK2A2/CDC42/PRKACA/PTGS2/TSG101/SRI/PTPN23/PCM1/SAR1A/RAPGEF3/PSEN1/AACS/C1QTNF3/GSK3B/OXCT1/RBM22/HUWE1/ACHE/DNM1L/EDEM2/MAVS/P2RX7/EXOC1/RNF31/EZR/TGFB2/TREM2/HSP90AB1/JAK2/SH3GLB1/HPS4/MIEF1/GZMB/PPM1A/HIF1A/PCK2/TM9SF4/MYOM1/EMD/SYTL4/PARD6A/STX4/CORO2…	306
BP	GO:0046777	protein autophosphorylation	224/16952	224/18800	7.42515e-11	4.22306e-09	2.74535e-09	FGR/MAP3K9/CDKL5/BTK/FYN/MVP/CLK1/MRE11/RB1CC1/INSRR/VRK2/MUSK/DAPK2/FLT4/EIF2AK2/CAMK2B/RIOK2/SLK/FGFR2/FGFR3/PPP2R5B/CAMK2A/EPHA8/PRKACA/MARK2/STK10/MAP3K13/TXK/MARK3/FGFR1/MKNK1/PTPRC/STK17B/GSK3B/ULK2/CAD/EIF2AK1/NLK/AURKA/MAPKAPK5/IRAK3/TRPM7/TYRO3/MYO3A/JAK2/ABL1/MKNK2/PDGFB/VRK1/STK4/PTK6/RASSF2/MYLK2/HCK/BMX/PIM2/STK24/FLT1/MAPK3/EEF2K/CSK/NBN/MAP4K1/DYRK1B/PRKD2/CAV1/ENG/TESK1/HTATIP2/CA…	224
BP	GO:0043062	extracellular structure organization	305/16952	308/18800	7.88198e-11	4.44321e-09	2.88847e-09	CFLAR/ST7/NOX1/MMP25/PHLDB1/TNFRSF1B/IBSP/TLL1/GPM6B/COL9A2/ADAMTS6/ELN/COL23A1/FOXC1/COL11A1/COL17A1/TIE1/TNFRSF1A/BCL3/CLASP1/NTN4/FSCN1/NFKB2/FBLN1/ITGA8/FAP/COL5A3/CPB2/COL4A4/IMPG2/COL19A1/COL16A1/B4GALT1/ADAMTS2/MMP2/NID2/KIF9/LAMB4/LAMB1/CCDC80/CMA1/COL9A3/TGFB2/TMEM38B/TLL2/ABL1/MMP11/CHADL/CTSG/PAPLN/MMP9/FERMT1/CST3/RGCC/MMP15/HAS3/SMPD3/CRISPLD2/FOXF1/ERCC2/APLP1/TGFB1/HAS1/COMP/HPN/CA…	305
BP	GO:0030198	extracellular matrix organization	304/16952	307/18800	8.67284e-11	4.84614e-09	3.15041e-09	CFLAR/ST7/NOX1/MMP25/PHLDB1/TNFRSF1B/IBSP/TLL1/GPM6B/COL9A2/ADAMTS6/ELN/COL23A1/FOXC1/COL11A1/COL17A1/TIE1/TNFRSF1A/BCL3/CLASP1/NTN4/FSCN1/NFKB2/FBLN1/ITGA8/FAP/COL5A3/CPB2/COL4A4/IMPG2/COL19A1/COL16A1/B4GALT1/ADAMTS2/MMP2/NID2/KIF9/LAMB4/LAMB1/CCDC80/CMA1/COL9A3/TGFB2/TMEM38B/TLL2/ABL1/MMP11/CHADL/CTSG/PAPLN/MMP9/FERMT1/CST3/RGCC/MMP15/HAS3/SMPD3/CRISPLD2/FOXF1/ERCC2/APLP1/TGFB1/HAS1/COMP/HPN/CA…	304
BP	GO:0007548	sex differentiation	279/16952	281/18800	9.65141e-11	5.34604e-09	3.47539e-09	FKBP4/HOXA11/SOX8/PKD1/CSDE1/ERCC1/MAMLD1/BAK1/ARID4A/CTNNA1/HSPA5/KITLG/ARID4B/PTPRN/FOXC1/SPO11/MSH4/YBX3/DMRT3/ASB1/ASPM/ZFY/FGF10/TP63/SEMA3A/ADCYAP1R1/AFP/LRP2/PGR/ATRX/BAX/MMP2/TFAP2C/ESR1/TYRO3/COL9A3/TGFB2/MSH2/SIRT1/CRKL/PATZ1/DMC1/BIK/SIX4/REC8/HNF4A/GATA1/PCYT1B/CENPI/FNDC3A/FGF9/SALL1/ACSBG1/SFRP1/LHB/AMH/RETN/TFPT/LFNG/HOXA13/CASP2/NUDT1/TGFBR1/GATA3/PLEKHA1/BMPR1A/FGF8/CCND1/CBL/NUP…	279
BP	GO:0007596	blood coagulation	221/16952	221/18800	1.01675e-10	5.58336e-09	3.62967e-09	ENPP4/TFPI/SLC4A1/TBXA2R/CD9/PLAUR/WAS/VCL/DTNBP1/PIK3CB/ENTPD2/F7/DGKG/TSPAN32/DGKA/PRKCQ/RAB27A/LMAN1/TXK/ACTB/DGKD/FBLN1/FAP/EDN1/CEACAM1/CPB2/CD59/GNAS/GP6/F11/PABPC4/APOH/TYRO3/JAK2/SERPIND1/HPS4/PDGFB/MYH9/CTSG/ITPK1/PROCR/CD40/HNF4A/MYL9/MYL12A/F9/GATA1/CD40LG/DGKH/BLOC1S6/PLAT/COMP/TFPI2/PIK3CG/CAV1/HSPB1/SERPINE1/P2RX1/ALOX12/VTN/PF4V1/HGFAC/ST3GAL4/HPS5/VWF/SH2B3/PTPN6/ADTRP/MAPK14/SRF/…	221
BP	GO:0009117	nucleotide metabolic process	475/16952	487/18800	1.03583e-10	5.6395e-09	3.66617e-09	BAD/SARM1/AK2/PDK4/SLC25A13/SLC4A1/ACSM3/CROT/PDK2/UPP2/NOS2/NADK/AASS/MLXIPL/ELOVL5/ACP3/IGF1/DERA/TYMP/TBPL1/ADSS2/GUCA2B/CTPS2/RRM2B/GUCA1A/GUCY1B1/DGAT2/SPHK2/FAR2/NTHL1/GNAI3/KARS1/ME1/PDE4A/ELOVL1/ACSM2B/PFKP/PKM/RHOA/PDK3/HDAC4/COASY/ACSL4/RORA/GUCY2C/PDE8A/ENO1/ACAT1/VPS9D1/DLG1/REXO2/UNG/ACACB/NT5C2/NMRK2/SIRT6/TIGAR/ADCY2/PGM1/SLC4A4/PSEN1/MAGI3/CAD/AK6/PTHLH/SULT2B1/P2RX7/NOS1/DLD/UPRT…	475
BP	GO:0007015	actin filament organization	440/16952	450/18800	1.05682e-10	5.69881e-09	3.70472e-09	CX3CL1/BAIAP2L1/CCL26/USH1C/SCIN/GAS7/RHOBTB2/TENM1/WAS/RUFY3/TMSB10/MYOC/CUL3/CAPG/CTNNA1/ARHGAP6/ELN/ARHGEF5/LIMA1/BCAR1/TTC17/CYFIP2/NCKAP1/ELMO2/LIMCH1/CTNNA2/ARFGEF1/RHOA/ROCK1/PFN2/SPTB/GBA2/CDC42/NCK2/WDR1/ACTN1/RHOBTB1/FERMT2/CLASP1/ARHGEF10L/ADD2/FSCN1/DLG1/PAK3/ACTN2/CAPZB/NEBL/RAPGEF3/CARMIL1/ITGB5/FAT1/SSH1/CTTN/WNT11/ADD1/CASS4/ASAP3/ARHGAP28/PXN/SLC9A1/PLEKHG2/TF/MYO15A/EZR/SORBS1/J…	440
BP	GO:0006401	RNA catabolic process	278/16952	280/18800	1.06461e-10	5.69881e-09	3.70472e-09	UPF1/ELAC2/CSDE1/SLC11A1/SAMD4A/RNH1/VIM/RNASET2/TNFRSF1B/ZCCHC8/NSUN2/EDC4/MTREX/MRTO4/THRAP3/PUM2/RC3H2/TRAF3IP2/YBX3/YBX1/ELAVL1/ROCK1/SMG6/PABPC1/EXOSC7/RBM7/MLH1/EXOSC5/TNRC6C/PKP1/TRAF5/TUT7/DIS3/CNOT3/KHSRP/XRN2/FUS/PCBP4/PABPC4/TNRC6A/ALKBH5/HNRNPC/DAZL/AGO1/CIRBP/HNRNPM/GTPBP1/TNRC6B/DICER1/ZC3H14/APEX1/E2F1/FMR1/GSPT1/MYEF2/POP1/EIF3E/RNASEH2A/CACNG7/DDX49/SMG9/ZC3HAV1/LSM5/EXOSC3/TRDMT…	278
BP	GO:0055074	calcium ion homeostasis	457/16952	468/18800	1.10524e-10	5.86696e-09	3.81403e-09	CD38/CALCR/MCUB/TSPOAP1/IBTK/TAC1/CX3CL1/TBXA2R/TFAP2B/PKD1/GIPR/FYN/ATP2C1/ATP1A2/BAK1/CASR/XK/HEXB/MCUR1/PTGER3/HERPUD1/PIK3CB/CYBA/MCOLN3/ATG5/ATP2B4/GNA15/ATP2C2/LPAR2/ATP2B3/TRPC7/DRD4/LRP6/ATP2B1/PRKACA/TRPC5/TMEM38A/ATP2A3/SLC24A1/SRI/EDN1/ADCYAP1R1/P2RY10/SCGN/PSEN1/PTPRC/CACNA1S/P2RX5/CHERP/SNX10/BAX/FKBP1A/P2RX7/SLC8B1/NOS1/MCOLN1/ESR1/JPH4/CAPN3/TMEM38B/ITPR3/JAK2/ABL1/KCTD17/SLC8A3/BD…	457
BP	GO:0030072	peptide hormone secretion	220/16952	220/18800	1.12905e-10	5.94383e-09	3.86401e-09	CFTR/BAD/ICA1/CD38/ABCC8/NOS2/BAIAP3/TFAP2B/GIPR/HFE/SYT7/NR1H4/ALOX5/ISL1/EIPR1/CASR/NNAT/PTPRN/TM7SF3/CYB5R4/ACSL4/GAL/SCT/SREBF1/TACR2/SRI/EDN1/RFX3/AACS/OXCT1/REST/SLC8B1/SIRT4/RAPGEF4/JAK2/LRP5L/PICK1/CHGA/HIF1A/PCK2/HNF4A/CDK16/SYTL4/SMPD3/STX4/SFRP1/STX1A/GHRHR/TFR2/GCK/RAB11FIP2/PPP3CB/CPE/OSBP/CPT1A/TCIRG1/PSMD9/TRPV4/IFNG/PPARD/GPLD1/SLC16A10/ACVR2B/GCG/PASK/STXBP3/PARK7/KLF7/HMGN3/CNR1…	220
BP	GO:0098742	cell-cell adhesion via plasma-membrane adhesion molecules	277/16952	279/18800	1.1743e-10	6.13139e-09	3.98594e-09	ITGAL/CX3CL1/SELE/CELSR3/PKD1/TENM1/CLDN11/CD6/ATP2C1/CDH1/CDH10/DSG2/PIK3CB/WNK1/CDH3/CD84/CLDN18/TRO/SDK2/CDH19/ADGRL1/PVR/CDHR2/CELSR1/KIFAP3/PTPN23/GPC4/CDH17/CEACAM1/CDH7/PCDHB4/PCDHA6/PCDHGA2/FAT1/IGSF9/CEACAM6/FAT2/FXYD5/ICAM1/CD209/TGFB2/PCDH11Y/CDHR5/ARVCF/CDH20/PCDH11X/CBLN1/CEACAM5/PTPRS/MAG/CLDN15/CDH23/CRTAM/NECTIN1/MAPK14/MDGA1/PCDHB2/CDH9/PCDHB3/PCDHB5/PCDHB6/PCDHB7/PCDHB15/CDH6/PC…	277
BP	GO:0043583	ear development	219/16952	219/18800	1.25374e-10	6.47646e-09	4.21026e-09	DVL2/DLX6/USH1C/PAFAH1B1/MKS1/IFT88/SLC4A7/USH2A/KCNQ1/MCOLN3/ATG5/COL11A1/NTN1/FGFR2/FGF10/MYO3B/MCM2/NOX3/PAX2/ITGA8/EDN1/FGF20/ATP8B1/KCNK2/POU4F3/MYO15A/TGFB2/WHRN/MYO3A/MAPK1/TRIOBP/IFT27/PVALB/SIX4/TRIP11/JAG1/FGF9/MAPK3/RPGRIP1L/FZD3/EYA1/CALB1/ESRP1/HPN/DLX5/GSDME/HOXA1/HOXA2/HOXA13/GLI3/LHX3/DVL1/GATA3/CDH23/FGF8/NAGLU/SLC9A3R1/IFT20/PHOX2B/NKX3-2/LIN7A/CDKN1B/BMP5/EYA4/SOBP/PTK7/TBX18/P…	219
BP	GO:0042060	wound healing	420/16952	429/18800	1.26079e-10	6.47646e-09	4.21026e-09	ENPP4/CFLAR/TFPI/SLC4A1/ABCC8/CX3CL1/TNFRSF12A/TBXA2R/ADIPOR2/CD9/SYT7/PLAUR/ALOX5/WAS/IGF1/SLC11A1/CD44/VCL/DTNBP1/PIK3CB/ENTPD2/DCBLD2/F7/DGKG/CDH3/TSPAN32/SLC12A2/CNN2/DGKA/ERBB3/MYLK/PRKCQ/FGFR2/ARFGEF1/RHOA/RAB27A/FGF10/SCARB1/FERMT2/CLASP1/LMAN1/TXK/ACTB/MCAM/DGKD/FBLN1/FAP/EDN1/CEACAM1/CPB2/CHMP2B/CD59/B4GALT1/CHMP5/GNAS/GP6/F11/PABPC4/APOH/TYRO3/TGFB2/EPB41L4B/DSP/JAK2/SERPIND1/HPS4/XBP1/…	420
BP	GO:0019932	second-messenger-mediated signaling	300/16952	303/18800	1.27089e-10	6.47646e-09	4.21026e-09	PDK2/TBXA2R/NOS2/SELE/GIPR/CD4/BTK/PTBP1/CD22/IGF1/ATP1A2/GUCA2B/GUCA1A/HOMER3/ATP2B4/GUCY1B1/ERBB3/INPP5A/GAL/SCT/TRPM5/LMCD1/PRKACA/ADGRL1/NFATC3/IRAG1/TMEM38A/ADCY2/EDN1/ADCYAP1R1/RAPGEF3/SCTR/PTPRC/GSK3B/P2RX5/ZMPSTE24/CHERP/LAT2/P2RX7/NOS1/SLC9A1/MCOLN1/TMEM38B/TREM2/ITPR3/CDC34/RASD2/NFATC4/SLA2/NFATC2/ADNP/GPR143/GUCY2F/MGRN1/NFAT5/HOMER2/NCALD/DMPK/GRIN2D/PPP2R1A/GHRHR/AHR/PPP3CB/RUNDC3A/…	300
BP	GO:0016049	cell growth	472/16952	484/18800	1.32167e-10	6.68175e-09	4.34372e-09	SEMA3F/CD38/CDKL3/PAFAH1B1/ST7L/CDKL5/CDK11A/SPAG9/SEMA3G/SEMA3B/EXTL3/IGF1/RUFY3/PRDM11/FHL1/VCL/RTN4R/TNC/ROS1/NEDD4L/BCAR1/CYBA/FSTL4/CYFIP2/IL17RB/DCBLD2/CTDP1/OGFR/SPHK2/NTN1/PRKCQ/DIP2B/KIF26A/RHOA/PRKCZ/SYT1/HYAL2/IP6K2/RASGRP2/CDC42/TRPC5/DERL2/MAP3K13/CDHR2/TSG101/ENO1/SEMA3A/SEMA3C/SPAG6/JADE1/MAP2/EDN1/ITCH/CEACAM1/DNM2/RIMS1/RAB21/SMARCA2/HSP90AA1/EPB41L3/SEMA5B/GSK3B/ULK2/CTTN/WNT11/…	472
BP	GO:0051258	protein polymerization	275/16952	277/18800	1.42862e-10	7.16559e-09	4.65825e-09	FKBP4/BAIAP2L1/CCL26/SCIN/GAS7/TENM1/RANBP9/ZNF207/WAS/TMSB10/TUBG2/CAPG/ARHGAP6/ELN/TTC17/CYFIP2/NCKAP1/ARFGEF1/RHOA/NAV3/PFN2/SPTB/GBA2/NCK2/NDE1/CLASP1/ADD2/DLG1/CAMSAP3/PAK3/CAPZB/MAP2/UBE2K/CARMIL1/HSP90AA1/SSH1/MAPRE3/CTTN/ADD1/DNM1L/TPX2/ARHGAP28/PLEKHG2/JAK2/ABL1/TRIOBP/NIN/HCK/MAPRE1/CHMP4B/CEP192/ARHGEF7/CORO1A/COTL1/PYCARD/STMN2/TUBB4A/CLIP3/MTPN/MET/COBL/CCL24/WASL/KANK1/UBE2S/GIT1/CS…	275
BP	GO:0022412	cellular process involved in reproduction in multicellular organism	398/16952	406/18800	1.73101e-10	8.61447e-09	5.60015e-09	CFTR/CYP26B1/YBX2/PAFAH1B1/CD9/ERCC1/IGF1/UBR2/NCAPH2/TBPL1/NSUN2/SOX30/ZPBP/YTHDC2/HEXB/FOXC1/SPO11/PRDM1/PITHD1/DDX20/ROPN1/FOXJ2/ASPM/ZFY/PSME4/SIRT2/RPS6KA2/TRIP13/PRKACA/AFF4/FBXW11/MOV10L1/MLH1/SPAG6/FKBP6/EDN1/SMARCA2/NDC80/TUT7/YTHDC1/MAST2/BAX/GMCL1/AURKA/RFX2/SLC26A3/DLD/ANGPT2/DAZL/MSH2/TDRD1/SRPK1/PLA2G3/PICK1/DMC1/SBF1/TTLL1/CCNB1IP1/REC8/CDC25B/CELF4/FNDC3A/OCA2/SFRP1/ADAM2/KLC3/AMH…	398
BP	GO:0021537	telencephalon development	246/16952	247/18800	1.88582e-10	9.31216e-09	6.05371e-09	BAD/KDM1A/ARX/PAFAH1B1/PAX6/TACC3/ATP1A2/UBA6/DNAH5/PHLPP2/RTN4R/SYNE2/ATP2B4/ASPM/RHOA/SCT/CSNK2A2/NDE1/XRCC1/SEMA3A/WDR62/XAB2/RARB/PSEN1/GSK3B/BAX/XRN2/KDM2B/LHX5/LAMB1/EFHC1/EFNA2/CRKL/NIN/HIF1A/SLC32A1/SALL1/RPGRIP1L/BLOC1S6/NUMBL/CDK6/DLX5/OGDH/EZH2/GLI3/LHX2/LHX6/CXCL12/FGF8/ZMIZ1/KAT2A/EZH1/PPP1R9B/YWHAE/SLC1A2/MDK/KCNA1/C12orf57/RFX4/PHACTR1/MDGA1/NR2E1/SRF/WNT5A/HES1/RTN4/ID2/DLX2/TNR/H…	246
BP	GO:0071695	anatomical structure maturation	245/16952	246/18800	2.08613e-10	1.01232e-08	6.58096e-09	CFTR/KDM1A/SOX8/CX3CL1/FARP2/BTK/MBTPS2/LTF/IGF1/MYOC/NSUN2/CDH3/ANKS1A/ROPN1/RHOA/CBFB/FGFR3/IFT80/SIRT2/GAL/PLA2G10/CNGB1/EPHA8/RPS6KA2/TRIP13/PRKACA/MAP3K13/NTN4/SCARF1/PAX2/ACTL6B/EDN1/RFX3/PGR/TUT7/AKR1B1/SNX10/MMP2/AURKA/MAEA/NRCAM/SLC26A3/DLD/TGFB2/ARCN1/TDRD1/PLA2G3/SOX10/PICK1/DMC1/BRD1/HIF1A/REC8/VSX1/TRPC4AP/CDC25B/FERMT1/CLN5/XYLT1/ERCC2/LYL1/PPP2R1A/HOXA5/GHRHR/LHX6/GATA3/ZBTB16/FBXO…	245
BP	GO:2001020	regulation of response to DNA damage stimulus	245/16952	246/18800	2.08613e-10	1.01232e-08	6.58096e-09	RAD52/KDM1A/CRY1/MBTD1/BRCA1/ERCC1/DDX11/WAS/BID/SNAI2/CD74/CD44/BCLAF1/PNKP/PARP3/ERCC8/RAD51/POLQ/FAM168A/TMEM161A/EYA2/TP53BP1/FGF10/ING3/XRCC1/ACTB/SIRT6/TIGAR/ZCWPW1/THOC1/RIF1/ZMPSTE24/UIMC1/FUS/OTUB2/MAP3K20/WDR76/SIRT1/ABL1/TFIP11/THOC5/HDAC10/MRGBP/SMCHD1/RBBP8/PSMD10/FMR1/EYA1/UBR5/PIAS4/YJU2/BABAM1/CXCL12/NSMCE4A/RECQL5/DDX5/NSD2/KMT5B/FOXM1/RAD51AP1/TIMELESS/ING4/FBXO5/RNF8/EYA4/BRD8/…	245
BP	GO:0050900	leukocyte migration	377/16952	384/18800	2.10619e-10	1.01232e-08	6.58096e-09	CD99/ITGAL/ITGA3/CX3CL1/CCL26/SELE/CD9/FYN/ALOX5/CD74/DAPK2/STAP1/KITLG/ARHGEF5/F7/WNK1/SLC12A2/SPI1/RHOA/ROCK1/CDC42/WDR1/STK10/TBX21/ADD2/EDN1/CXCL2/B4GALT1/DNM1L/SLC8B1/ICAM1/ITGA6/CD200/TGFB2/TREM2/HSD3B7/MADCAM1/CRKL/DDT/MAPK1/HMOX1/PDGFB/MYH9/CTSG/RIN3/LGMN/CHGA/ASB2/BDKRB1/SRP54/MMP9/HCK/CD99L2/FLT1/CORO1A/MAPK3/CCL22/CCL17/SMPD3/PYCARD/IL27RA/RPS19/PIK3CG/PTN/CCL24/WASL/SERPINE1/RARRES2/C…	377
BP	GO:0006302	double-strand break repair	271/16952	273/18800	2.11364e-10	1.01232e-08	6.58096e-09	RAD52/KDM1A/RECQL/LIG3/REV3L/IFFO1/MBTD1/PPP5C/BRCA1/ERCC1/DDX11/WAS/MRE11/PNKP/PARP3/TDP1/ERCC8/RAD51/POLQ/SPO11/HPF1/TP53BP1/NUCKS1/POLB/ING3/TRIP13/ZFYVE26/XRCC1/MCM2/ACTB/MCM6/MLH1/SIRT6/ZCWPW1/XRCC5/DDX1/RIF1/EXD2/WDR70/PALB2/RAD54L/UIMC1/FUS/OTUB2/CDC45/MSH2/CDC7/TFIP11/DMC1/MCM5/YY1/REC8/MRGBP/SAMHD1/ACTR5/SMCHD1/RBBP8/POLA1/EYA1/NBN/UBR5/MCM4/PIAS4/BABAM1/RPA3/SETX/DNTT/RAD51C/RECQL5/NSD2…	271
BP	GO:0051223	regulation of protein transport	482/16952	495/18800	2.2889e-10	1.08808e-08	7.07346e-09	CFTR/CYP51A1/BAD/ICA1/CD38/ABCC8/ARHGAP44/NOS2/RHBDF1/BAIAP3/TFAP2B/TENM1/GIPR/FYN/SYT7/NR1H4/ALOX5/ISL1/ATP2C1/IGF1/RUFY3/NR1H3/EIPR1/CASR/CDH1/RIPOR1/TPR/GOPC/ARHGEF5/NNAT/USP36/TM7SF3/SLC12A2/IPO5/SP100/PRKCZ/HYAL2/ACSL4/GRIPAP1/ERLEC1/VPS35/DRD4/CSNK2A2/CDC42/PRKACA/SREBF1/DERL2/LLGL2/PTGS2/TSG101/LMAN1/SRI/PTPN23/PIK3C3/PCM1/SAR1A/RAPGEF3/RFX3/PSEN1/AACS/C1QTNF3/GSK3B/XPO1/OXCT1/REST/DNAJA1/…	482
BP	GO:0060249	anatomical structure homeostasis	315/16952	319/18800	2.48199e-10	1.17113e-08	7.61336e-09	CD38/PDK4/TSPOAP1/LAMP2/ABCC8/CX3CL1/USH1C/PROM1/MKS1/LTF/IL20RA/WWTR1/NCDN/STRAP/VCL/SPATA7/USH2A/FOXC1/CROCC/CDH3/SLC12A2/CLDN18/ATP2B3/ADGRF5/CNGB1/ATP2B1/PRLH/TFRC/PTGS2/ACTB/RAB7A/GPR137B/TP53INP2/SCGN/CHMP2B/SNX10/NOX4/BAX/P2RX7/OAS1/LYZ/FH/TF/TYRO3/CAPN3/WHRN/HIF1A/CHMP4B/CST4/VSIG1/GATA1/ACP5/CORO1A/SLC6A2/CSK/CTSH/HOMER2/TJP1/RP1/CALB1/IL7/TJP3/RAB3D/COMP/HAMP/LSR/HOXA13/HSPB1/SLC1A1/SH3…	315
BP	GO:0070085	glycosylation	243/16952	244/18800	2.55267e-10	1.19562e-08	7.7726e-09	DPM1/ST3GAL1/POMT2/EXTL3/PGM3/B4GALT7/ALG1/FUT8/PIGV/ST3GAL6/ARFGEF1/PIGB/ST6GALNAC1/GBA2/ST6GALNAC2/MGAT4A/ST6GAL1/SLC35C2/PSEN1/POMGNT1/B4GALT1/ALG9/MT3/ALG6/NANS/DERL3/PMM1/GALNT16/TRIP11/POFUT1/ST8SIA5/MAGT1/UGGT2/CLN5/COG4/NAGPA/TUSC3/C1GALT1/PLOD3/FKTN/ABCA2/GALNT7/B3GAT1/ST3GAL4/GALNT18/MLEC/ST8SIA1/GCNT2/MAN1A1/B3GAT2/MAN2A1/ST8SIA4/GORASP1/MOGS/GALNT3/ST3GAL5/TMEM59/EDEM3/ST6GALNAC5/B4GA…	243
BP	GO:0016485	protein processing	242/16952	243/18800	2.82362e-10	1.31288e-08	8.53487e-09	BAD/TMEM98/SPRTN/PRSS3/MIPEP/BAK1/TLL1/CYFIP2/F7/CASP8/RPS6KA2/PRKACA/CD5L/ENO1/CST7/PIK3C3/CPB2/PSEN1/ZMPSTE24/ADAMTS2/CPXM1/F11/P2RX7/SIRT4/GLG1/NLRC4/APOH/CMA1/TLL2/PCSK5/TBC1D10A/GGT1/MYH9/CTSG/LGMN/IFT52/CTSZ/HM13/XIAP/F9/PCSK1N/PGK1/PHEX/CLN5/LONP2/PYCARD/CTSH/RIPK2/PLAT/CARD8/COMP/HPN/PMPCB/CASP2/SERPINE1/GLI3/PLGRKT/VSIR/PITRM1/CPD/CPE/CPZ/HGFAC/METAP2/LPCAT3/RFX4/BAG2/PERP/BCHE/SPCS1/PCS…	242
BP	GO:0006874	cellular calcium ion homeostasis	445/16952	456/18800	2.95935e-10	1.36602e-08	8.88031e-09	CD38/CALCR/MCUB/TSPOAP1/IBTK/TAC1/CX3CL1/TBXA2R/PKD1/GIPR/FYN/ATP2C1/ATP1A2/BAK1/CASR/XK/HEXB/MCUR1/PTGER3/HERPUD1/PIK3CB/CYBA/MCOLN3/ATG5/ATP2B4/GNA15/ATP2C2/LPAR2/ATP2B3/TRPC7/DRD4/LRP6/ATP2B1/PRKACA/TRPC5/TMEM38A/ATP2A3/SLC24A1/SRI/EDN1/ADCYAP1R1/P2RY10/SCGN/PSEN1/PTPRC/CACNA1S/P2RX5/CHERP/BAX/FKBP1A/P2RX7/SLC8B1/NOS1/MCOLN1/ESR1/JPH4/CAPN3/TMEM38B/ITPR3/JAK2/ABL1/KCTD17/SLC8A3/BDKRB1/CD40/NTS…	445
BP	GO:0051222	positive regulation of protein transport	290/16952	293/18800	3.29492e-10	1.50997e-08	9.81613e-09	CFTR/BAD/CD38/BAIAP3/TENM1/GIPR/FYN/NR1H4/ISL1/ATP2C1/IGF1/RUFY3/CASR/CDH1/RIPOR1/TPR/ARHGEF5/NNAT/USP36/TM7SF3/IPO5/PRKCZ/HYAL2/ACSL4/VPS35/CSNK2A2/CDC42/PRKACA/PTGS2/TSG101/SRI/PTPN23/PCM1/SAR1A/RAPGEF3/PSEN1/AACS/C1QTNF3/GSK3B/OXCT1/RBM22/HUWE1/ACHE/DNM1L/EDEM2/MAVS/P2RX7/EXOC1/RNF31/EZR/TGFB2/TREM2/HSP90AB1/JAK2/SH3GLB1/HPS4/MIEF1/GZMB/PPM1A/HIF1A/PCK2/TM9SF4/MYOM1/EMD/SYTL4/PARD6A/STX4/CEMIP…	290
BP	GO:0006470	protein dephosphorylation	288/16952	291/18800	3.98467e-10	1.81302e-08	1.17862e-08	MTMR7/PTBP1/PPP5C/ACP3/BOD1L1/PHLPP2/PHPT1/PPP1R12A/CTDP1/PTPRU/MTMR1/EYA2/PPP2R5A/LRRC40/ROCK1/PPP2R5B/PTPN3/DAPP1/PTPN21/PTPN18/FBXW11/PPP2R3A/PPP2R2C/NUAK1/DLG1/PTPN23/PPP2R5C/CDC14A/DUSP13/PTPRH/PTPRC/CDC14B/DUSP12/PHLPP1/GSK3B/SSH1/PPEF1/MTMR2/PPP1R15A/PTPN4/FKBP1A/HSP90AB1/JAK2/PPM1F/PPP6R2/SBF1/MTMR3/CDKN3/PPM1A/PPP4R3A/CDC25B/RPRD1B/PPP1R16B/MTMR8/PPP1R2C/CPPED1/EYA1/IKBKB/PPP2CB/VRK3/PPP…	288
BP	GO:0045860	positive regulation of protein kinase activity	388/16952	396/18800	4.08166e-10	1.84399e-08	1.19875e-08	ALS2/CAMKK1/DVL2/DBF4/PKD1/TENM1/CD4/LTF/GPRC5A/IGF1/SLC11A1/MNAT1/MAP2K3/STAP1/LCP2/KITLG/ARHGEF5/TAB2/ATP2B4/WNK1/ERBB3/RHOA/PRKCZ/DRD4/MARK2/FERMT2/MAP3K13/DLG1/TRAF4/MAP2K7/FGFR1/EDN1/XRCC5/CHRNA3/PSEN1/HSP90AA1/PTPRC/STRADB/CCNT2/DLG3/PIBF1/MAPRE3/MAP3K4/WNT11/NOX4/MT3/CASS4/TPX2/DOCK3/P2RX7/ERP29/CCNK/OSBPL8/PPP2R3C/CLSPN/TGFB2/CDC6/HSP90AB1/SIRT1/JAK2/ABL1/CARD10/PDGFB/TAB1/TCL1A/TELO2/CD4…	388
BP	GO:0001558	regulation of cell growth	406/16952	415/18800	4.11311e-10	1.84511e-08	1.19948e-08	SEMA3F/CD38/CDKL3/PAFAH1B1/ST7L/CDKL5/CDK11A/SPAG9/SEMA3G/SEMA3B/EXTL3/IGF1/RUFY3/PRDM11/FHL1/RTN4R/TNC/ROS1/NEDD4L/BCAR1/CYBA/FSTL4/IL17RB/DCBLD2/CTDP1/OGFR/SPHK2/NTN1/PRKCQ/DIP2B/KIF26A/RHOA/SYT1/HYAL2/IP6K2/RASGRP2/CDC42/TRPC5/DERL2/MAP3K13/CDHR2/TSG101/ENO1/SEMA3A/SEMA3C/JADE1/MAP2/EDN1/ITCH/CEACAM1/DNM2/RIMS1/RAB21/SMARCA2/EPB41L3/SEMA5B/GSK3B/ULK2/CTTN/WNT11/MT3/SLC23A2/KDM2B/ARHGAP4/LTBP4/…	406
BP	GO:0032984	protein-containing complex disassembly	238/16952	239/18800	4.22632e-10	1.88263e-08	1.22387e-08	UPF1/LAMP2/SCIN/VTA1/STMN4/SPAST/CLEC16A/PHF23/CAPG/LIMA1/ATG5/VMP1/SMARCD1/DHX8/NAV3/TBC1D25/KIF2A/SPTB/WDR1/SMARCE1/NSF/CLASP1/TSG101/ADD2/CAMSAP3/ACTN2/CAPZB/PIK3C3/CARMIL1/JMJD4/SMARCD3/GSK3B/CHMP2B/ZMPSTE24/CHMP5/OGFOD1/ADD1/TPX2/IRAK3/MCOLN1/SUPT16H/HDAC6/SNAP29/SMARCB1/SH3BP1/TRIOBP/TFIP11/SPEF1/CHMP4B/MAP1LC3A/MID1/RUBCNL/GSPT1/DNAJC17/ZFAND1/STMN2/NAPA/GRWD1/MTPN/SETX/SH3GL2/SMARCD2/PPP1…	238
BP	GO:0007517	muscle organ development	329/16952	334/18800	4.62751e-10	2.04703e-08	1.33075e-08	CYP26B1/CFLAR/SOX8/ETV1/LUC7L/PAX7/ISL1/IGF1/FHL1/USP2/XK/HDAC9/ELN/PTCD2/ALX4/FOXC1/PKP2/YBX3/COL11A1/GPC1/BORCS8-MEF2B/BTBD1/HMG20B/ERBB3/MYLK/FGFR2/RHOA/MEF2A/SIRT2/PITX1/TGFBR3/SPEG/EVC/SRI/RBFOX1/MEF2C/LRP2/CCNT2/COL19A1/FKBP1A/MYH7/CAPN3/MYL6/TGFB2/TLL2/DSP/SIRT1/DDX17/XBP1/CHKB/EP300/SIX4/ASB2/MYLK2/SMAD7/EMD/KLF5/SGCG/JPH1/TGFB1/MYH14/MTPN/CAV2/CAV1/WNT2/MEOX2/FKTN/TGFBR1/ENG/BMPR1A/FGF8/…	329
BP	GO:0002697	regulation of immune effector process	347/16952	353/18800	5.44665e-10	2.39277e-08	1.55551e-08	FGR/CFH/NOS2/PGLYRP1/BTK/HFE/TYROBP/CD22/WAS/CD74/TNFRSF1B/GRN/GAB2/STAP1/PARP3/C12orf4/FOXP3/RC3H2/ATG5/SPHK2/CD84/SPI1/TP53BP1/PRKCZ/TFRC/FCGR2B/PVR/CD5L/TBX21/MLH1/STXBP2/IL4R/THOC1/CEACAM1/DDX1/STX7/RIF1/PTPRC/CD59/FCN1/MAVS/P2RX7/LAG3/ICAM1/IRAK3/UNC13D/TGFB2/MSH2/TREM2/PGC/SIRT1/IL12RB1/PLA2G3/XBP1/HMOX1/CD40/SMAD7/GATA1/CD40LG/FOXF1/SLC7A5/STX4/RIPK2/FCER2/IL4I1/LILRB1/IL27RA/CLC/GPI/TGFB1…	347
BP	GO:0032386	regulation of intracellular transport	327/16952	332/18800	5.54554e-10	2.41953e-08	1.5729e-08	ARHGAP44/TENM1/FYN/AKAP8L/RUFY3/EHD2/EIPR1/NSUN2/CDH1/RIPOR1/TPR/ATP9A/USP36/PPP1R12A/RIOK2/IPO5/SP100/HYAL2/GRIPAP1/ERLEC1/VPS35/NEDD4/CSNK2A2/CDC42/PRKACA/SREBF1/DERL2/PTGS2/LMAN1/PTPN23/SPAG5/ACTN2/MAP2/PCM1/SAR1A/RAPGEF3/RAB21/PSEN1/GSK3B/XPO1/RBM22/HUWE1/MTMR2/EDEM2/MAVS/RNF31/SCFD1/EZR/AAAS/HSP90AB1/JAK2/SH3GLB1/DERL3/MAPK1/PLA2G3/HPS4/NEFH/MIEF1/RANGAP1/MLC1/GZMB/PPM1A/MYLK2/FERMT1/TM9SF4/…	327
BP	GO:0030217	T cell differentiation	261/16952	263/18800	5.61512e-10	2.43322e-08	1.5818e-08	BAD/CYP26B1/TMEM98/CD4/CD74/RUNX3/NCAPH2/FOXP3/RC3H2/TRAF3IP2/PRDM1/ATG5/AP3D1/SPI1/RHOA/PRKCZ/CBFB/BCL3/RORA/JMJD6/TBX21/GLI2/IL4R/TCF7/PTPRC/LAG3/IL12RB1/ABL1/PATZ1/XBP1/SOS2/SMAD7/NKAP/DNAJA3/RIPK2/IL7/CLPTM1/RELB/IL4I1/KDELR1/JAK3/CDK6/LFNG/GLI3/TNFSF8/GATA3/VSIR/PPP3CB/ZMIZ1/KAT2A/FOXN1/IL2/ZBTB16/CRTAM/MDK/AMBRA1/TCIRG1/IL23A/IFNG/CD83/VNN1/CCR6/SRF/ITK/IL12B/DROSHA/IL4/BCL6/CD86/FOXP1/IL1A…	261
BP	GO:0009416	response to light stimulus	306/16952	310/18800	5.71667e-10	2.46049e-08	1.59953e-08	KDM1A/CREBBP/FBXL3/ABCC8/CRY1/SPRTN/MAP4K3/ERCC1/ATP1A2/PLEKHB1/BAK1/USP2/CTNS/USP28/GUCA1A/ERCC8/PER3/OPN3/POLD1/TMEM161A/ABCA7/FECH/HYAL2/BCL3/NEDD4/GNB5/CNGB1/PTGS2/SLC24A1/TIPIN/MAP2K7/TYR/POLD3/UBE2A/SDF4/SLC1A3/DNM2/DCT/SEMA5B/MAP3K4/DDHD2/BAX/MMP2/GNA11/MSH2/PDE6C/SIRT1/CIRBP/EP300/HIF1A/YY1/NFATC4/MMP9/ACTR5/GUCY2F/CACNA1F/OPN1LW/FMR1/RS1/TIMP1/N4BP1/NDRG4/BMF/RP1/ADAM2/ERCC2/AKT2/CRTC1/H…	306
BP	GO:0044403	biological process involved in symbiotic interaction	283/16952	286/18800	6.40414e-10	2.73788e-08	1.77986e-08	FUCA2/PGLYRP1/CD4/LTF/CD74/YTHDC2/THOC3/SERPINB3/CTDP1/TAF11/HYAL2/NUCKS1/TFRC/PVR/SCARB1/TSG101/RAB7A/ITCH/THOC1/MID2/CFHR2/ITGB5/CHMP2B/REST/FCN1/EPS15/CHMP5/SIGLEC1/CCNK/ICAM1/TFAP4/CD209/TYRO3/HSP90AB1/JAK2/NRP1/SMARCB1/LGALS1/THOC5/APOL1/EP300/CTSG/SNW1/SLC10A1/AVP/CHMP4B/VAPA/FMR1/HTR2A/KPNA3/VPS18/CLEC4M/SLC1A5/HPN/CAV2/CAV1/TRIM14/CCL8/EFNB3/HSPA8/CBL/NECTIN1/CD81/SELPLG/GAPDH/SNX3/TRIM38…	283
BP	GO:0070661	leukocyte proliferation	325/16952	330/18800	6.6444e-10	2.82166e-08	1.83432e-08	MAD1L1/CD38/CX3CL1/BTK/FYN/TYROBP/CD22/CD6/IGF1/SLC11A1/CD74/BTN3A1/TNFRSF1B/KITLG/FOXP3/RC3H2/PRKCQ/GAL/FGF10/NCK2/TFRC/FCGR2B/ST6GAL1/DLG1/ITCH/ARG2/MEF2C/PTPRC/GSTP1/BAX/P2RX7/CD209/EFNB1/IL5RA/DHPS/TREM2/JAK2/IL12RB1/ABL1/MAPK1/CSF2RB/SOS2/CD40/NFATC2/ELF4/CD40LG/TNFSF13B/CORO1A/MAPK3/DNAJA3/PYCARD/CD276/RIPK2/IL7/IL4I1/LILRB1/IL27RA/RASAL3/CLC/EBI3/CD79A/TYK2/JAK3/PIK3CG/AHR/TNFSF8/DOCK8/VSI…	325
BP	GO:0045055	regulated exocytosis	233/16952	234/18800	6.99342e-10	2.9502e-08	1.91789e-08	FGR/CACNA1G/SCIN/BAIAP3/SYN1/BTK/SYT7/SYT13/GAB2/DTNBP1/C12orf4/VAMP3/SLC4A8/SPHK2/CD84/SPI1/SYT1/RAB27A/PFN2/FCGR2B/STXBP2/IL4R/SDF4/CEACAM1/RIMS1/PSEN1/CADPS2/GSK3B/REST/RAB10/LAT2/P2RX7/RAPGEF4/SNAP23/UNC13D/STX1B/CBARP/SNAP29/PLA2G3/HMOX1/SYNGR1/MYH9/CACNA1I/CHGA/RIMS4/DNAJC5/SNPH/HCK/SYP/FMR1/GATA1/HTR2A/CORO1A/FOXF1/STX4/SYT17/VPS18/BLOC1S6/NKG7/NAPA/RAB3D/RAB3A/GRIK5/PIK3CG/STX1A/APBA1/PTG…	233
BP	GO:0006402	mRNA catabolic process	232/16952	233/18800	7.73402e-10	3.24116e-08	2.10704e-08	UPF1/CSDE1/SLC11A1/SAMD4A/RNH1/VIM/EDC4/MRTO4/THRAP3/PUM2/RC3H2/TRAF3IP2/YBX3/YBX1/ELAVL1/ROCK1/SMG6/PABPC1/EXOSC7/MLH1/EXOSC5/TNRC6C/PKP1/TRAF5/TUT7/DIS3/CNOT3/KHSRP/XRN2/FUS/PCBP4/PABPC4/TNRC6A/ALKBH5/HNRNPC/DAZL/AGO1/CIRBP/HNRNPM/GTPBP1/TNRC6B/ZC3H14/APEX1/E2F1/FMR1/GSPT1/MYEF2/EIF3E/CACNG7/SMG9/ZC3HAV1/LSM5/EXOSC3/CPEB3/LARP4B/MTPAP/CASC3/DDX5/DCPS/MAGOHB/CNOT2/APOBEC1/MAPK14/RBM24/TENT5A/NUD…	232
BP	GO:0016050	vesicle organization	302/16952	306/18800	8.27329e-10	3.42214e-08	2.22468e-08	SNX11/ALS2/VPS41/PAFAH1B1/TRAPPC6A/BAIAP3/VTA1/SYT7/SYT13/TBPL1/CUL3/PI4K2B/ZFYVE16/SOX30/ZPBP/DTNBP1/VAMP3/PTPRN/AP3D1/GNAI3/SNAP91/SYT1/RAB27A/AP1M1/PICALM/TSG101/RAB7A/SEC31B/PIK3C3/SAR1A/STX7/CHMP2B/EPS15/CHMP5/SNX10/TMED2/RFX2/P2RX7/SNAP23/UNC13D/HOOK2/STX1B/SNAP29/PLA2G3/HPS4/VTI1B/SEC23A/SEC23B/CHMP4B/ASIP/VAPA/GPR143/SRPX/SYP/EEA1/ZDHHC15/RUBCNL/CORO1A/STX4/RAB11A/SPG11/VPS18/BLOC1S6/ZDHH…	302
BP	GO:0016236	macroautophagy	302/16952	306/18800	8.27329e-10	3.42214e-08	2.22468e-08	POLDIP2/SLC25A5/LAMP2/VPS41/VTA1/DCN/UFL1/CAPN1/RB1CC1/IFT88/ATP6V0A1/GABARAPL2/CLEC16A/PHF23/ATP6V1H/VPS13D/USP36/ATG5/LZTS1/VMP1/GNAI3/ATG2B/TBC1D25/VPS35/NEDD4/WIPI1/PRKACA/TSG101/RAB7A/PIK3C3/TIGAR/TP53INP2/SESN1/PSEN1/UBA5/ULK2/CHMP2B/ATG16L1/CHMP5/HUWE1/NSFL1C/SNX5/SPTLC1/MCOLN1/EXOC1/RNF31/SCFD1/HDAC6/WAC/SIRT1/SH3GLB1/SNAP29/HMOX1/MTMR3/HDAC10/ATP6V1D/VTI1B/SPTLC2/HIF1A/CHMP4B/MAP1LC3A/MT…	302
BP	GO:0042391	regulation of membrane potential	415/16952	425/18800	8.40818e-10	3.45549e-08	2.24637e-08	GCLC/CFTR/BAD/ABCB5/CACNA1G/SCN4A/MAPK8IP2/DCN/GABRA3/EHD3/BID/ATP1A2/FHL1/GABRA1/NDUFS1/GCLM/BAK1/MYOC/BEST2/CTNS/ADRB1/DSG2/NEDD4L/SLC4A8/HEBP2/KCNQ1/KCNH2/PKP2/GNA15/SEZ6/PRKCZ/KCNAB2/DRD4/ATP1B3/NEDD4/PTPN3/CNGB1/WDR1/TRPC5/SRI/DLG1/ACTN2/EDN1/RIMS1/SLC4A4/CHRNA3/KCNN2/PSEN1/MEF2C/KCNK2/GSK3B/P2RX5/ZMPSTE24/MTMR2/BAX/GNA11/SLC4A11/P2RX7/SLC8B1/TBX5/KCNH4/SLC9A1/MUL1/NRCAM/SLC26A3/DLD/PPP2R3C/…	415
BP	GO:1903362	regulation of cellular protein catabolic process	256/16952	258/18800	9.14096e-10	3.73256e-08	2.42649e-08	GCLC/ANKIB1/OSBPL7/RHBDF1/MYLIP/PKD1/HFE/PSMC4/NUB1/RNF14/UFL1/PIAS1/RNF19A/GABARAPL2/MAPK9/HERPUD1/PITHD1/USP13/HIPK2/ATXN3/SIRT2/VPS35/CSNK2A2/TRIB2/PRKACA/CHFR/MKRN2/SIRT6/ARAF/LAMP3/UBE2K/OPHN1/KEAP1/PSEN1/HSP90AA1/LRP2/GSK3B/XPO1/PSMC5/AURKA/PSME1/HECTD1/EZR/WAC/TREM2/HSP90AB1/MARCHF2/RBX1/DESI1/PSMC6/PSMC1/PSME2/TRIB3/CSNK2A1/USP14/SMAD7/PSMD10/CCDC22/FMR1/N4BP1/AXIN1/STUB1/ELOB/RNF40/LAPTM…	256
BP	GO:0048872	homeostasis of number of cells	279/16952	282/18800	9.35408e-10	3.79525e-08	2.46724e-08	SLC4A1/SLC25A5/KMT2E/UFL1/CD74/ALAS1/FAS/BAK1/ARID4A/TNFRSF17/KITLG/FOXP3/ARHGEF5/PIK3CB/KCNQ1/RC3H2/TRAF3IP2/HIPK2/SPI1/ZFY/ADGRF5/TGFBR3/PLA2G10/JMJD6/POLB/NLE1/SART3/MEF2C/UBA5/RRN3/BAX/P2RX7/RCOR1/MAEA/FH/PPP2R3C/JAK2/ABL1/LGALS2/ANKRD54/HMOX1/RBFOX2/BRD1/SOS2/HIF1A/ACIN1/RASSF2/GATA1/TNFSF13B/CORO1A/DNAJA3/IL7/ERCC2/GPI/RPS19/KLF1/DNASE2/JAK3/ETV2/HAMP/CDK6/HOXA5/EZH2/GATA3/PPP3CB/LIPA/SEPTI…	279
BP	GO:0045137	development of primary sexual characteristics	230/16952	231/18800	9.45817e-10	3.8132e-08	2.47891e-08	HOXA11/SOX8/CSDE1/ERCC1/MAMLD1/ARID4A/CTNNA1/HSPA5/KITLG/ARID4B/PTPRN/FOXC1/SPO11/MSH4/YBX3/ASPM/ZFY/SEMA3A/ADCYAP1R1/AFP/LRP2/PGR/ATRX/BAX/MMP2/TFAP2C/ESR1/COL9A3/TGFB2/MSH2/SIRT1/CRKL/PATZ1/DMC1/BIK/SIX4/REC8/GATA1/PCYT1B/FNDC3A/FGF9/SALL1/ACSBG1/SFRP1/LHB/AMH/RETN/TFPT/LFNG/CASP2/NUDT1/TGFBR1/GATA3/PLEKHA1/FGF8/CCND1/CBL/NUP107/VEGFA/PDGFRB/UBE3A/WNT5A/WDR48/IL1A/EIF2B4/SDC1/TCF21/FOXO3/EIF2B2…	230
BP	GO:0043434	response to peptide hormone	395/16952	404/18800	1.03351e-09	4.14052e-08	2.6917e-08	GCLC/CFLAR/PDK4/PDK2/ABCC8/BAIAP2L1/CRY1/PIK3C2A/NR1H4/CPS1/INSRR/OTC/HDAC9/BCAR1/CYBA/KCNQ1/F7/GLP2R/PRKCQ/PKM/PRKCZ/ROCK1/NUCKS1/GAL/TGFBR3/LRP6/EIF2B3/CAMK2A/ATP2B1/PRLH/SREBF1/PTGS2/ACTN2/EDN1/CEACAM1/OPRK1/GSK3B/RAB10/HADHA/SNX5/PXN/SLC9A1/NUDC/OSBPL8/CDC6/UPRT/SORBS1/SIRT1/JAK2/XBP1/PNPLA3/RANGAP1/SRSF5/APEX1/PCK2/BMP7/TRIB3/OXT/LPIN2/PHEX/TIMP1/TSC2/EEF2K/RNF40/CSK/ZNF106/CA2/PLAT/SLC39A14…	395
BP	GO:0009913	epidermal cell differentiation	229/16952	230/18800	1.04591e-09	4.16401e-08	2.70697e-08	WNT16/CYP26B1/USH1C/PAFAH1B1/PAX6/PRKCH/SLC4A7/USH2A/KCNQ1/OPN3/FOXC1/MCOLN3/CDH3/ROCK1/TP63/TSG101/FOSL2/KEAP1/GRHL2/SULT2B1/POU4F3/TGM1/WHRN/DSP/IFT74/MACROH2A2/TRIOBP/STK4/JAG1/FA2H/ESRP1/ASAH1/ERCC2/CASP14/OVOL3/CNFN/EZH2/SFRP4/CDH23/SLC9A3R1/FOXN1/EXPH5/CYP27B1/GLI1/VDR/MACROH2A1/WNT5A/HES1/IL1A/ERRFI1/HDAC1/MYCL/PTCH2/IRF6/KLF7/PPL/MSX2/PLS1/CSTA/HOXA7/NCOA3/SRSF6/EREG/BMP4/MED1/TGM3/OVOL2/…	229
BP	GO:0031589	cell-substrate adhesion	357/16952	364/18800	1.19817e-09	4.74059e-08	3.08179e-08	POLDIP2/ITGAL/ITGA3/ITGA2B/CX3CL1/PKD1/CD44/MYOC/VCL/USH2A/EPHA3/GPM6B/ARHGAP6/VAMP3/NEXMIF/LAMC3/PIK3CB/LIMCH1/SLK/COL17A1/ATXN3/RHOA/PRKCZ/ROCK1/TESK2/CDC42/MAP4K4/ACTN1/LIMS2/FERMT2/ST6GAL1/CLASP1/NTN4/CAMSAP3/ACTN2/FBLN1/ITGA8/CARMIL1/DNM2/COL5A3/GSK3B/ITGB5/ITGAE/COL16A1/CTTN/EPDR1/CEACAM6/FAT2/TRIP6/NID2/CASS4/ATRN/SIGLEC1/PXN/SLC9A1/LAMB4/LAMB1/ITGA6/ANGPT2/CCDC80/TRPM7/TYRO3/UNC13D/SORBS1…	357
BP	GO:0048705	skeletal system morphogenesis	227/16952	228/18800	1.27889e-09	5.02873e-08	3.26911e-08	FGR/CYP26B1/HOXA11/PKD1/FUZ/LTF/HOXC8/BARX2/ALX4/FOXN3/FOXC1/COL11A1/FGFR2/HYAL2/FGFR3/IFT80/NDST1/NLE1/FGF4/DLG1/RARB/FGFR1/TULP3/HOXA9/PSEN1/MEF2C/GRHL2/ZMPSTE24/MMP2/P2RX7/GLG1/TBX15/LRP5L/SIX4/MTHFD1/TRIP11/BMP7/ACP5/SMPD3/EYA1/BPNT2/SFRP1/MEGF8/COMP/DLX5/HOXA1/HOXA2/HOXA3/HOXA5/HOXA6/SFRP4/GLI3/TGFBR1/ZFAND5/PLEKHA1/FGF8/HOXB6/COL1A1/NKX3-2/SOX6/MYF5/TRPV4/FGF6/MGP/MAPK14/RAB23/PEX7/MDFI/GHR…	227
BP	GO:0032943	mononuclear cell proliferation	296/16952	300/18800	1.43839e-09	5.58735e-08	3.63226e-08	MAD1L1/CD38/BTK/FYN/TYROBP/CD22/CD6/IGF1/SLC11A1/CD74/BTN3A1/TNFRSF1B/FOXP3/RC3H2/PRKCQ/GAL/FGF10/NCK2/TFRC/FCGR2B/ST6GAL1/DLG1/ITCH/ARG2/MEF2C/PTPRC/BAX/P2RX7/CD209/EFNB1/DHPS/JAK2/IL12RB1/ABL1/SOS2/CD40/NFATC2/ELF4/CD40LG/TNFSF13B/CORO1A/DNAJA3/PYCARD/CD276/RIPK2/IL7/IL4I1/LILRB1/IL27RA/RASAL3/CLC/EBI3/CD79A/TYK2/JAK3/PIK3CG/AHR/TNFSF8/DOCK8/VSIR/PPP3CB/PRKAR1A/IL2/BST1/CRTAM/CD81/IL23A/PTPN6/C…	296
BP	GO:0050863	regulation of T cell activation	336/16952	342/18800	1.4385e-09	5.58735e-08	3.63226e-08	BAD/MAD1L1/CYP26B1/CD4/HFE/FYN/CD6/IGF1/CD74/RUNX3/TNFRSF1B/FOXP3/RC3H2/PRDM1/AP3D1/PRKCQ/RHOA/PRKCZ/CBFB/NCK2/TFRC/FCGR2B/TBX21/GLI2/DLG1/PAG1/IL4R/ITCH/CEACAM1/TCF7/ARG2/PTPRC/SIRPG/LAG3/CD209/EFNB1/DHPS/JAK2/IL12RB1/ABL1/LGALS1/XBP1/CTSG/SOS2/SIRPB1/SMAD7/NKAP/CD40LG/TNFSF13B/CORO1A/DNAJA3/PYCARD/CSK/CD276/RIPK2/IL7/FGL1/CLPTM1/IL4I1/LILRB1/IL27RA/RASAL3/CLC/EBI3/TYK2/JAK3/CAV1/GLI3/TNFSF8/DOC…	336
BP	GO:0016032	viral process	408/16952	418/18800	1.49308e-09	5.76419e-08	3.74722e-08	ST3GAL1/CSDE1/VTA1/CD4/PTBP1/LTF/CD74/KPNA6/FUT8/YTHDC2/RSF1/EIF2AK2/SERPINB3/ATG5/CTDP1/TAF11/PKN2/HYAL2/NUCKS1/NEDD4/ST6GALNAC2/PABPC1/CDC42/MGAT4A/TFRC/PVR/SCARB1/ST6GAL1/TSG101/HACD3/RAB7A/TOP2B/FKBP6/LAMP3/ITCH/MID2/CCNT2/GSK3B/ITGB5/CHMP2B/PPIE/REST/FCN1/EPS15/ATG16L1/CHMP5/EDEM2/SIGLEC1/MAVS/OAS1/CCNK/ICAM1/TFAP4/CD209/TYRO3/SRPK1/HSP90AB1/PCSK5/NRP1/SMARCB1/LGALS1/EIF3L/APOBEC3H/EIF3D/EP3…	408
BP	GO:0006066	alcohol metabolic process	354/16952	361/18800	1.5522e-09	5.88578e-08	3.82627e-08	DPM1/CFTR/CYP51A1/MTMR7/PON1/GDE1/ALDH3B1/PNPLA4/TKTL1/MBTPS2/NR1H4/ACP3/NPC1L1/IGF1/OSBPL5/CYP46A1/INPP4A/RETSAT/H6PD/DKK3/LIMA1/MSMO1/AKR7A2/SOAT1/DGAT2/SPHK2/IDI1/PLPP1/IDH3G/INPP5A/IP6K2/GBA2/RDH11/ALDH3A2/SREBF1/ACADVL/SCARB1/DHRS9/SCARF1/ACER3/SYNJ2/ADCYAP1R1/LIPE/FDFT1/MOXD1/RDH8/NFE2L1/REST/APOB/AKR1B1/ITPKC/MTMR2/CETP/MT3/SULT2B1/SPTLC1/SEC14L2/CYP2D6/CYB5R3/MIOX/APOL1/ACO2/SPTLC2/ITPK1/…	354
BP	GO:0015711	organic anion transport	354/16952	361/18800	1.5522e-09	5.88578e-08	3.82627e-08	CFTR/SLC7A2/SLC25A13/SLC4A1/SLC25A5/ABCB4/NOS2/SLC13A2/MGST1/SLC6A13/SLC6A7/SLC38A5/ATP1A2/SLC7A9/ABCC2/SLC4A7/CASR/SLC66A1/CTNS/DTNBP1/SLC4A8/SLC2A3/MPC1/SLC12A2/CYB5R4/DRD4/PLA2G10/SLC6A15/ABCB11/SLC46A1/EDN1/SLC1A3/CEACAM1/SLC35C2/SLC4A4/PSEN1/LRP2/ATP8B1/SLC27A5/SLCO1A2/SLC25A24/SLC4A11/P2RX7/SLC23A2/SLC26A4/SLC26A3/ABCC6/SLC17A6/SLC7A8/SLC25A1/PLA2G3/SLC16A8/SLC25A17/SLC10A1/HRH3/SLCO4A1/NTS…	354
BP	GO:0008406	gonad development	225/16952	226/18800	1.56363e-09	5.88578e-08	3.82627e-08	HOXA11/SOX8/CSDE1/ERCC1/MAMLD1/ARID4A/CTNNA1/HSPA5/KITLG/ARID4B/PTPRN/FOXC1/SPO11/MSH4/YBX3/ASPM/ZFY/SEMA3A/AFP/LRP2/PGR/ATRX/BAX/MMP2/TFAP2C/ESR1/COL9A3/TGFB2/MSH2/SIRT1/CRKL/PATZ1/DMC1/BIK/SIX4/REC8/GATA1/PCYT1B/FNDC3A/FGF9/SALL1/ACSBG1/SFRP1/LHB/AMH/RETN/TFPT/LFNG/CASP2/NUDT1/TGFBR1/GATA3/PLEKHA1/FGF8/CCND1/CBL/NUP107/VEGFA/PDGFRB/UBE3A/WNT5A/WDR48/IL1A/EIF2B4/SDC1/TCF21/FOXO3/EIF2B2/TEX11/RDH…	225
BP	GO:0050817	coagulation	225/16952	226/18800	1.56363e-09	5.88578e-08	3.82627e-08	ENPP4/TFPI/SLC4A1/TBXA2R/CD9/PLAUR/WAS/VCL/DTNBP1/PIK3CB/ENTPD2/F7/DGKG/TSPAN32/DGKA/PRKCQ/RAB27A/LMAN1/TXK/ACTB/DGKD/FBLN1/FAP/EDN1/CEACAM1/CPB2/PSEN1/CD59/GNAS/GP6/F11/PABPC4/APOH/TYRO3/JAK2/SERPIND1/HPS4/PDGFB/MYH9/CTSG/ITPK1/PROCR/CD40/HNF4A/MYL9/MYL12A/F9/GATA1/CD40LG/DGKH/BLOC1S6/PLAT/COMP/TFPI2/PIK3CG/CAV1/HSPB1/SERPINE1/P2RX1/ALOX12/VTN/PF4V1/HGFAC/ST3GAL4/HPS5/VWF/SH2B3/PTPN6/ADTRP/MAPK1…	225
BP	GO:0031346	positive regulation of cell projection organization	335/16952	341/18800	1.57077e-09	5.88578e-08	3.82627e-08	CFLAR/PLXND1/KDM1A/ZMYND10/DVL2/ITGA3/CX3CL1/RALA/CDKL3/MARK4/PAFAH1B1/CDKL5/SS18L2/TENM1/FUZ/FYN/ANLN/RUFY3/CNTN1/HGF/GRN/LRRC7/STAU2/CUL7/EPHA3/HSPA5/CAMK2B/CROCC/NCKAP1/LTK/NTN1/PPP2R5B/CDC42/TRPC5/MARK2/MAP3K13/SCARF1/FSCN1/PLXNA2/PAK3/CBFA2T2/CARMIL1/DNM2/RAB21/GSK3B/P2RX7/ITGA6/ABL1/NRP1/PALM/PLA2G3/KCTD17/EP300/NIN/PLEK2/ADNP/BMP7/PTK6/FMR1/ZDHHC15/STK24/ARHGEF7/NDRG4/METRN/FBXO31/EEF2K/CC…	335
BP	GO:0006486	protein glycosylation	224/16952	225/18800	1.72889e-09	6.36591e-08	4.1384e-08	DPM1/ST3GAL1/POMT2/EXTL3/PGM3/B4GALT7/ALG1/FUT8/ST3GAL6/ARFGEF1/ST6GALNAC1/ST6GALNAC2/MGAT4A/ST6GAL1/SLC35C2/PSEN1/POMGNT1/B4GALT1/ALG9/MT3/ALG6/DERL3/PMM1/GALNT16/TRIP11/POFUT1/ST8SIA5/MAGT1/UGGT2/NAGPA/TUSC3/C1GALT1/PLOD3/FKTN/ABCA2/GALNT7/B3GAT1/ST3GAL4/GALNT18/MLEC/ST8SIA1/GCNT2/MAN1A1/B3GAT2/MAN2A1/ST8SIA4/GORASP1/MOGS/GALNT3/ST3GAL5/TMEM59/EDEM3/ST6GALNAC5/B4GALT2/MAN1C1/DHDDS/A4GNT/B4GALT6…	224
BP	GO:0043413	macromolecule glycosylation	224/16952	225/18800	1.72889e-09	6.36591e-08	4.1384e-08	DPM1/ST3GAL1/POMT2/EXTL3/PGM3/B4GALT7/ALG1/FUT8/ST3GAL6/ARFGEF1/ST6GALNAC1/ST6GALNAC2/MGAT4A/ST6GAL1/SLC35C2/PSEN1/POMGNT1/B4GALT1/ALG9/MT3/ALG6/DERL3/PMM1/GALNT16/TRIP11/POFUT1/ST8SIA5/MAGT1/UGGT2/NAGPA/TUSC3/C1GALT1/PLOD3/FKTN/ABCA2/GALNT7/B3GAT1/ST3GAL4/GALNT18/MLEC/ST8SIA1/GCNT2/MAN1A1/B3GAT2/MAN2A1/ST8SIA4/GORASP1/MOGS/GALNT3/ST3GAL5/TMEM59/EDEM3/ST6GALNAC5/B4GALT2/MAN1C1/DHDDS/A4GNT/B4GALT6…	224
BP	GO:0060348	bone development	224/16952	225/18800	1.72889e-09	6.36591e-08	4.1384e-08	CYP26B1/HOXA11/PAFAH1B1/TYROBP/MBTPS2/LTF/IGF1/MYOC/FOXN3/FOXC1/CLDN18/FGFR2/RHOA/FGFR3/IFT80/ATP6AP1/EVC/FGF4/RARB/TULP3/MEF2C/PTPRC/EPYC/ZMPSTE24/SNX10/GNAS/THPO/GLG1/TMEM38B/LRP5L/EP300/TRIP11/PLS3/PHEX/ACP5/SMPD3/XYLT1/BPNT2/CCN4/LILRB1/MEGF8/COMP/DLX5/SFRP4/GLI3/ENG/FGF8/KAT2A/HSD17B1/COL1A1/MAP2K6/FBXW7/NSD2/ZBTB16/TRPV4/SH2B3/PTPN6/MAPK14/RAB23/PEX7/SRF/GHR/LOX/SMAD5/CDX1/BBX/FOXP1/ITGB6/A…	224
BP	GO:0010720	positive regulation of cell development	293/16952	297/18800	1.89538e-09	6.93883e-08	4.51084e-08	BAD/PLXND1/KDM1A/HOXA11/SOX8/CX3CL1/CDKL3/PAFAH1B1/PAX6/CDKL5/SS18L2/TYROBP/UFL1/RUFY3/PRKCH/TNFRSF1B/MYOC/STAU2/CUL7/CAMK2B/NTN1/SPEN/ASPM/SIRT2/CDC42/LIMS2/TRPC5/FERMT2/MAP3K13/WDR62/PLXNA2/PAK3/TP73/XRCC5/CARMIL1/DNM2/DCT/RFX3/RAB21/LRP2/SMARCD3/SRRT/ADD1/AURKA/CASS4/UNC13D/ABL1/NRP1/CRKL/TRIOBP/SOX10/TSPO/PRMT5/NIN/SNW1/HIF1A/DICER1/ADNP/E2F1/SMAD7/ARHGEF7/OLFM4/METRN/FBXO31/EEF2K/RAB11A/FZD3…	293
BP	GO:0046486	glycerolipid metabolic process	387/16952	396/18800	2.01089e-09	7.31965e-08	4.75841e-08	DPM1/MTMR7/PON1/GDE1/AGK/PNPLA4/PAFAH1B1/PIGQ/LYPLA2/ABHD5/PIK3C2A/NR1H4/MTMR11/OSBPL5/CPS1/NR1H3/AGPAT4/PNPLA6/SH3YL1/PI4K2B/INPP4A/PIK3CB/DGKG/PIGV/DGAT2/MTMR1/DGKA/INPP5A/TTC7A/IP6K2/PLA2G10/PIGB/HDHD5/SLC44A1/CHAT/SEL1L/SREBF1/SCARB1/MGLL/PLD1/DGKD/PIK3C3/SYNJ2/LIPE/SLC27A5/APOB/EFR3B/HADHA/DDHD2/ITPKC/MTMR2/PIGS/PGS1/CETP/LPCAT2/CRLS1/PITPNM2/OSBPL8/APOH/PITPNM3/SIRT1/PLA2G3/CHKB/PDGFB/MTMR3…	387
BP	GO:0046651	lymphocyte proliferation	292/16952	296/18800	2.07775e-09	7.52005e-08	4.88868e-08	MAD1L1/CD38/BTK/FYN/TYROBP/CD22/CD6/IGF1/SLC11A1/CD74/BTN3A1/TNFRSF1B/FOXP3/RC3H2/PRKCQ/GAL/FGF10/NCK2/TFRC/FCGR2B/DLG1/ITCH/ARG2/MEF2C/PTPRC/BAX/P2RX7/CD209/EFNB1/DHPS/JAK2/IL12RB1/ABL1/SOS2/CD40/NFATC2/ELF4/CD40LG/TNFSF13B/CORO1A/DNAJA3/PYCARD/CD276/RIPK2/IL7/IL4I1/LILRB1/IL27RA/RASAL3/CLC/EBI3/CD79A/TYK2/JAK3/PIK3CG/AHR/TNFSF8/DOCK8/VSIR/PPP3CB/PRKAR1A/IL2/BST1/CRTAM/CD81/IL23A/PTPN6/CCND3/IL1…	292
BP	GO:0007626	locomotory behavior	192/16952	192/18800	2.11644e-09	7.57399e-08	4.92375e-08	ALS2/PAFAH1B1/CNTN1/ATP1A2/UBA6/USP2/CTNS/PREX2/HEXB/MCOLN3/SEZ6/DMRT3/HIPK2/VPS35/DRD4/CHRNA3/OPRK1/ZMPSTE24/DDHD2/MYO15A/ARCN1/ZDHHC8/RASD2/ABHD12/NTSR1/AVP/PAK5/SPG11/BLOC1S6/CALB1/GRIN2D/SLC1A1/APBA1/ABCA2/CXCL12/CDH23/PPP3CB/PITX3/GIT1/NAGLU/EFNB3/CLCN3/GLRB/SOD2/SOBP/FIG4/GRM6/ARRDC3/CRBN/UBE3A/FGF12/HTRA2/ID2/STRN/EPHA4/TNR/PARK7/OPRD1/B4GALT2/CHRNB4/HOXB8/EGR1/GHSR/PDE1B/DBH/MC3R/OPRL1/FO…	192
BP	GO:0048839	inner ear development	192/16952	192/18800	2.11644e-09	7.57399e-08	4.92375e-08	DVL2/DLX6/USH1C/PAFAH1B1/MKS1/IFT88/SLC4A7/USH2A/KCNQ1/MCOLN3/ATG5/COL11A1/NTN1/FGFR2/FGF10/MYO3B/MCM2/NOX3/PAX2/ITGA8/FGF20/ATP8B1/KCNK2/POU4F3/MYO15A/TGFB2/WHRN/MYO3A/TRIOBP/IFT27/PVALB/SIX4/TRIP11/JAG1/FGF9/RPGRIP1L/FZD3/EYA1/CALB1/ESRP1/HPN/DLX5/GSDME/HOXA1/HOXA13/GLI3/LHX3/DVL1/GATA3/CDH23/FGF8/NAGLU/SLC9A3R1/IFT20/PHOX2B/LIN7A/CDKN1B/EYA4/SOBP/PTK7/TBX18/PDGFRB/WNT5A/HES1/MPV17/OTX1/ATP6V1B…	192
BP	GO:0043270	positive regulation of ion transport	270/16952	273/18800	2.18854e-09	7.78827e-08	5.06305e-08	CFTR/CALCR/ABCC8/CACNG3/CX3CL1/EHD3/CNTN1/FHL1/BAK1/CASR/DTNBP1/PRSS8/KCNQ1/KCNH2/PKP2/WNK1/VMP1/SPHK2/ATP2C2/SLC12A2/MYLK/SYT1/GAL/DRD4/PLA2G10/ATP1B3/CAMK2A/ATP2B1/ABCB11/TACR2/SRI/CACNG4/DLG1/ACTN2/EDN1/ADCYAP1R1/DNM2/PSEN1/OPRK1/P2RX5/ABCB1/BAX/TESC/P2RX7/NOS1/SLC9A1/CAPN3/TREM2/ABL1/PLA2G3/TSPO/PDGFB/BDKRB1/NTSR1/AVP/OXT/ANTKMT/CEMIP/KCNN4/JAK3/SCN1B/CAV1/CXCL12/P2RX1/SLC6A4/CCL2/MAP2K6/SLC9…	270
BP	GO:0043547	positive regulation of GTPase activity	269/16952	272/18800	2.4048e-09	8.51031e-08	5.53244e-08	ALS2/DVL2/CX3CL1/CCL26/CDKL5/RABGAP1/RALBP1/RTN4R/ADRB1/ARAP2/ARHGAP6/ARHGEF5/TBC1D22A/RASGRF1/TBC1D22B/ZC3H15/TBC1D1/NGEF/MYO9A/EVI5/TBC1D25/RASGRP2/GNB5/MAP4K4/SNX13/FERMT2/PICALM/RAP1GAP/RAPGEF3/GSK3B/WNT11/ASAP3/DOCK9/GMIP/RGS1/ITGA6/RAPGEF4/TBC1D2/SYDE2/CRKL/TBC1D10A/SH3BP1/SGSM3/RANGAP1/SOS2/CD40/ARHGEF7/CCL22/CCL17/TSC2/SFRP1/ARHGEF10/TBC1D17/SYDE1/AKT2/SIPA1L3/ADAP1/CAV2/CHN2/CCL24/EZH2/T…	269
BP	GO:0032970	regulation of actin filament-based process	384/16952	393/18800	2.57845e-09	9.04204e-08	5.87811e-08	CX3CL1/BAIAP2L1/CCL26/ARHGAP44/SCIN/RHOBTB2/TENM1/WAS/ATP1A2/TMSB10/MYOC/STAP1/STAU2/CAPG/EPHA3/DSG2/GPM6B/ARHGAP6/ELN/ARHGEF5/LIMA1/PHPT1/CYFIP2/PKP2/NCKAP1/LIMCH1/CNN2/CTNNA2/ARFGEF1/RHOA/ROCK1/PFN2/SPTB/GBA2/CDC42/NCK2/WDR1/RHOBTB1/FERMT2/CLASP1/ARHGEF10L/SRI/CELSR1/ADD2/FSCN1/DLG1/PAK3/ACTN2/CAPZB/EDN1/RAPGEF3/CARMIL1/SSH1/CTTN/WNT11/ADD1/ASAP3/ARHGAP28/PXN/SLC9A1/PLEKHG2/DSP/ABL1/NRP1/PPM1F/…	384
BP	GO:0050953	sensory perception of light stimulus	220/16952	221/18800	2.58344e-09	9.04204e-08	5.87811e-08	USH1C/PAX6/SPATA7/USH2A/ZIC2/GUCA1A/LAMC3/COL11A1/CDH3/OAT/MYO9A/CNGB1/MYO3B/SLC24A1/PAX2/TYR/RIMS1/CRYBG3/RDH8/IMPG2/SEMA5B/POU4F3/ABCC6/RPGRIP1/WHRN/PDE6C/MYO3A/ABLIM1/CRYBB3/CRYBB1/TIMP3/RABGGTA/VSX1/GPR143/GUCY2F/CACNA1F/OPN1LW/RS1/RP2/HSF4/RP1/TULP2/CRX/POU6F2/HPS1/CDH23/CRYBA1/RGS9/COL1A1/RCVRN/UNC119/WFS1/GLRB/PRR4/GABRR2/TULP1/EYA4/NR2E1/GUCA1B/PRPH2/IMPG1/CLIC5/GRM6/ARL6/GRK7/GNAT1/REEP6…	220
BP	GO:0098656	anion transmembrane transport	245/16952	247/18800	2.66237e-09	9.26739e-08	6.02461e-08	CFTR/SLC7A2/SLC25A13/SLC4A1/SLC25A5/SLC13A2/SLC6A13/CLCN6/GABRA3/SLC38A5/ATP1A2/GABRA1/SLC4A7/CASR/SLC66A1/ANO2/GOPC/SLC4A8/MPC1/SLC12A2/SLC9A7/SLC9A3/SLC12A3/SLC24A1/SLC12A1/SLC25A3/SLC46A1/VDAC3/SLC1A3/SLC35C2/SLC4A4/PSEN1/LRP2/SLC13A1/ABCB1/SLC4A11/SLC23A2/SLC9A1/SLC26A4/SLC26A3/SLC17A6/SLC7A8/GABRP/SLC25A1/SLC16A8/APOL1/SLC25A17/NTSR1/GLRA2/SLC25A14/SLC35A2/GABRE/SLC25A15/SLC38A7/ABCC1/CLCN7/…	245
BP	GO:0070997	neuron death	346/16952	353/18800	3.08789e-09	1.06901e-07	6.94952e-08	GCLC/BAD/SARM1/CRLF1/AP2B1/CX3CL1/TFAP2B/TFAP2D/FYN/TYROBP/BID/ISL1/GCLM/FAS/TNFRSF1B/GRN/HSPA5/DTNBP1/CASP8/NGFR/HIPK2/ERBB3/MAP2K4/RHOA/ROCK1/INPP5A/VPS35/POLB/CDC42/TRPC5/FCGR2B/TP63/PICALM/SNCB/MAP2K7/PAK3/TIGAR/FGF20/PSEN1/MEF2C/GSK3B/REST/BAX/MT3/SLC23A2/KDM2B/SLC9A1/AARS1/POU4F3/NLRP1/CD200/TYRO3/TGFB2/MSH2/TREM2/HSP90AB1/SIRT1/JAK2/ABL1/NRP1/CDC34/PLA2G3/FBXO7/HMOX1/LGMN/ALKBH1/CHGA/SIX4/…	346
BP	GO:0007163	establishment or maintenance of cell polarity	218/16952	219/18800	3.15755e-09	1.08722e-07	7.06787e-08	KRIT1/CYP26B1/PAFAH1B1/PAX6/CYTH3/PKD1/RHOBTB2/RUFY3/ANK1/LRRC7/SPDL1/CTNNA1/MAP4/SDCCAG8/TRAF3IP2/ARFGEF1/MYO9A/RHOA/PRKCZ/ROCK1/FGF10/CDC42/WDR1/RHOBTB1/MARK2/FBXW11/NDE1/LLGL2/CLASP1/FSCN1/ACTB/DLG1/CAMSAP3/OPHN1/HSP90AA1/NDC80/DLG3/GSK3B/FAT1/RAB10/WNT11/ZW10/NSFL1C/SLC9A1/HSP90AB1/MISP/CRKL/SH3BP1/MYH9/FERMT1/LAMA1/PARD6A/FOXF1/RPGRIP1L/LIN7B/SIPA1L3/FSCN3/LHX2/DOCK8/KANK1/PDLIM1/GATA3/RAB11…	218
BP	GO:0043123	positive regulation of I-kappaB kinase/NF-kappaB signaling	188/16952	188/18800	3.21575e-09	1.10131e-07	7.15946e-08	TSPAN6/CASP10/CFLAR/MAP3K14/CX3CL1/CD4/FYN/PPP5C/LTF/ATP2C1/CD74/BIRC3/TAB2/TRAF3IP2/CASP8/TNFRSF1A/RHOA/TFRC/ALPK1/DDX1/MID2/TRAF5/FKBP1A/MAVS/MUL1/TMEM101/RNF31/ABL1/LGALS1/HMOX1/PPM1A/CD40/VAPA/CCDC22/PIM2/NDFIP2/TRADD/UBE2I/RIPK2/IKBKB/EEF1D/NOD1/TRIM14/BIRC2/LTBR/GAPDH/GOLT1B/TRIM38/ECT2/TFG/IL1A/TRIM62/WLS/CTH/GPR89A/FASLG/TRIM32/NEK6/TNFSF11/TNFRSF10B/TRIM25/TRIM6/TNFSF10/UNC5CL/IL1B/RBCK1…	188
BP	GO:0140546	defense response to symbiont	287/16952	291/18800	3.28671e-09	1.11959e-07	7.27832e-08	TSPAN6/MAP3K14/RNF216/POLR3B/ZMYND11/BIRC3/IFNGR1/FOXP3/EIF2AK2/PUM2/TRAF3IP2/ATG5/POLR3E/TSPAN32/HYAL2/ABCC9/PLA2G10/UFD1/NCBP3/EXOSC5/ITCH/DDX1/MID2/HSP90AA1/PTPRC/OPRK1/ZMPSTE24/AGBL5/ATG16L1/MAVS/OAS1/MUL1/EXOC1/NLRP1/UNC13D/IL12RB1/MARCHF2/DDX17/APOBEC3H/POLR3H/CD40/SAMHD1/RNF125/RIOK3/TLR8/PQBP1/DNAJC3/ACOD1/PYCARD/TRIM35/BNIP3L/LILRB1/NOP53/CARD8/ZNF175/ZC3HAV1/DDX58/C1QBP/DHX58/UNC93B1/BI…	287
BP	GO:1903706	regulation of hemopoiesis	363/16952	371/18800	3.40026e-09	1.15211e-07	7.48971e-08	BAD/TMEM176A/CYP26B1/PAF1/SCIN/PGLYRP1/CD4/BTK/TYROBP/LTF/CD74/RUNX3/HMGB3/KITLG/FOXP3/RC3H2/PRDM1/PITHD1/CASP8/AP3D1/SPI1/CLDN18/RHOA/PRKCZ/CBFB/TFE3/FSTL3/FCGR2B/TBX21/GLI2/IL4R/GPR137B/HOXA9/CEACAM1/CNOT4/TCF7/MEF2C/PTPRC/TESC/LAG3/RCOR1/THPO/PPP2R3C/TREM2/IL12RB1/ABL1/PLA2G3/ANKRD54/XBP1/FBXO7/RBFOX2/BRD1/SOS2/HIF1A/ACIN1/NFKBIA/RASSF2/JAG1/SMAD7/NKAP/GATA1/RIPK2/SFRP1/IL7/CLPTM1/IL4I1/LILRB1…	363
BP	GO:0051260	protein homooligomerization	187/16952	187/18800	3.57022e-09	1.2033e-07	7.82247e-08	ALS2/EHD3/SPAST/KCNG1/POLQ/ELAVL1/TP53BP1/VPS35/JMJD6/HSD17B10/ACACB/FUS/MCOLN1/NLRC4/NLRP1/UPB1/CBY1/KCTD17/SAMHD1/KCND1/RS1/PYCARD/EHD4/TRPA1/GSDMD/KCTD9/KCNA7/SLC1A5/CRTC1/COMP/SSBP1/PKD2L1/MICU1/MPP2/TNFAIP1/P2RX3/EHD1/SLC1A2/ASIC1/KCTD10/PRMT8/KCNA1/SOD2/ACOT13/PRPH2/THG1L/C9/ECT2/GLS/KCNC4/CTH/CRYZ/PKD2/ATL2/IKZF4/KCNJ2/KCNS1/GNMT/CLYBL/KIF25/VASP/PRMT1/ZBTB1/TRPV5/STEAP4/RNF112/ALDH1A2/KCN…	187
BP	GO:0051607	defense response to virus	286/16952	290/18800	3.60189e-09	1.20758e-07	7.85032e-08	TSPAN6/MAP3K14/RNF216/POLR3B/ZMYND11/BIRC3/IFNGR1/FOXP3/EIF2AK2/PUM2/TRAF3IP2/ATG5/POLR3E/TSPAN32/HYAL2/ABCC9/PLA2G10/UFD1/NCBP3/EXOSC5/ITCH/DDX1/MID2/HSP90AA1/PTPRC/OPRK1/ZMPSTE24/AGBL5/ATG16L1/MAVS/OAS1/MUL1/EXOC1/NLRP1/UNC13D/IL12RB1/MARCHF2/DDX17/APOBEC3H/POLR3H/CD40/SAMHD1/RNF125/RIOK3/TLR8/PQBP1/DNAJC3/ACOD1/PYCARD/TRIM35/BNIP3L/LILRB1/NOP53/CARD8/ZNF175/ZC3HAV1/DDX58/C1QBP/DHX58/UNC93B1/BI…	286
BP	GO:0007601	visual perception	216/16952	217/18800	3.85884e-09	1.28695e-07	8.36632e-08	PAX6/SPATA7/USH2A/ZIC2/GUCA1A/LAMC3/COL11A1/CDH3/OAT/MYO9A/CNGB1/MYO3B/SLC24A1/PAX2/TYR/RIMS1/CRYBG3/RDH8/IMPG2/SEMA5B/POU4F3/ABCC6/RPGRIP1/PDE6C/MYO3A/ABLIM1/CRYBB3/CRYBB1/TIMP3/RABGGTA/VSX1/GPR143/GUCY2F/CACNA1F/OPN1LW/RS1/RP2/HSF4/RP1/TULP2/CRX/POU6F2/HPS1/CDH23/CRYBA1/RGS9/COL1A1/RCVRN/UNC119/WFS1/GLRB/PRR4/GABRR2/TULP1/EYA4/NR2E1/GUCA1B/PRPH2/IMPG1/CLIC5/GRM6/ARL6/GRK7/GNAT1/REEP6/EFEMP1/EPA…	216
BP	GO:0006650	glycerophospholipid metabolic process	304/16952	309/18800	4.37986e-09	1.44558e-07	9.39753e-08	DPM1/MTMR7/PON1/GDE1/PAFAH1B1/PIGQ/ABHD5/PIK3C2A/NR1H4/MTMR11/OSBPL5/NR1H3/AGPAT4/PNPLA6/SH3YL1/PI4K2B/INPP4A/PIK3CB/DGKG/PIGV/MTMR1/DGKA/INPP5A/TTC7A/IP6K2/PLA2G10/PIGB/HDHD5/SLC44A1/CHAT/SCARB1/PLD1/DGKD/PIK3C3/SYNJ2/EFR3B/HADHA/ITPKC/MTMR2/PIGS/PGS1/CETP/LPCAT2/CRLS1/PITPNM2/OSBPL8/PITPNM3/PLA2G3/CHKB/PDGFB/MTMR3/PNPLA3/ABHD4/PIGH/ABHD12/SLA2/CDS2/PIGU/BMX/MTMR8/PCYT1B/HTR2A/DGKH/GDPD3/VAC14/P…	304
BP	GO:0071496	cellular response to external stimulus	304/16952	309/18800	4.37986e-09	1.44558e-07	9.39753e-08	GCLC/BAD/AOC1/PDK4/PDK2/LAMP2/MAP3K14/VPS41/MYH13/NR1H4/ATP1A2/CYP24A1/SNAI2/GLRX2/RRAGD/FAS/BAK1/GABARAPL2/CASR/CLEC16A/RIPOR1/HSPA5/CYBA/EIF2AK2/ATG5/CASP8/CNN2/MAP2K4/KIF26A/TNFRSF1A/WIPI1/ASNS/ATP2B1/SREBF1/PTGS2/NUAK1/USP33/PIK3C3/SESN1/PTPRC/RRAGB/NCOA1/SEH1L/WNT11/P2RX7/GCN1/SLC9A1/TNRC6A/COMT/MAP3K1/SIRT1/SH3GLB1/MAPK1/DEPDC5/PICK1/XBP1/HMOX1/MTMR3/TXN2/SNW1/CD40/ADNP/MAP1LC3A/TLR8/SUV39H…	304
BP	GO:0051091	positive regulation of DNA-binding transcription factor activity	262/16952	265/18800	4.6452e-09	1.52525e-07	9.91547e-08	CFLAR/KDM1A/DVL2/DHX33/CX3CL1/BTK/MBTPS2/LTF/PRKCH/ZIC2/ARHGEF5/EIF2AK2/TRAF1/HIPK2/PRKCQ/TP53BP1/PRKCZ/HDAC4/PPP2R5B/LRP6/CAMK2A/TCF3/TFRC/MAP3K13/EDN1/MID2/TRAF5/ERC1/MAVS/IRAK3/NLRC4/ESR1/CD200/RNF31/CAPN3/JAK2/SMARCB1/EP300/RPS6KA5/PSMA6/CD40/NTSR1/CD40LG/RGCC/TRADD/PYCARD/RIPK2/IKBKB/STK3/AMH/PRKD2/CRTC1/MTPN/CAV1/WNT2/NOD1/BUD31/TRIM14/DDX58/CSF3/TRIM37/HDAC5/PPARGC1A/RWDD1/TRIM38/SRF/VEGFA…	262
BP	GO:0009952	anterior/posterior pattern specification	213/16952	214/18800	5.21237e-09	1.70271e-07	1.10691e-07	HOXA11/MEOX1/PAX6/FUZ/SCMH1/HOXC8/ALX4/FOXC1/WNT8A/HIPK2/HES2/LRP6/NLE1/SEMA3C/PLXNA2/TULP3/HOXA9/PSEN1/PALB2/TMED2/AURKA/KDM2B/DLL3/TDRD1/PCSK5/CRKL/LRP5L/EP300/YY1/POFUT1/MIB1/FOXF1/SFRP1/WNT2/HOXA2/HOXA3/LFNG/HOXA5/HOXA6/COBL/MEOX2/GLI3/TGFBR1/BMPR1A/FGF8/DKK1/WNT3/HOXB6/KAT2A/ZBTB16/MYF6/MYF5/SRF/TBX18/CDX1/WNT5A/HES1/ACVR2B/EPB41L5/OTX1/WLS/HOXB8/HOXB5/HOXB3/HOXB1/MSX2/RNF2/ACVR2A/HOXA7/BHLH…	213
BP	GO:0048469	cell maturation	183/16952	183/18800	5.42401e-09	1.75386e-07	1.14016e-07	CFTR/KDM1A/SOX8/CX3CL1/FARP2/BTK/MYOC/ANKS1A/ROPN1/CBFB/SIRT2/PLA2G10/EPHA8/RPS6KA2/TRIP13/PRKACA/MAP3K13/NTN4/SCARF1/ACTL6B/EDN1/RFX3/PGR/TUT7/AKR1B1/AURKA/MAEA/NRCAM/SLC26A3/DLD/TDRD1/PLA2G3/SOX10/PICK1/DMC1/BRD1/HIF1A/REC8/VSX1/CDC25B/CLN5/ERCC2/PPP2R1A/HOXA5/GHRHR/LHX6/GATA3/FBXO5/SLC26A8/CCR6/VEGFA/HES1/TUSC2/ROPN1B/TFCP2L1/PCSK4/EPAS1/WDR77/KIF14/B4GALT6/FOXO3/PTBP3/BCL11A/KCNIP2/PTK2B/PAEP…	183
BP	GO:0090087	regulation of peptide transport	183/16952	183/18800	5.42401e-09	1.75386e-07	1.14016e-07	CFTR/BAD/ICA1/CD38/ABCC8/NOS2/BAIAP3/TFAP2B/GIPR/HFE/SYT7/NR1H4/ALOX5/ISL1/CD74/EIPR1/CASR/NNAT/TM7SF3/ACSL4/SCT/SREBF1/SRI/RFX3/AACS/OXCT1/REST/SLC8B1/SIRT4/JAK2/LRP5L/PICK1/CHGA/HIF1A/PCK2/HNF4A/CDK16/SYTL4/STX4/CA2/SFRP1/STX1A/GHRHR/TFR2/GCK/PPP3CB/OSBP/CPT1A/TCIRG1/PSMD9/IFNG/PPARD/GPLD1/SLC35F5/GCG/PASK/KLF7/HMGN3/CNR1/GHRH/GPR68/FKBP1B/TNFSF11/SERP1/GHSR/ACVR1C/PFKFB2/SOX4/IL1B/PAX8/FOXA2/F…	183
BP	GO:0072659	protein localization to plasma membrane	279/16952	283/18800	6.82789e-09	2.19665e-07	1.42801e-07	SLC4A1/ITGA3/ARHGAP44/EHD3/ATP2C1/EHD2/PRKCH/ANK1/CDH1/EPHA3/GOPC/TSPAN17/VAMP3/PKP2/ATP2B4/TSPAN32/ATP2C2/SLC9A3R2/PPP2R5A/TNFRSF1A/PRKCZ/ROCK1/GRIPAP1/TTC7A/VPS35/ATP1B3/LRP6/EXOC5/ATP6AP1/PICALM/NSF/ACTB/DLG1/RAB7A/ACTN2/STX7/FYB1/EPB41L3/EFR3B/RAB10/TMED2/TESC/HECTD1/EZR/SORBS1/TREM2/TSPAN15/PALM/ZDHHC8/PPIL2/GGA1/VTI1B/SEC23A/ARFRP1/PGRMC1/RAB40AL/GGA2/STX4/CSK/RAB11A/EHD4/ZDHHC2/IKBKB/AKT2/…	279
BP	GO:0009895	negative regulation of catabolic process	318/16952	324/18800	6.94733e-09	2.22384e-07	1.44569e-07	CYP51A1/POLDIP2/SLC4A1/MYCBP2/NOS2/CSDE1/HFE/FYN/SLC11A1/HGF/GABARAPL2/TIMP2/NSUN2/CLEC16A/PHF23/THRAP3/TAB2/USP36/TRAF3IP2/ATP2B4/YBX3/LZTS1/HIPK2/CTSA/YBX1/ELAVL1/KDM4A/ROCK1/HDAC4/SIRT2/VPS35/PTPN3/PABPC1/CSNK2A2/ACACB/SIRT6/LAMP3/TIGAR/OPHN1/PSEN1/PKP1/TRAF5/MTMR2/MT3/FUS/IRAK3/SCFD1/HNRNPC/DAZL/WAC/TREM2/HSP90AB1/CIRBP/KLHL22/TIMP3/HMOX1/TSPO/CSNK2A1/E2F1/CHMP4B/CST3/USP14/MTMR8/FMR1/TIMP1/N…	318
BP	GO:0072521	purine-containing compound metabolic process	405/16952	416/18800	7.41675e-09	2.34116e-07	1.52195e-07	ENPP4/BAD/AK2/KDM1A/PDK4/SLC25A13/SLC4A1/ACSM3/CROT/PDK2/NOS2/AASS/MLXIPL/ELOVL5/ACP3/IGF1/ADSS2/GUCA2B/GUCA1A/GUCY1B1/DGAT2/SPHK2/FAR2/GNAI3/PDE4A/ELOVL1/ACSM2B/PFKP/PKM/RHOA/PDK3/HDAC4/COASY/ACSL4/RORA/GUCY2C/PDE8A/ENO1/ACAT1/VPS9D1/DLG1/ACACB/NT5C2/SIRT6/TIGAR/ADCY2/PGM1/SLC4A4/PSEN1/MAGI3/PTHLH/SULT2B1/P2RX7/NOS1/DLD/ADA2/TREM2/ACOT7/PRTFDC1/ATP5F1D/TECR/MTAP/SLC25A1/GTPBP1/EP300/HIF1A/MTHFD1…	405
BP	GO:0002791	regulation of peptide secretion	180/16952	180/18800	7.42186e-09	2.34116e-07	1.52195e-07	CFTR/BAD/ICA1/CD38/ABCC8/NOS2/BAIAP3/TFAP2B/GIPR/HFE/SYT7/NR1H4/ALOX5/ISL1/CD74/EIPR1/CASR/NNAT/TM7SF3/ACSL4/SCT/SREBF1/SRI/RFX3/AACS/OXCT1/REST/SLC8B1/SIRT4/JAK2/LRP5L/PICK1/CHGA/HIF1A/PCK2/HNF4A/CDK16/SYTL4/STX4/SFRP1/STX1A/GHRHR/TFR2/GCK/PPP3CB/OSBP/CPT1A/TCIRG1/PSMD9/IFNG/PPARD/GPLD1/GCG/PASK/KLF7/HMGN3/CNR1/GHRH/GPR68/FKBP1B/TNFSF11/SERP1/GHSR/ACVR1C/PFKFB2/SOX4/IL1B/PAX8/FOXA2/FFAR2/FFAR1/N…	180
BP	GO:0061448	connective tissue development	257/16952	260/18800	7.42408e-09	2.34116e-07	1.52195e-07	CFLAR/HOXA11/SOX8/SCIN/PKD1/NR1H4/SNAI2/RUNX3/CD44/CASR/BARX2/CHRDL2/COL11A1/DGAT2/SPI1/HYAL2/FGFR3/IFT80/PITX1/EVC/ACAT1/FGF4/RARB/EDN1/MEF2C/OXCT1/EPYC/ZMPSTE24/WNT11/PTHLH/GLG1/SIRT1/LRP5L/XBP1/PDGFB/CHADL/SPTLC2/HIF1A/TRIP11/BMP7/ZNF516/SMAD7/TIMP1/FGF9/MAPK3/SMPD3/BPNT2/CCN4/TRPS1/SLC39A14/DYRK1B/TGFB1/COMP/ITGB8/HOXA3/HOXA5/GLI3/TGFBR1/BMPR1A/ACTA2/KAT2A/COL1A1/DHRS7B/NKX3-2/PPARGC1A/ZBTB16…	257
BP	GO:0002703	regulation of leukocyte mediated immunity	234/16952	236/18800	7.72024e-09	2.42256e-07	1.57487e-07	FGR/NOS2/BTK/HFE/TYROBP/WAS/TNFRSF1B/GAB2/STAP1/PARP3/C12orf4/FOXP3/SPHK2/CD84/SPI1/TP53BP1/PRKCZ/TFRC/FCGR2B/PVR/TBX21/MLH1/STXBP2/IL4R/THOC1/CEACAM1/DDX1/STX7/RIF1/PTPRC/MAVS/P2RX7/LAG3/ICAM1/UNC13D/MSH2/TREM2/IL12RB1/PLA2G3/HMOX1/CD40/SMAD7/GATA1/FOXF1/STX4/FCER2/IL4I1/LILRB1/IL27RA/CLC/TGFB1/JAK3/AHR/DDX58/EXOSC3/GATA3/PPP3CB/SUPT6H/IL2/CLNK/NSD2/CRTAM/KMT5B/HPX/CD81/IL23A/PTPN6/DUSP22/IL12B/…	234
BP	GO:0017038	protein import	209/16952	210/18800	7.78002e-09	2.42935e-07	1.57929e-07	LAMP2/RGPD5/KPNA6/PEX3/CDH1/TPR/ARHGEF5/TRAF3IP2/TNPO3/IPO5/ELAVL1/HYAL2/NUP133/BCL3/PTGS2/TIMM21/PSEN1/HSP90AA1/TNPO1/GCKR/IPO11/RBM22/MAVS/NUP50/NUP188/HSP90AB1/JAK2/TOMM22/SAMM50/NFKBIA/STK4/FERMT1/NXT2/FGF9/KPNA3/NUTF2/NUP93/LONP2/TSC2/STK3/UBR5/TIMM44/PDCD5/TIMM50/TGFB1/TNPO2/PIK3R2/GLI3/SUFU/KPNB1/NUP88/PEX12/RANGRF/GRPEL1/ZPR1/HSPA8/NUP98/IFNG/NUP107/MAPK14/RAB23/E2F3/PEX7/TMCO6/NUP155/KPN…	209
BP	GO:0050767	regulation of neurogenesis	353/16952	361/18800	7.85624e-09	2.44118e-07	1.58698e-07	SEMA3F/PLXND1/KDM1A/SOX8/TMEM98/ABCC8/CX3CL1/CDKL3/PAFAH1B1/PAX6/CDKL5/SS18L2/SEMA3G/SEMA3B/UFL1/RUFY3/RNF10/PRKCH/TNFRSF1B/STAU2/RTN4R/CUL7/CTNNA1/FSTL4/CAMK2B/NTN1/SPEN/DIP2B/KDM4A/ASPM/SIRT2/HES2/TRPC5/MAP3K13/SEMA3A/SEMA3C/WDR62/PLXNA2/PAK3/MAP2/PCM1/BRINP1/TP73/XRCC5/DCT/RAB21/PSEN1/LRP2/SMARCD3/SEMA5B/ULK2/REST/SRRT/MT3/ARHGAP4/DNAJB11/DLL3/SEMA6A/SEMA4G/TREM2/NRP1/SOX10/TSPO/PRMT5/NIN/SNW1…	353
BP	GO:0008361	regulation of cell size	179/16952	179/18800	8.23958e-09	2.53556e-07	1.64833e-07	SEMA3F/KDM1A/CDKL3/PAFAH1B1/CDKL5/SEMA3G/CLCN6/SEMA3B/RUFY3/RB1CC1/RTN4R/XK/FSTL4/SLC12A2/NTN1/DIP2B/RHOA/SCT/SLC12A3/TRPC5/MAP3K13/CLNS1A/SLC12A1/SEMA3A/SEMA3C/MAP2/EDN1/DNM2/SCTR/RAB21/SEMA5B/GSK3B/ULK2/CTTN/MT3/P2RX7/ARHGAP4/NRCAM/SEMA6A/DPYSL2/SEMA4G/HSP90AB1/ABL1/NRP1/ADNP/RAB11A/KCNN4/PTPRS/MEGF8/MAG/MTPN/LIMK1/CXCL12/WNT3/RND2/SLC9A3R1/CLCN3/EIF4G2/TRPV4/GNB3/SRF/VEGFA/SEMA5A/SLC12A7/DBN1/…	179
BP	GO:0030073	insulin secretion	179/16952	179/18800	8.23958e-09	2.53556e-07	1.64833e-07	CFTR/BAD/ICA1/CD38/ABCC8/NOS2/BAIAP3/TFAP2B/GIPR/SYT7/NR1H4/ALOX5/ISL1/EIPR1/CASR/NNAT/PTPRN/TM7SF3/CYB5R4/ACSL4/GAL/SREBF1/SRI/RFX3/AACS/OXCT1/REST/SLC8B1/SIRT4/RAPGEF4/JAK2/LRP5L/PICK1/CHGA/HIF1A/PCK2/HNF4A/CDK16/SYTL4/STX4/SFRP1/STX1A/GCK/RAB11FIP2/PPP3CB/OSBP/CPT1A/TCIRG1/PSMD9/IFNG/PPARD/GPLD1/ACVR2B/GCG/STXBP3/PARK7/KLF7/HMGN3/CNR1/GPR68/FKBP1B/SNX19/SERP1/GHSR/ACVR1C/PFKFB2/SOX4/IL1B/FOXA2…	179
BP	GO:0072594	establishment of protein localization to organelle	419/16952	431/18800	8.96705e-09	2.74616e-07	1.78524e-07	M6PR/LAMP2/CACNG3/RALA/AGK/VPS41/SEC62/BID/RGPD5/TOMM34/SEC63/KPNA6/MIPEP/PEX3/CDH1/ZFYVE16/HSPA5/TPR/TSPAN17/VPS13D/HERPUD1/USP36/TRAF3IP2/SEC61A1/TNPO3/AP3D1/IPO5/TRAM2/SEC61A2/ELAVL1/TRAM1/HYAL2/NUP133/BCL3/NEDD4/CSNK2A2/SREBF1/PTGS2/TSG101/BCS1L/LMAN1/TIMM21/CACNG5/CACNG4/RAB7A/PTPN23/LAMP3/PSEN1/HSP90AA1/TNPO1/RAB10/GCKR/DNAJA1/IPO11/RBM22/ZFAND6/HUWE1/BAX/MAVS/SIRT4/RNF31/NUP50/NUP188/HSP90…	419
BP	GO:0060560	developmental growth involved in morphogenesis	232/16952	234/18800	9.3644e-09	2.85413e-07	1.85543e-07	SEMA3F/CDKL3/PAFAH1B1/CDKL5/SPAG9/SEMA3G/SEMA3B/RUFY3/VCL/RTN4R/NEDD4L/FSTL4/CYFIP2/NTN1/DIP2B/FGFR2/PRKCZ/SYT1/FGF10/TRPC5/MAP3K13/SEMA3A/SEMA3C/SPAG6/MAP2/EDN1/DNM2/RIMS1/RAB21/HSP90AA1/SEMA5B/GSK3B/ULK2/CTTN/WNT11/MT3/AURKA/SLC23A2/ARHGAP4/MUL1/POU4F3/NRCAM/ESR1/SEMA6A/DPYSL2/HDAC6/SEMA4G/HSP90AB1/ABL1/NRP1/NIN/SIX4/CPNE6/ADNP/SALL1/SYT17/RAB11A/SPG11/SFRP1/PTPRS/MEGF8/CACNG7/MAG/COBL/LIMK1/LH…	232
BP	GO:0034976	response to endoplasmic reticulum stress	254/16952	257/18800	9.83059e-09	2.98195e-07	1.93852e-07	CFTR/RHBDD2/MBTPS2/ALOX5/UFL1/ERP44/NR1H3/BAK1/HSPA5/JKAMP/HERPUD1/EIF2AK2/USP13/RASGRF1/CREB3L3/ABCA7/ATXN3/ERLEC1/UFD1/NCK2/SEL1L/FCGR2B/DERL2/ATP2A3/DNAJC10/UBA5/GSK3B/TMED2/PPP1R15A/BAX/EDEM2/ERP29/SIRT1/ABL1/ERMP1/DERL3/XBP1/FOXRED2/EP300/PSMC6/SEL1L2/TRIB3/HM13/USP14/SRPX/DNAJC3/UGGT2/STUB1/BFAR/UBXN8/PPP2CB/SGTA/BBC3/FGF21/PIK3R2/CAV1/AGR2/TBL2/SEC61B/CREB3/ERLIN1/CDK5RAP3/CCDC47/TMEM33/WF…	254
BP	GO:0001659	temperature homeostasis	177/16952	177/18800	1.0155e-08	3.02061e-07	1.96366e-07	KDM1A/YBX2/ADIPOR2/NR1H3/ADRB1/PTGER3/TFE3/ACADVL/PTGS2/NOX3/IL4R/SIRT6/NRDC/ACHE/GNAS/CNOT3/FH/JAK2/SCD/NTSR1/OXT/ZNF516/HTR2A/ZNF423/DECR1/NOVA2/FGF21/CAV1/GRB10/RHEB/MAP2K6/DHRS7B/PHOX2B/NMU/UCP1/PPARGC1A/PRKAB1/ACOT13/VEGFA/LAMA4/ARRDC3/NPR3/LNPEP/PRLR/IL4/ACVR2B/IL1A/ACADL/KDM3A/IL18R1/PLCL1/EPAS1/ALMS1/DOCK7/LEPR/MFN2/MFAP2/STK11/CNR1/ELOVL3/TNFSF11/EGR1/CCR2/CXCR4/DBH/G0S2/MC3R/IL1B/ID1/TH…	177
BP	GO:0048736	appendage development	177/16952	177/18800	1.0155e-08	3.02061e-07	1.96366e-07	CYP26B1/HOXA11/CREBBP/DLX6/TFAP2B/MKS1/BAK1/ALX4/RC3H2/FGFR2/IFT80/PITX1/FGF10/TP63/FERMT2/SEMA3C/FGF4/PLXNA2/RARB/TULP3/PSEN1/GRHL2/ATRX/BAX/TBX5/ITGA6/MAP3K20/TGFB2/PCSK5/IFT52/SALL4/BMP7/RSPO4/FGF9/ACD/SALL1/RPGRIP1L/BPNT2/PIAS4/MEGF8/COMP/DLX5/LMBR1/IQCE/HOXA13/MEOX2/GLI3/BMPR1A/FBXW4/FGF8/DKK1/WNT3/MED31/B9D1/KAT2A/MYH3/FOXN1/ZBTB16/PRKAB1/KAT2B/WNT5A/PRRX1/HDAC1/ECE1/IRF6/MSX2/RDH10/TBX2/TB…	177
BP	GO:0060173	limb development	177/16952	177/18800	1.0155e-08	3.02061e-07	1.96366e-07	CYP26B1/HOXA11/CREBBP/DLX6/TFAP2B/MKS1/BAK1/ALX4/RC3H2/FGFR2/IFT80/PITX1/FGF10/TP63/FERMT2/SEMA3C/FGF4/PLXNA2/RARB/TULP3/PSEN1/GRHL2/ATRX/BAX/TBX5/ITGA6/MAP3K20/TGFB2/PCSK5/IFT52/SALL4/BMP7/RSPO4/FGF9/ACD/SALL1/RPGRIP1L/BPNT2/PIAS4/MEGF8/COMP/DLX5/LMBR1/IQCE/HOXA13/MEOX2/GLI3/BMPR1A/FBXW4/FGF8/DKK1/WNT3/MED31/B9D1/KAT2A/MYH3/FOXN1/ZBTB16/PRKAB1/KAT2B/WNT5A/PRRX1/HDAC1/ECE1/IRF6/MSX2/RDH10/TBX2/TB…	177
BP	GO:0090276	regulation of peptide hormone secretion	177/16952	177/18800	1.0155e-08	3.02061e-07	1.96366e-07	CFTR/BAD/ICA1/CD38/ABCC8/NOS2/BAIAP3/TFAP2B/GIPR/HFE/SYT7/NR1H4/ALOX5/ISL1/EIPR1/CASR/NNAT/TM7SF3/ACSL4/SCT/SREBF1/SRI/RFX3/AACS/OXCT1/REST/SLC8B1/SIRT4/JAK2/LRP5L/PICK1/CHGA/HIF1A/PCK2/HNF4A/CDK16/SYTL4/STX4/SFRP1/STX1A/GHRHR/TFR2/GCK/PPP3CB/OSBP/CPT1A/TCIRG1/PSMD9/IFNG/PPARD/GPLD1/GCG/PASK/KLF7/HMGN3/CNR1/GHRH/GPR68/FKBP1B/TNFSF11/SERP1/GHSR/ACVR1C/PFKFB2/SOX4/IL1B/PAX8/FOXA2/FFAR2/FFAR1/NR1D1/…	177
BP	GO:0006790	sulfur compound metabolic process	332/16952	339/18800	1.01951e-08	3.02061e-07	1.96366e-07	GCLC/PDK4/ACSM3/CIAPIN1/PDK2/TKTL1/AASS/ST3GAL1/DCN/ELOVL5/ACP3/DPEP1/XYLT2/CPS1/GLRX2/GCLM/CHPF2/MRI1/MAT2B/CTNS/DGAT2/HAGH/ST3GAL6/FAR2/GSTO2/ELOVL1/ACSM2B/PDK3/ACSL4/NDST1/ACAT1/ACACB/MCCC1/GSTP1/MGST2/NOX4/SULT2B1/DLD/PHGDH/NUBP2/ACOT7/TECR/MTAP/GGT5/GGT1/SLC25A1/GGTLC2/HSCB/GSTZ1/MTHFD1/GSS/AHCY/ACOT8/ABCD1/SMS/MLYCD/CIAO3/NUBP1/XYLT1/ACSBG1/BPNT2/GDAP1/GSR/SULT2A1/GCDH/ETHE1/OGDH/HYAL4/SLC1…	332
BP	GO:0045732	positive regulation of protein catabolic process	231/16952	233/18800	1.03128e-08	3.04133e-07	1.97713e-07	GCLC/ANKIB1/HECW1/OSBPL7/MYLIP/PSMC4/NUB1/RNF14/TNFRSF1B/SNX1/PIAS1/RNF19A/NEDD4L/MAPK9/HERPUD1/USP13/ATXN3/SIRT2/VPS35/NEDD4/TRIB2/CHFR/NSF/RAB7A/MKRN2/SIRT6/NRDC/ITCH/KEAP1/PSEN1/HSP90AA1/LRP2/GSK3B/HACE1/HUWE1/PSMC5/AURKA/HECTD1/EZR/TREM2/MARCHF2/GGA1/RHBDD3/SGSM3/RBX1/PSMC6/PSMC1/TRIB3/CSNK2A1/SMAD7/PSMD10/CCDC22/ASB9/FMR1/AXIN1/STUB1/ELOB/RNF40/OAZ1/SGTA/FZR1/NOP53/HAMP/GSK3A/CAV1/ABCA2/DVL1…	231
BP	GO:0018212	peptidyl-tyrosine modification	367/16952	376/18800	1.04358e-08	3.05269e-07	1.98452e-07	FGR/DVL2/IBTK/CRLF1/MATK/BAZ1B/DYRK4/CD4/BTK/FYN/MVP/CLK1/GPRC5A/ISL1/IGF1/CNTN1/CD74/HGF/CD44/INSRR/MUSK/MAP2K3/STAP1/FLT4/EPHA3/ROS1/KITLG/EIF2AK2/STYK1/TNK2/LTK/HIPK2/ERBB3/MAP2K4/TIE1/FGFR2/TNFRSF1A/PRKCZ/HYAL2/FGFR3/PPP2R5B/FGF10/TESK2/EPHA8/NCK2/TSG101/TXK/MAP2K7/FGFR1/EPHA6/PSEN1/PTPRC/IL12RB2/DLG3/PIBF1/NOX4/CASS4/PTPN4/DOCK3/TYRO3/IL11/TREM2/JAK2/ABL1/NRP1/OSM/PDGFB/CD40/ADNP/PTK6/ANGPT4…	367
BP	GO:0019693	ribose phosphate metabolic process	384/16952	394/18800	1.04472e-08	3.05269e-07	1.98452e-07	BAD/AK2/PDK4/SLC25A13/SLC4A1/ACSM3/CROT/PDK2/UPP2/AASS/MLXIPL/ELOVL5/IGF1/ADSS2/CTPS2/GUCY1B1/DGAT2/SPHK2/FAR2/GNAI3/PDE4A/ELOVL1/ACSM2B/PFKP/PKM/RHOA/PDK3/HDAC4/COASY/ACSL4/RORA/GUCY2C/PDE8A/ENO1/ACAT1/VPS9D1/DLG1/ACACB/NT5C2/SIRT6/TIGAR/ADCY2/PGM1/SLC4A4/PSEN1/MAGI3/CAD/PTHLH/SULT2B1/P2RX7/DLD/UPRT/TREM2/ACOT7/ATP5F1D/TECR/UPB1/SLC25A1/GTPBP1/EP300/PYGL/HIF1A/GMPR2/ACOT8/GUCY2F/PRPS2/ABCD1/PGK1…	384
BP	GO:0006836	neurotransmitter transport	206/16952	207/18800	1.05031e-08	3.05502e-07	1.98603e-07	ICA1/BAIAP3/SYN1/SLC6A13/SLC6A7/SYT7/ATP1A2/SLC18A1/GPM6B/DTNBP1/SLC4A8/SLC6A16/SNCAIP/SYT1/DRD4/PFN2/CHAT/CAMK2A/SLC6A15/TACR2/STXBP2/SLC1A3/RIMS1/CHRNA3/PSEN1/MEF2C/CADPS2/GSK3B/P2RX7/RPH3A/NOS1/SLC17A6/SNAP23/STX1B/SNAP29/RIMS4/DNAJC5/HRH3/SNPH/SLC32A1/SYP/FMR1/HTR2A/STX4/SLC6A2/VPS18/BLOC1S6/LIN7B/SLC17A7/SLC1A6/NAPA/RAB3A/GRIK5/STX1A/SLC1A1/APBA1/DVL1/GIT1/FBXL20/P2RX1/SLC6A4/NRXN2/SLC1A2/AS…	206
BP	GO:0007281	germ cell development	294/16952	299/18800	1.06612e-08	3.0869e-07	2.00675e-07	CFTR/YBX2/PAFAH1B1/ERCC1/IGF1/TBPL1/NSUN2/SOX30/ZPBP/YTHDC2/HEXB/SPO11/PRDM1/PITHD1/DDX20/ROPN1/ASPM/ZFY/PSME4/SIRT2/RPS6KA2/TRIP13/PRKACA/AFF4/FBXW11/MOV10L1/MLH1/SPAG6/EDN1/SMARCA2/TUT7/YTHDC1/BAX/GMCL1/AURKA/RFX2/SLC26A3/DLD/ANGPT2/DAZL/MSH2/TDRD1/SRPK1/PLA2G3/DMC1/SBF1/TTLL1/CCNB1IP1/REC8/CDC25B/CELF4/FNDC3A/OCA2/KLC3/AMH/RSPH6A/AURKC/PPP2R1A/CFAP69/PTN/TTC26/FSCN3/NOBOX/GALNTL5/NEURL1/RPS6KB…	294
BP	GO:0009410	response to xenobiotic stimulus	400/16952	411/18800	1.10145e-08	3.17478e-07	2.06388e-07	GCLC/BAD/CYP26B1/CD38/ITGA3/ABCC8/TBXA2R/NOS2/TFAP2B/FMO1/DPEP1/CPS1/GCLM/BAK1/OTC/CYP46A1/CDH1/HSPA5/RAD51/CYBA/KCNQ1/KCNH2/TRAF3IP2/ATG5/PPP1R12A/ACAA1/CDH3/AHRR/PMS1/GSTO2/PDE4A/ACSM2B/RHOA/GAL/MAOB/RORA/TFRC/SREBF1/XRCC1/CYP2W1/ABCB11/PTGS2/SEMA3C/FMO4/ACACB/TIGAR/EDN1/ADCYAP1R1/TP73/SLC1A3/XRCC5/CPB2/MEF2C/OXCT1/REST/GSTP1/HADHA/ABCB1/RAD54L/RBM22/MMP2/SMOX/P2RX7/NOS1/ABCC6/TGFB2/FMO2/CYP26A…	400
BP	GO:0015849	organic acid transport	312/16952	318/18800	1.16936e-08	3.35532e-07	2.18125e-07	SLC7A2/SLC25A13/CROT/SLC13A2/SLC6A13/SLC6A7/SLC7A14/SLC38A5/ATP1A2/SLC7A9/ABCC2/SLC66A1/CTNS/DTNBP1/XK/MPC1/SLC12A2/DRD4/PLA2G10/SLC6A15/LLGL2/ABCB11/SLC46A1/EDN1/SLC1A3/CEACAM1/PSEN1/LRP2/ATP8B1/SLC27A5/SLCO1A2/ABCB1/P2RX7/SLC23A2/SLC26A4/SLC26A3/SLC17A6/SLC7A8/SLC7A4/SLC25A1/PLA2G3/SLC16A8/SLC25A17/SLC10A1/HRH3/NTSR1/AVP/OXT/SLC32A1/ABCD1/SLC25A14/SLC25A15/SLC38A7/SLC7A6/ABCC1/SLC7A5/AQP9/OCA2/…	312
BP	GO:0016197	endosomal transport	229/16952	231/18800	1.25061e-08	3.57238e-07	2.32236e-07	ALS2/VPS50/ARHGAP44/BAIAP3/SPAG9/HEATR5B/VTA1/EHD3/WAS/EHD2/SNX1/EIPR1/TBC1D23/CLEC16A/ZFYVE16/VAMP3/AP5M1/ATP9A/AP3D1/EVI5/GRIPAP1/VPS35/CLTCL1/RNF126/ATP6AP1/PICALM/RAB7A/PTPN23/ACTN2/ERC1/CHMP2B/RAB10/EPS15/CHMP5/SNX5/RAB11FIP3/CMTM6/WASHC2A/TBC1D10A/PLA2G3/GGA1/MICALL1/TOM1/VTI1B/ARFRP1/CHMP4B/CCDC22/EEA1/CLN5/NDRG4/VPS35L/RAB11A/EHD4/TMEM87A/BLOC1S6/ZDHHC2/LAPTM4B/LEPROTL1/PLEKHJ1/STX10/TBC1…	229
BP	GO:0019058	viral life cycle	311/16952	317/18800	1.2751e-08	3.62605e-07	2.35725e-07	VTA1/CD4/LTF/CD74/KPNA6/YTHDC2/EIF2AK2/SERPINB3/ATG5/PKN2/HYAL2/NUCKS1/NEDD4/PABPC1/CDC42/TFRC/PVR/SCARB1/TSG101/HACD3/RAB7A/TOP2B/FKBP6/LAMP3/ITCH/MID2/ITGB5/CHMP2B/PPIE/FCN1/EPS15/ATG16L1/CHMP5/SIGLEC1/MAVS/OAS1/CCNK/ICAM1/CD209/TYRO3/SRPK1/HSP90AB1/PCSK5/NRP1/SMARCB1/LGALS1/APOBEC3H/SLC10A1/AVP/CHMP4B/VAPA/FMR1/EEA1/HTATSF1/HTR2A/KPNA3/N4BP1/VPS18/CLEC4M/SLC1A5/ZC3HAV1/CAV2/CAV1/TRIM14/CCL2/CC…	311
BP	GO:0007623	circadian rhythm	204/16952	205/18800	1.28278e-08	3.63168e-07	2.36091e-07	MYCBP2/FBXL3/NOS2/CRY1/HEBP1/NR1H3/ARNTL2/USP2/ADRB1/PER3/MAPK9/THRAP3/OPN3/F7/NGFR/RORA/DRD4/SREBF1/FBXW11/KDM5A/PHLPP1/GSK3B/HUWE1/GNA11/SIRT1/SRRD/EP300/PRMT5/HNF4A/PROKR2/SUV39H1/BLOC1S6/RELB/DBP/CRTC1/NAMPT/GHRHR/EZH2/AHR/SETX/PTGDS/MAPK8/RAI1/SLC6A4/NAGLU/MAPK10/FBXW7/PPARGC1A/TIMELESS/NUDT12/UBE3A/ID2/HDAC1/SFPQ/RPE65/ID3/PROX1/KMT2A/CREB1/GHRH/KLF9/EGR1/TARDBP/PSPC1/CRY2/OPN4/BHLHE41/MC3R…	204
BP	GO:0018108	peptidyl-tyrosine phosphorylation	364/16952	373/18800	1.33298e-08	3.75711e-07	2.44244e-07	FGR/DVL2/IBTK/CRLF1/MATK/BAZ1B/DYRK4/CD4/BTK/FYN/MVP/CLK1/GPRC5A/ISL1/IGF1/CNTN1/CD74/HGF/CD44/INSRR/MUSK/MAP2K3/STAP1/FLT4/EPHA3/ROS1/KITLG/EIF2AK2/STYK1/TNK2/LTK/HIPK2/ERBB3/MAP2K4/TIE1/FGFR2/TNFRSF1A/PRKCZ/HYAL2/FGFR3/PPP2R5B/FGF10/TESK2/EPHA8/NCK2/TSG101/TXK/MAP2K7/FGFR1/EPHA6/PSEN1/PTPRC/IL12RB2/DLG3/PIBF1/NOX4/CASS4/PTPN4/DOCK3/TYRO3/IL11/TREM2/JAK2/ABL1/NRP1/OSM/PDGFB/CD40/ADNP/PTK6/ANGPT4…	364
BP	GO:0000910	cytokinesis	174/16952	174/18800	1.3894e-08	3.88179e-07	2.5235e-07	KLHL13/POLDIP2/TTC19/ANLN/SPAST/CUL3/CUL7/PKN2/RHOA/ROCK1/CDC42/ZFYVE26/PIK3C3/CDC14A/CDC14B/CHMP2B/CHMP5/AURKA/RAB11FIP3/KIF4A/CDC6/EFHC1/SH3GLB1/CECR2/SEPTIN3/MYH9/CDC25B/KIF3B/CHMP4B/OPN1LW/CCP110/RAB11A/CSPP1/AURKC/FSD1/LZTS2/GIT1/SEPTIN4/UNC119/RAB35/KIF20A/ECT2/ROPN1B/RTKN/ACTR3/CENPA/SPTBN1/CHMP3/BIRC6/STMN1/KIF14/VPS4B/TEX14/ANXA11/SEPTIN7/CIT/GIPC1/STAMBP/SEPTIN6/BECN1/PIN1/E2F8/SNX9/CHM…	174
BP	GO:0042770	signal transduction in response to DNA damage	174/16952	174/18800	1.3894e-08	3.88179e-07	2.5235e-07	KDM1A/CRY1/BRCA1/BID/SNAI2/CD74/MRE11/CD44/USP28/FOXN3/HIPK2/SP100/TP53BP1/BCL3/RPS6KA6/TIPIN/GTSE1/THOC1/CDC14B/ZMPSTE24/ATRX/UIMC1/TFAP4/MAP3K20/WDR76/CLSPN/MSH2/WAC/CDC5L/SIRT1/ABL1/THOC5/E2F1/PSMD10/USP10/FBXO31/NBN/NDRG1/GML/DOT1L/YJU2/FZR1/NOP53/BABAM1/CASP2/CDK5RAP3/DDX5/CCND1/PRPF19/FOXM1/CDKN1B/ING4/MAPK14/CCNG1/RAD1/NEK11/ATF2/FBXO6/MAD2L2/GADD45A/SYF2/RPA2/FOXO3/TWIST1/CDK2/SNAI1/CDKN1…	174
BP	GO:0017157	regulation of exocytosis	203/16952	204/18800	1.41758e-08	3.94324e-07	2.56345e-07	FGR/CFTR/CACNA1G/RALA/BAIAP3/SYN1/SYT7/SYT13/GAB2/RAB27B/DTNBP1/C12orf4/SLC4A8/ATP9A/SPHK2/CD84/SPI1/SYT1/RAB27A/PFN2/FCGR2B/NSF/CLASP1/TSG101/RAB7A/STXBP2/IL4R/CEACAM1/RAB21/CADPS2/GSK3B/REST/RAB10/RAPGEF4/UNC13D/STX1B/CBARP/PLA2G3/HMOX1/CACNA1I/RIMS4/SYP/FMR1/GATA1/SYTL4/HTR2A/SMPD3/FOXF1/STX4/SYT17/VPS18/RAB3D/RAB3A/STX1A/APBA1/DVL1/GIT1/FBXL20/SEPTIN4/P2RX1/EXPH5/SYT10/IFNG/IL4/GNAI2/SNX4/CSP…	203
BP	GO:1901652	response to peptide	475/16952	491/18800	1.51425e-08	4.19381e-07	2.72634e-07	GCLC/CFLAR/PDK4/CALCR/PDK2/ABCC8/BAIAP2L1/CRY1/FYN/PIK3C2A/NR1H4/DDX11/IGF1/CPS1/VIM/INSRR/OTC/CASR/HDAC9/BCAR1/CYBA/KCNQ1/F7/NGFR/GLP2R/PRKCQ/CACNB1/PKM/PRKCZ/ROCK1/NUCKS1/GAL/TGFBR3/LRP6/EIF2B3/CAMK2A/ATP2B1/PRLH/SREBF1/FCGR2B/PTGS2/ACTN2/EDN1/CEACAM1/PSEN1/OPRK1/GSK3B/RAB10/HADHA/CHMP5/MMP2/SNX5/PXN/SLC9A1/NUDC/ICAM1/OSBPL8/NLRP1/CDC6/UPRT/SORBS1/TREM2/SIRT1/JAK2/XBP1/PNPLA3/RANGAP1/LGMN/SRSF5…	475
BP	GO:0034470	ncRNA processing	412/16952	424/18800	1.54415e-08	4.25811e-07	2.76814e-07	LAS1L/ELAC2/RPUSD1/TSR3/UTP18/TFB1M/SARS1/ZCCHC8/NSUN2/METTL1/MTREX/TRIT1/RRP12/MRTO4/NOP58/USP36/PUM2/RIOK2/TARBP1/WDR3/WDR18/KARS1/ADAT1/TRMT11/THUMPD1/RRP15/FTSJ1/ELP1/BUD23/HSD17B10/TRNT1/EXOSC7/EXOSC5/DDX1/TUT7/DIS3/ZMPSTE24/WBP11/DIMT1/SRRT/NOP14/RTRAF/METTL2A/DDX18/XRN2/ESF1/TRMT6/AARS1/PUS7/ESR1/OSGEP/AGO1/PES1/SNU13/DDX17/RTCB/ZC3H7B/TRMU/ALKBH1/DICER1/PRORP/NOP56/CDK5RAP1/RBFA/RIOK3/SUV…	412
BP	GO:0048193	Golgi vesicle transport	289/16952	294/18800	1.65971e-08	4.53879e-07	2.95061e-07	ARF5/COPZ2/TRAPPC6A/CYTH3/EHD3/ATP2C1/SPAST/OSBPL5/SNX1/ANK1/RABEP1/GABARAPL2/CUL3/GOPC/VAMP3/USE1/TRAPPC3/ATP9A/MON2/AP3D1/GOLGA5/EXOC5/WIPI1/NSF/LMAN1/BCAP29/SEC31B/KLHL20/SAR1A/DNM2/DOP1A/RAB10/SCAMP1/EPS15/TMED2/ZW10/ERGIC2/KIF16B/EXOC1/SCFD1/SNAP23/SEC22C/ARCN1/TMED1/RNF215/GGA1/PICK1/KDELR3/VTI1B/TRIP11/SEC23A/ARFRP1/SEC23B/VAPA/CCDC22/RP2/COG4/GGA2/VPS35L/CSK/NAPA/KDELR1/COPE/BET1/SNX8/YKT…	289
BP	GO:0032956	regulation of actin cytoskeleton organization	344/16952	352/18800	1.66019e-08	4.53879e-07	2.95061e-07	CX3CL1/BAIAP2L1/CCL26/ARHGAP44/SCIN/RHOBTB2/TENM1/WAS/TMSB10/MYOC/STAP1/STAU2/CAPG/EPHA3/GPM6B/ARHGAP6/ELN/ARHGEF5/LIMA1/PHPT1/CYFIP2/NCKAP1/LIMCH1/CTNNA2/ARFGEF1/RHOA/ROCK1/PFN2/SPTB/GBA2/CDC42/NCK2/WDR1/RHOBTB1/FERMT2/CLASP1/ARHGEF10L/CELSR1/ADD2/FSCN1/DLG1/PAK3/ACTN2/CAPZB/EDN1/RAPGEF3/CARMIL1/SSH1/CTTN/WNT11/ADD1/ASAP3/ARHGAP28/PXN/SLC9A1/PLEKHG2/ABL1/NRP1/PPM1F/SH3BP1/TRIOBP/PICK1/HCK/RGCC/C…	344
BP	GO:1901214	regulation of neuron death	307/16952	313/18800	1.80156e-08	4.90426e-07	3.18819e-07	GCLC/BAD/SARM1/CRLF1/AP2B1/CX3CL1/TFAP2B/TFAP2D/FYN/TYROBP/ISL1/GCLM/TNFRSF1B/GRN/DTNBP1/CASP8/HIPK2/ERBB3/MAP2K4/RHOA/ROCK1/INPP5A/VPS35/CDC42/FCGR2B/PICALM/SNCB/MAP2K7/PAK3/TIGAR/FGF20/PSEN1/MEF2C/GSK3B/REST/BAX/MT3/SLC23A2/KDM2B/AARS1/CD200/TYRO3/TGFB2/MSH2/TREM2/HSP90AB1/SIRT1/JAK2/ABL1/NRP1/CDC34/PLA2G3/FBXO7/HMOX1/LGMN/ALKBH1/CHGA/SIX4/HIF1A/PSMC1/NFATC4/MYBL2/ADNP/DNAJC5/CTSZ/CHMP4B/CORO1A…	307
BP	GO:0045862	positive regulation of proteolysis	360/16952	369/18800	1.8456e-08	5.00276e-07	3.25223e-07	GCLC/ANKIB1/BAD/CASP10/CFLAR/PRSS22/OSBPL7/FYN/PSMC4/NUB1/RNF14/BID/NLRP2/FAS/TNFRSF1B/BAK1/GRN/PIAS1/RNF19A/MAPK9/HERPUD1/CYFIP2/SERPINB3/USP13/CASP8/NGFR/ATXN3/RHOA/PSME4/SIRT2/TRIB2/PDCD2/CHFR/FBXW11/PICALM/ATP2A3/ENO1/GRAMD4/SART3/MKRN2/SIRT6/FBLN1/NRDC/SENP1/KEAP1/PSEN1/GSK3B/REST/BAX/PSMC5/AURKA/MUL1/TFAP4/NLRC4/NLRP1/PSME1/HECTD1/CAPN3/TREM2/SIRT1/JAK2/BCL2L13/TBC1D10A/PPM1F/MYH9/RBX1/PSMC…	360
BP	GO:0001894	tissue homeostasis	268/16952	272/18800	1.85554e-08	5.00839e-07	3.25589e-07	CD38/PDK4/ABCC8/USH1C/PROM1/MKS1/LTF/IL20RA/WWTR1/NCDN/STRAP/VCL/SPATA7/USH2A/FOXC1/CROCC/CDH3/SLC12A2/CLDN18/ADGRF5/CNGB1/PRLH/TFRC/PTGS2/ACTB/RAB7A/GPR137B/TP53INP2/SNX10/NOX4/BAX/P2RX7/OAS1/LYZ/FH/TF/WHRN/CHMP4B/CST4/VSIG1/GATA1/ACP5/CORO1A/CSK/CTSH/HOMER2/TJP1/RP1/IL7/TJP3/RAB3D/COMP/HAMP/LSR/HOXA13/HSPB1/SLC1A1/SH3GL2/CUBN/CDH23/LIPA/PBLD/CRACD/CLCN3/CALCA/TCIRG1/PRR4/MAK/GCNT2/TULP1/IL17A/S…	268
BP	GO:0051099	positive regulation of binding	171/16952	171/18800	1.90086e-08	5.09814e-07	3.31423e-07	POLDIP2/PLXND1/KDM1A/PON1/PAX6/PKD1/HFE/PLAUR/DDX11/ISL1/IGF1/FOXC1/HIPK2/SIRT2/ADD2/MARK3/USP33/PSEN1/GSK3B/MAPRE3/ADD1/FKBP1A/BAMBI/HSP90AB1/JAK2/ABL1/NRP1/MFNG/EIF3D/EP300/MMP9/STK4/TRIB3/MAPRE1/FMR1/CLN5/ACD/RIPK2/STK3/EIF3E/PPP2CB/ERCC2/MED25/TGFB1/CAV1/MET/LFNG/EDF1/GATA3/CSF3/VTN/RAPGEF2/CAPRIN2/IFNG/RIPOR2/GMNN/PPP2CA/WNT5A/HES1/EIF4G1/EPB41L5/GCG/PLCL1/EPHA4/PARK7/STMN1/MMP8/IDE/TRIM6/TW…	171
BP	GO:0002285	lymphocyte activation involved in immune response	200/16952	201/18800	1.9128e-08	5.09814e-07	3.31423e-07	ITGAL/TMEM98/PGLYRP1/ST3GAL1/ERCC1/SLC11A1/CD74/PARP3/FOXP3/RC3H2/SPI1/TP53BP1/PRKCZ/BCL3/RORA/RAB27A/TFRC/FCGR2B/TBX21/MLH1/UNG/IL4R/APBB1IP/ITM2A/CDH17/THOC1/CEACAM1/RIF1/PSEN1/PTPRC/ICAM1/UNC13D/MSH2/IL12RB1/ABL1/MFNG/LGALS1/XBP1/CD40/SMAD7/CD40LG/CORO1A/RIPK2/NBN/RELB/LILRB1/IL27RA/TGFB1/NKG7/JAK3/LFNG/EXOSC3/GATA3/SUPT6H/IL2/NSD2/KMT5B/MDK/CD81/POU2AF1/IL23A/ITFG2/IFNG/AICDA/RNF8/CCR6/IL12B/…	200
BP	GO:0009612	response to mechanical stimulus	200/16952	201/18800	1.9128e-08	5.09814e-07	3.31423e-07	GCLC/BAD/MPO/MAP3K14/ETV1/PKD1/FYN/CLCN6/ATP1A2/FAS/BAK1/CYBA/KCNQ1/COL11A1/CASP8/CNN2/MAP2K4/TNFRSF1A/RHOA/PTGS2/EDN1/PKD2L2/SLC1A3/KCNK2/WNT11/MMP2/P2RX7/SLC9A1/ANGPT2/MAP3K1/WHRN/BDKRB1/NFKBIA/ABHD12/CD40/TLR8/HTR2A/MAPK3/PIEZO1/TRPA1/TNFRSF10A/RETN/GPI/MAG/HPN/MTPN/PTN/CASP2/ENG/CXCL12/PKD2L1/MAPK8/RPS6KB1/ASIC2/COL1A1/NFKB1/P2RX3/NRXN2/MDK/TRPV4/KCNA1/LTBR/MAPK14/TACR1/STAT1/IGFBP2/GADD45A/S…	200
BP	GO:0022409	positive regulation of cell-cell adhesion	286/16952	291/18800	2.16299e-08	5.74095e-07	3.73211e-07	BAD/CX3CL1/SELE/CD4/FYN/PLAUR/ALOX5/CD6/IGF1/CD74/RUNX3/CD44/FOXP3/PTPRU/AP3D1/PRKCQ/RHOA/PRKCZ/CBFB/FSTL3/NCK2/TFRC/GLI2/KIFAP3/PTPN23/IL4R/PTPRC/CEACAM6/GP6/SIRPG/CD209/EFNB1/DHPS/JAK2/IL12RB1/LGALS1/XBP1/CTSG/BMP7/SIRPB1/SMAD7/NKAP/CD40LG/TNFSF13B/CORO1A/NFAT5/PIEZO1/DNAJA3/PYCARD/CSK/CD276/TJP1/RIPK2/IL7/IL4I1/LILRB1/IL27RA/RASAL3/EBI3/TYK2/JAK3/CAV1/GLI3/DOCK8/GATA3/VSIR/MAP3K8/ZMIZ1/CCL2/EF…	286
BP	GO:0051962	positive regulation of nervous system development	266/16952	270/18800	2.22382e-08	5.87791e-07	3.82115e-07	PLXND1/KDM1A/SOX8/CX3CL1/CDKL3/PAFAH1B1/PAX6/CDKL5/SS18L2/UFL1/RUFY3/PRKCH/TNFRSF1B/STAU2/CUL7/CAMK2B/NTN1/SPEN/ASPM/TRPC5/MAP3K13/WDR62/PLXNA2/PAK3/TP73/XRCC5/DCT/RAB21/LRP2/SMARCD3/SRRT/NRP1/SOX10/TSPO/PRMT5/NIN/SNW1/HIF1A/DICER1/ADNP/OXT/E2F1/SYNDIG1/SRPX2/CBLN1/METRN/FBXO31/EEF2K/RAB11A/FZD3/ANKRD27/NUMBL/TGFB1/MEGF8/MAG/PTN/WNT2/PTPRZ1/GLI3/RHEB/LIMK1/CXCL12/NEURL1/WNT3/ASPA/ASIC2/RND2/PRPF1…	266
BP	GO:0009259	ribonucleotide metabolic process	374/16952	384/18800	2.32355e-08	6.11613e-07	3.97601e-07	BAD/AK2/PDK4/SLC25A13/SLC4A1/ACSM3/CROT/PDK2/UPP2/AASS/MLXIPL/ELOVL5/IGF1/ADSS2/CTPS2/GUCY1B1/DGAT2/SPHK2/FAR2/GNAI3/PDE4A/ELOVL1/ACSM2B/PFKP/PKM/RHOA/PDK3/HDAC4/COASY/ACSL4/RORA/GUCY2C/PDE8A/ENO1/ACAT1/VPS9D1/DLG1/ACACB/NT5C2/SIRT6/TIGAR/ADCY2/PGM1/SLC4A4/PSEN1/MAGI3/CAD/PTHLH/SULT2B1/P2RX7/DLD/UPRT/TREM2/ACOT7/ATP5F1D/TECR/UPB1/SLC25A1/GTPBP1/EP300/HIF1A/GMPR2/ACOT8/GUCY2F/PRPS2/ABCD1/PGK1/HTR2…	374
BP	GO:0033157	regulation of intracellular protein transport	222/16952	224/18800	2.45284e-08	6.42987e-07	4.17997e-07	ARHGAP44/TENM1/FYN/RUFY3/CDH1/RIPOR1/TPR/USP36/IPO5/SP100/HYAL2/GRIPAP1/ERLEC1/CSNK2A2/CDC42/PRKACA/SREBF1/DERL2/PTGS2/LMAN1/PCM1/SAR1A/RAPGEF3/PSEN1/GSK3B/XPO1/RBM22/HUWE1/EDEM2/MAVS/RNF31/HSP90AB1/JAK2/SH3GLB1/DERL3/HPS4/MIEF1/RANGAP1/GZMB/PPM1A/FERMT1/TM9SF4/EMD/CEMIP/ZDHHC2/ZFAND1/UBR5/BNIP3L/OAZ1/PDCD5/AKT2/BBC3/TGFB1/PIK3R2/GSK3A/GLI3/SLC1A1/MAPK8/SUFU/YWHAE/UBE2D3/FBXW7/ZPR1/CD81/IFNG/C2CD…	222
BP	GO:1903050	regulation of proteolysis involved in cellular protein catabolic process	221/16952	223/18800	2.70015e-08	7.04916e-07	4.58257e-07	GCLC/ANKIB1/OSBPL7/RHBDF1/PKD1/HFE/PSMC4/NUB1/RNF14/UFL1/PIAS1/RNF19A/GABARAPL2/MAPK9/HERPUD1/PITHD1/USP13/HIPK2/ATXN3/SIRT2/CSNK2A2/TRIB2/PRKACA/CHFR/MKRN2/SIRT6/ARAF/LAMP3/UBE2K/OPHN1/KEAP1/PSEN1/GSK3B/XPO1/PSMC5/AURKA/PSME1/HECTD1/WAC/TREM2/HSP90AB1/RBX1/DESI1/PSMC6/PSMC1/PSME2/TRIB3/CSNK2A1/USP14/SMAD7/PSMD10/CCDC22/FMR1/N4BP1/AXIN1/STUB1/ELOB/RNF40/SGTA/FZR1/NOP53/GSK3A/CAV1/DVL1/SUFU/FBXW7/…	221
BP	GO:0099003	vesicle-mediated transport in synapse	196/16952	197/18800	2.85096e-08	7.4125e-07	4.81877e-07	SYN1/SYT7/SLC18A1/RAB27B/DTNBP1/SLC4A8/AP3D1/SNAP91/SYT1/ROCK1/GRIPAP1/VPS35/DRD4/PFN2/PICALM/SNCB/ACTB/PLD1/AMPH/SYNJ2/OPHN1/DNM2/RIMS1/PSEN1/CADPS2/GSK3B/P2RX7/RAPGEF4/SLC17A6/SNAP23/STX1B/SNAP29/RIMS4/DNAJC5/SNPH/SLC32A1/SYNDIG1/SYP/FMR1/HTR2A/STX4/VPS18/BLOC1S6/SLC17A7/NAPA/RAB3A/GRIK5/STX1A/DNM1/APBA1/SH3GL2/DVL1/PPP3CB/GIT1/FBXL20/P2RX1/CLCN3/STX2/CSPG5/OTOF/RAB3GAP1/RAP1A/DNAJC6/RIMS3/VAMP…	196
BP	GO:0051321	meiotic cell cycle	262/16952	266/18800	3.19198e-08	8.2654e-07	5.37323e-07	CYP26B1/NCAPD2/ERCC1/MRE11/UBR2/NCAPH2/TUBG2/NSUN2/YTHDC2/RAD51/SPO11/MSH4/NDC1/FOXJ2/ASPM/STAG3/SIRT2/RPS6KA2/TRIP13/SMC1A/CHFR/MOV10L1/RBM7/MLH1/TOP2B/FKBP6/SMC1B/EDN1/ZCWPW1/DUSP13/NDC80/ATRX/RAD54L/ZW10/AURKA/TDRD1/DMC1/SUN2/MYH9/CCNB1IP1/REC8/CDC25B/RBBP8/NBN/AURKC/CCNE1/FZR1/PPP2R1A/LFNG/SPIN1/SMC3/RAD51C/RAD51AP1/FBXO5/SLC26A8/TTK/RAD1/RAD50/PPP2CA/SMC4/WNT5A/ACTR3/MSH6/CDC20/NEK2/UBE2B/ML…	262
BP	GO:0000209	protein polyubiquitination	241/16952	244/18800	3.30175e-08	8.4807e-07	5.51319e-07	ANKIB1/HECW1/CDC27/UBE3C/RNF216/BRCA1/RNF14/RNF19A/CUL3/ERCC8/NEDD4L/ANAPC4/CUL1/TRAF1/RC3H2/TRAF3IP2/RNF4/CBFB/NEDD4/RNF126/UBE2D1/CHFR/FBXW11/MKRN2/KLHL20/UBE2T/UBE2A/UBE2K/ITCH/UBE2D4/TRAF5/HACE1/HUWE1/KLHL42/ANAPC5/OTUB2/MUL1/RNF31/HECTD1/RFFL/HDAC6/CDC23/CDC34/PPIL2/RBX1/RNF125/XIAP/MGRN1/AXIN1/STUB1/BFAR/RNF40/UBE2W/UBR5/FZR1/TRIM14/UBE2R2/TNKS2/UBE2S/RNF167/BLMH/SMURF2/WSB1/UBE2D3/TRIM2/PR…	241
BP	GO:0007188	adenylate cyclase-modulating G protein-coupled receptor signaling pathway	241/16952	244/18800	3.30175e-08	8.4807e-07	5.51319e-07	CALCR/TBXA2R/GIPR/MARCO/CASR/ADRB1/PTGER3/ATP2B4/GNA15/LPAR2/CALCRL/GNAI3/GLP2R/PDE4A/DRD4/ADGRL1/ADCY2/GNB1/EDN1/ADCYAP1R1/SCTR/OPRK1/GNAO1/GNAS/PTHLH/GNA11/RGS1/RAPGEF4/PALM/PRMT5/CHGA/HRH3/APLP1/GSK3A/VIPR2/CRHR2/GHRHR/SLC9A3R1/RAPGEF2/CALCA/ADGRD1/OPRM1/GLP1R/ADGRG6/GRM6/ARRDC3/NPR3/PDE4D/GNAT1/GNAI2/VIPR1/GCG/OPRD1/RGS2/ADGRL2/CNR1/GHRH/GNA13/CRHR1/ADRA1A/ADCY7/IAPP/ADGRB2/PTGFR/RAMP3/ADGRE5…	241
BP	GO:0051495	positive regulation of cytoskeleton organization	194/16952	195/18800	3.47997e-08	8.90257e-07	5.78745e-07	CX3CL1/BAIAP2L1/CCL26/SCIN/TENM1/WAS/SPAST/MYOC/STAP1/ARHGEF5/NCKAP1/LIMCH1/RHOA/NAV3/PFN2/CDC42/NCK2/WDR1/FERMT2/CLASP1/ARHGEF10L/DLG1/SPAG5/ACTN2/EDN1/RAPGEF3/CARMIL1/CTTN/WNT11/P2RX7/PXN/ABL1/NRP1/PPM1F/NIN/HCK/MAPRE1/RGCC/PYCARD/SFRP1/STMN2/ARHGEF10/MET/CCL24/WASL/LIMK1/TGFBR1/TESK1/GIT1/CSF3/PFN1/SLAIN2/CRACD/TRPV4/CDKN1B/WASF1/SEMA5A/TACR1/CCDC88A/PLEK/PROX1/APOA1/CCN2/ITGB1BP1/VPS4B/TGFB3/…	194
BP	GO:0006310	DNA recombination	317/16952	324/18800	3.61526e-08	9.21168e-07	5.98839e-07	RAD52/KDM1A/RECQL/LIG3/REV3L/MBTD1/BRCA1/ERCC1/WAS/MRE11/UBR2/HMGB3/PARP3/FOXP3/RAD51/POLQ/SPO11/MSH4/TP53BP1/NUCKS1/POLB/ING3/TRIP13/TCF3/ZFYVE26/TFRC/XRCC1/MCM2/TBX21/ACTB/MCM6/MLH1/UNG/TOP2B/SIRT6/ZCWPW1/THOC1/XRCC5/RIF1/TCF7/EXD2/PTPRC/PALB2/RAD54L/FUS/CDC45/MSH2/CDC7/DMC1/MCM5/HDAC10/YY1/CCNB1IP1/APEX1/REC8/CD40/MRGBP/SAMHD1/ACTR5/SMCHD1/RBBP8/CD40LG/NBN/MCM4/ERCC2/IL27RA/TGFB1/TFPT/RPA3/SET…	317
BP	GO:0006520	cellular amino acid metabolic process	280/16952	285/18800	3.66756e-08	9.3077e-07	6.05081e-07	GCLC/SLC25A13/NOS2/AASS/IYD/LARS2/NR1H4/DPEP1/CPS1/GCLM/SARS1/ADSS2/OTC/MRI1/CTNS/CTPS2/ATP2B4/ALDH18A1/GATB/BCAT1/OAT/KARS1/IARS2/ASNS/HSD17B10/ACAT1/TYR/MCCC1/SLC1A3/DCT/ARG2/BCKDHB/HAL/CAD/SEPHS1/NOX4/SIRT4/NOS1/AARS1/DLD/PHGDH/MTAP/GGT5/UPB1/GGT1/PRODH/GCAT/GSTZ1/MTHFD1/GSS/HNF4A/SMS/CRYM/EARS2/BCKDK/FAH/BLOC1S6/PYCR3/SARS2/IL4I1/ILVBL/ETFB/BCAT2/GCDH/HIBADH/GARS1/PLOD3/ASPA/BLMH/AADAT/ACCS/C…	280
BP	GO:0010876	lipid localization	432/16952	446/18800	3.73092e-08	9.43094e-07	6.13093e-07	CFTR/SLC4A1/CROT/ABCB4/OSBPL7/NOS2/CRY1/ABHD5/SYT7/NPC1L1/OSBPL5/GRAMD1B/ABCC2/NR1H3/MSR1/HEXB/LIMA1/KCNQ1/ATP9A/SOAT1/ATP11B/DGAT2/VMP1/ABCA7/ATG2B/STOML1/ATP11A/GAL/DRD4/PLA2G10/LRP6/OSBPL3/SREBF1/TRPC5/SCARB1/ABCB11/ACACB/EDN1/OSBPL6/CEACAM1/ATP8B1/SLC27A5/SLCO1A2/APOB/ABCB1/CETP/P2RX7/GRAMD1A/PITPNM2/OSBPL8/APOH/PITPNM3/TREM2/SIRT1/PLA2G3/TSPO/APOL4/APOL1/SLC25A17/SLC10A1/NFKBIA/PLTP/PRELID3B…	432
BP	GO:0030522	intracellular receptor signaling pathway	260/16952	264/18800	3.82285e-08	9.62511e-07	6.25716e-07	TSPAN6/CYP26B1/FKBP4/KDM1A/CRY1/BRCA1/NR1H4/KDM5D/CALCOCO1/RNF14/UFL1/ISL1/CYP24A1/SNAI2/BIRC3/NR1H3/LMO3/PUM2/DCBLD2/AHRR/PLPP1/RHOA/PDK3/RORA/NEDD4/UFD1/SREBF1/TP63/ALPK1/RARB/PIAS2/ITCH/UBA5/PGR/CYLD/NCOA1/ESR1/HDAC6/CYP26A1/SIRT1/JAK2/CRKL/DDX17/RBFOX2/EP300/SNW1/NFKBIA/HNF4A/RNF125/RIOK3/RHOXF1/XIAP/TRIP4/VPS18/RIPK2/SFRP1/UBR5/NOP53/GHRHR/EZH2/AHR/KDM4C/DDX58/ZMIZ1/C1QBP/DDX5/DHX58/MAP2K6/U…	260
BP	GO:0031334	positive regulation of protein-containing complex assembly	193/16952	194/18800	3.84457e-08	9.64171e-07	6.26795e-07	DHX33/BAIAP2L1/CCL26/TENM1/BID/BAK1/ARHGEF5/MAPK9/FNIP2/NCKAP1/RHOA/NAV3/PPP2R5B/PFN2/NCK2/TFRC/FERMT2/CLASP1/FSCN1/DLG1/CDH17/CARMIL1/HSP90AA1/GSK3B/CTTN/BAX/ESR1/SH3GLB1/BIK/NIN/PSMC6/TCL1A/FERMT1/HCK/MAPRE1/STUB1/PIEZO1/PYCARD/BMF/PIH1D1/MED25/TGFB1/RASIP1/MET/CCL24/GIT1/CSF3/PFN1/SLAIN2/CRACD/AMBRA1/CDKN1B/CAND1/IFNG/VEGFA/IL5/CRBN/EIF4G1/PLEK/SUMO1/PARK7/SLF2/CLU/PTK2B/NCKAP1L/VASP/CCR7/RAP1…	193
BP	GO:0000725	recombinational repair	164/16952	164/18800	3.94894e-08	9.81471e-07	6.38041e-07	RAD52/KDM1A/RECQL/LIG3/REV3L/MBTD1/BRCA1/WAS/MRE11/RAD51/POLQ/TP53BP1/NUCKS1/ING3/ZFYVE26/XRCC1/MCM2/ACTB/MCM6/SIRT6/RIF1/EXD2/PALB2/RAD54L/FUS/CDC45/CDC7/DMC1/MCM5/YY1/REC8/MRGBP/SAMHD1/SMCHD1/RBBP8/NBN/MCM4/RPA3/RAD51C/RECQL5/RAD51AP1/TIMELESS/MCM9/MCM3/BRD8/WDR48/PSMD14/SFPQ/MAD2L2/RPA2/EPC1/SHLD2/MORF4L2/HROB/AP5S1/MCM8/XRCC3/HELB/YEATS4/AUNIP/INO80/POLN/GINS2/SLX1A/RPA1/FIGNL1/TEX15/FBH1/RNF…	164
BP	GO:0001764	neuron migration	164/16952	164/18800	3.94894e-08	9.81471e-07	6.38041e-07	ARX/ITGA3/CX3CL1/PAFAH1B1/PAX6/CDKL5/FYN/NEXMIF/SDCCAG8/CAMK2B/NTN1/CTNNA2/ASPM/NEO1/CAMK2A/MARK2/NDE1/SEMA3A/CELSR1/WDR62/TOP2B/DCX/FGFR1/PCM1/PSEN1/MEF2C/BAX/NRCAM/SEMA6A/NRP1/CRKL/ALKBH1/FBXO31/FZD3/EVX1/LHX6/GATA3/CXCL12/ZMIZ1/SEPTIN4/YWHAE/PHOX2B/RAPGEF2/MDK/CEP85L/PHACTR1/MDGA1/PEX7/SRF/VEGFA/MARK1/ARHGEF2/NRP2/SATB2/TNN/CXCR4/TWIST1/NEUROD4/USP9X/BARHL1/FEZF1/FGF13/TUBGCP2/ACAP3/MAP1B/UNK/…	164
BP	GO:0044242	cellular lipid catabolic process	217/16952	219/18800	3.96348e-08	9.81471e-07	6.38041e-07	CYP26B1/CROT/GDE1/PNPLA4/LYPLA2/ABHD5/CPS1/PNPLA6/HEXB/GALC/ACAA1/SIRT2/PLA2G10/GBA2/HSD17B10/ACADVL/SCARB1/CYP2W1/ABCB11/MGLL/ACAT1/ACACB/ACER3/LIPE/APOB/HADHA/DDHD2/MGST2/ACOX3/MT3/ECHDC1/CRAT/CYP26A1/MCAT/PNPLA5/PNPLA3/SLC25A17/PCK2/ABHD12/HAO1/ACOT8/LPIN2/LIPG/ABCD1/GLA/GDPD3/LONP2/SMPD3/PLA2G15/MLYCD/DECR1/ASAH1/ECH1/ILVBL/AKT2/ETFB/PLA2G4C/FGF21/GCDH/PIK3CG/PHYH/CPT1A/APOA5/APOA4/APOC3/ACAD…	217
BP	GO:0016054	organic acid catabolic process	239/16952	242/18800	3.97519e-08	9.81471e-07	6.38041e-07	CYP26B1/PON1/CROT/NOS2/AASS/OTC/ATP2B4/ACAA1/OAT/HSD17B10/ACADVL/CYP2W1/ABCB11/ACAT1/ACACB/MCCC1/ARG2/BCKDHB/HAL/HADHA/ACOX3/NOS1/DLD/ECHDC1/XYLB/CRAT/CYP26A1/PRODH/GCAT/MCAT/SLC25A17/GSTZ1/PCK2/HAO1/ACOT8/LPIN2/ABCD1/RENBP/LONP2/PLA2G15/MLYCD/CRYM/QPRT/BCKDK/FAH/DECR1/ECH1/IL4I1/ILVBL/AKT2/ETFB/SULT2A1/BCAT2/GCDH/PON3/HIBADH/PHYH/ASPA/BLMH/AADAT/CPT1A/DAO/ACAD10/ADTRP/PPARD/ALDH5A1/PEX7/AGXT2/GN…	239
BP	GO:0006163	purine nucleotide metabolic process	383/16952	394/18800	4.17122e-08	1.02489e-06	6.66269e-07	BAD/AK2/PDK4/SLC25A13/SLC4A1/ACSM3/CROT/PDK2/NOS2/AASS/MLXIPL/ELOVL5/IGF1/ADSS2/GUCA2B/GUCA1A/GUCY1B1/DGAT2/SPHK2/FAR2/GNAI3/PDE4A/ELOVL1/ACSM2B/PFKP/PKM/RHOA/PDK3/HDAC4/COASY/ACSL4/RORA/GUCY2C/PDE8A/ENO1/ACAT1/VPS9D1/DLG1/ACACB/NT5C2/SIRT6/TIGAR/ADCY2/PGM1/SLC4A4/PSEN1/MAGI3/PTHLH/SULT2B1/P2RX7/NOS1/DLD/TREM2/ACOT7/ATP5F1D/TECR/SLC25A1/GTPBP1/EP300/HIF1A/MTHFD1/GMPR2/SAMHD1/ACOT8/GUCY2F/PRPS2/AB…	383
BP	GO:0003018	vascular process in circulatory system	259/16952	263/18800	4.18323e-08	1.02489e-06	6.66269e-07	GCLC/SLC7A2/CD38/ABCC8/TBXA2R/SLC6A13/PIK3C2A/SLC38A5/ATP1A2/CPS1/ABCC2/GCLM/CASR/ADRB1/UTS2/SLC4A8/FOXC1/ATG5/ATP2B4/TBXAS1/SLC2A3/SLC12A2/RHOA/ROCK1/ABCC9/SLC44A1/ATP2B1/TFRC/FERMT2/PTGS2/ATP2A3/TACR2/EDN1/SLC1A3/CEACAM1/SLC4A4/LRP2/ABCB1/MMP2/NOS1/SLC7A8/ABL1/SLC5A1/AVP/SNTA1/HTR2A/ABCC1/SLC7A5/TJP1/SLC1A5/TJP3/TGFB1/SLC5A5/COMP/CAV1/PLOD3/SLC1A1/SH3GL2/ABCA2/ACTA2/P2RX1/SLC6A4/ASIC2/ABCC3/SLC…	259
BP	GO:0015931	nucleobase-containing compound transport	216/16952	218/18800	4.36215e-08	1.06173e-06	6.90219e-07	UPF1/SLC25A5/AKAP8L/MVP/ZC3H3/NUP160/NSUN2/TPR/THOC3/ZC3H11A/NDC1/YBX1/NUP133/SMG6/SIDT1/IGF2BP2/NCBP3/NUP37/RBFOX1/THOC1/SLC35C2/XPO1/YTHDC1/SEH1L/SLC25A24/RTRAF/KHSRP/P2RX7/ABCC6/ALKBH5/NUP50/AAAS/NUP188/POLDIP3/THOC5/SLC25A17/PABPN1/RAE1/SLC17A9/ABCD1/LUZP4/FMR1/SLC35A2/NUTF2/NUP93/KPNB1/NUP88/SUPT6H/DDX25/NUP98/PARP11/NUP107/CPSF6/SRSF3/MRPL18/QKI/SLC29A1/NUP155/SLC25A36/NCBP2/ABCC5/SRSF7/SMG…	216
BP	GO:1902903	regulation of supramolecular fiber organization	366/16952	376/18800	4.38195e-08	1.06173e-06	6.90219e-07	FKBP4/CX3CL1/BAIAP2L1/CCL26/SCIN/TENM1/WAS/SPAST/TMSB10/MYOC/CAPG/ARHGAP6/ELN/ARHGEF5/LIMA1/CYFIP2/NCKAP1/LIMCH1/CTNNA2/ARFGEF1/RHOA/NAV3/ROCK1/PFN2/SPTB/GBA2/CDC42/NCK2/WDR1/FERMT2/CLASP1/ARHGEF10L/ADD2/DLG1/CAMSAP3/PAK3/ACTN2/CAPZB/MAP2/EDN1/RAPGEF3/CARMIL1/PSEN1/SSH1/MAPRE3/CTTN/WNT11/ADD1/ASAP3/TPX2/ARHGAP28/PXN/SLC9A1/PLEKHG2/HDAC6/TREM2/ABL1/NRP1/PPM1F/SH3BP1/TRIOBP/PICK1/CHADL/NIN/PFDN4/SP…	366
BP	GO:0061025	membrane fusion	163/16952	163/18800	4.38361e-08	1.06173e-06	6.90219e-07	VPS41/CD9/SYT7/SYT13/RABEP1/SOX30/VAMP3/USE1/GNAI3/TIE1/SYT1/HYAL2/NSF/RAB7A/RIMS1/STX7/CHMP2B/HACE1/HUWE1/DNM1L/NSFL1C/SNAP23/STX1B/SNAP29/VTI1B/VAPA/EEA1/RUBCNL/CORO1A/STX4/SPG11/BLOC1S6/ADAM2/STX10/ANKRD27/AKT2/NAPA/RAB3A/GRIK5/BET1/CAV2/STX1A/SPAM1/YKT6/GOSR2/GOSR1/RAB34/FOLR1/FOLR3/STX2/C2CD5/BNIP1/ROPN1B/PIKFYVE/OTOF/GCA/CHMP3/SLAMF1/VAMP4/STX12/IRAG2/VAMP8/YIPF4/EQTN/STX16/VAMP7/CRISP1/TME…	163
BP	GO:0000724	double-strand break repair via homologous recombination	162/16952	162/18800	4.86609e-08	1.17413e-06	7.63286e-07	RAD52/KDM1A/RECQL/LIG3/REV3L/MBTD1/BRCA1/WAS/MRE11/RAD51/POLQ/TP53BP1/NUCKS1/ING3/ZFYVE26/XRCC1/MCM2/ACTB/MCM6/SIRT6/RIF1/EXD2/PALB2/RAD54L/FUS/CDC45/CDC7/DMC1/MCM5/YY1/REC8/MRGBP/SAMHD1/SMCHD1/RBBP8/NBN/MCM4/RPA3/RAD51C/RECQL5/RAD51AP1/TIMELESS/MCM9/MCM3/BRD8/WDR48/PSMD14/SFPQ/MAD2L2/RPA2/EPC1/SHLD2/MORF4L2/AP5S1/MCM8/XRCC3/HELB/YEATS4/AUNIP/INO80/POLN/GINS2/SLX1A/RPA1/FIGNL1/TEX15/FBH1/RNF138/E…	162
BP	GO:0051701	biological process involved in interaction with host	190/16952	191/18800	5.18307e-08	1.24589e-06	8.09939e-07	FUCA2/PGLYRP1/CD4/CD74/THOC3/SERPINB3/HYAL2/TFRC/PVR/SCARB1/TSG101/RAB7A/ITCH/THOC1/MID2/ITGB5/CHMP2B/FCN1/EPS15/CHMP5/SIGLEC1/ICAM1/CD209/TYRO3/NRP1/LGALS1/THOC5/SLC10A1/AVP/CHMP4B/VAPA/HTR2A/KPNA3/VPS18/CLEC4M/SLC1A5/CAV2/CAV1/TRIM14/EFNB3/CBL/NECTIN1/CD81/SELPLG/SNX3/TRIM38/EXOC2/HAVCR1/CD86/PIKFYVE/ITGB6/CHMP3/TRIM62/SLAMF1/CR2/CD46/VAMP8/VPS4B/IDE/TCP1/TRIM25/TRIM6/CD80/ZNF639/CXCR4/WWP1/NUP…	190
BP	GO:0006869	lipid transport	380/16952	391/18800	5.26471e-08	1.25573e-06	8.16332e-07	CFTR/SLC4A1/CROT/ABCB4/OSBPL7/NOS2/CRY1/SYT7/NPC1L1/OSBPL5/GRAMD1B/ABCC2/NR1H3/MSR1/LIMA1/KCNQ1/ATP9A/ATP11B/VMP1/ABCA7/ATG2B/STOML1/ATP11A/GAL/DRD4/PLA2G10/LRP6/OSBPL3/TRPC5/SCARB1/ABCB11/EDN1/OSBPL6/CEACAM1/ATP8B1/SLC27A5/SLCO1A2/APOB/ABCB1/CETP/P2RX7/GRAMD1A/PITPNM2/OSBPL8/APOH/PITPNM3/PLA2G3/TSPO/APOL4/APOL1/SLC25A17/SLC10A1/PLTP/PRELID3B/NTSR1/OXT/VAPA/LIPG/ATP11C/ABCD1/NME4/ABCC1/AQP9/ATP8B…	380
BP	GO:0010639	negative regulation of organelle organization	347/16952	356/18800	5.27295e-08	1.25573e-06	8.16332e-07	GCLC/MAD1L1/FKBP4/SLC25A5/SCIN/BAZ1B/ZNF207/BRCA1/ERCC1/WAS/IGF1/HGF/MNAT1/TMSB10/MYOC/SPDL1/PHF23/CAPG/TPR/ARHGAP6/MAP4/LIMA1/MPHOSPH9/GDI2/WAPL/ADCK1/CTNNA2/ARFGEF1/NAV3/PFN2/SPTB/SMG6/RPS6KA2/TRIP13/TFRC/XRCC1/MCM2/CLASP1/ADD2/RAB7A/CAMSAP3/CAPZB/MAP2/TIGAR/CARMIL1/DNM2/NDC80/SSH1/ATRX/HUWE1/ZW10/ADD1/TPX2/ARHGAP28/MUL1/SCFD1/HNRNPC/TINF2/HDAC6/TMEM14A/KLHL22/TRIOBP/PICK1/TSPO/BMP7/AVP/SPEF1/M…	347
BP	GO:0030258	lipid modification	214/16952	216/18800	5.28312e-08	1.25573e-06	8.16332e-07	MTMR7/PDK4/CROT/AGK/ADIPOR2/ALOX5/MTMR11/CYP24A1/SOAT1/DGKG/ACAA1/DGAT2/SPHK2/MTMR1/DGKA/PLPP1/INPP5A/GBA2/HSD17B10/ACADVL/ABCB11/ACAT1/ACACB/DGKD/SYNJ2/HADHA/ACOX3/MTMR2/SIRT4/ECHDC1/CRAT/MCAT/MTMR3/SLC25A17/CERK/HAO1/ACOT8/ABCD1/MTMR8/PORCN/DGKH/LONP2/FA2H/MLYCD/DECR1/MTMR9/ECH1/ILVBL/AKT2/ETFB/PLPPR2/GCDH/CYP3A5/PRKAG2/ABCA2/PHYH/MTMR4/ALOX12/INPP4B/PPARGC1A/ST3GAL4/CPT1A/APOA5/APOA4/ACAD10/LP…	214
BP	GO:1901654	response to ketone	189/16952	190/18800	5.72541e-08	1.35579e-06	8.81384e-07	CFTR/BAD/CFLAR/CD38/HOXA11/ABCB4/TBXA2R/CPS1/NR1H3/FOXP3/CYBA/F7/SPHK2/MAOB/TGFBR3/ATP2B1/SREBF1/ADCY2/GNB1/EDN1/TFAP4/TGFB2/SIRT1/JAK2/MTAP/SOX10/TSPO/PCK2/AVP/OXT/ACOD1/SFRP1/PLAT/MAP4K1/AKAP8/GPI/TGFB1/CAV1/HOXA13/AHR/CA9/RPS6KB1/PPP1R9B/UCP1/DCPS/CCND1/CBL/RWDD1/GOLPH3/NR3C1/UBE3A/XRN1/TACR1/ERRFI1/PARK7/TNFSF4/SGK1/ARG1/FOXO3/SPP1/KLF9/TGFB3/GHSR/PIK3CA/HPCA/PTGFR/CBX3/PCK1/TRERF1/PTGER2/FOS…	189
BP	GO:0046395	carboxylic acid catabolic process	235/16952	238/18800	5.75844e-08	1.35857e-06	8.83186e-07	CYP26B1/PON1/CROT/NOS2/AASS/OTC/ATP2B4/ACAA1/OAT/HSD17B10/ACADVL/CYP2W1/ABCB11/ACAT1/ACACB/MCCC1/ARG2/BCKDHB/HAL/HADHA/ACOX3/NOS1/DLD/ECHDC1/XYLB/CRAT/CYP26A1/PRODH/GCAT/MCAT/SLC25A17/GSTZ1/PCK2/HAO1/ACOT8/LPIN2/ABCD1/RENBP/LONP2/PLA2G15/MLYCD/CRYM/QPRT/BCKDK/FAH/DECR1/ECH1/IL4I1/ILVBL/AKT2/ETFB/SULT2A1/BCAT2/GCDH/PON3/HIBADH/PHYH/ASPA/BLMH/AADAT/CPT1A/DAO/ACAD10/ADTRP/PPARD/ALDH5A1/PEX7/AGXT2/GN…	235
BP	GO:0050803	regulation of synapse structure or activity	213/16952	215/18800	5.81375e-08	1.36655e-06	8.88378e-07	SEMA3F/ARHGAP44/PAFAH1B1/CDKL5/FYN/MUSK/STAU2/DTNBP1/CAMK2B/NTN1/CTNNA2/NGEF/RHOA/GRIPAP1/VPS35/NEDD4/CDC42/ADGRL1/FCGR2B/GPC4/CTTNBP2/PAK3/MEF2C/IGSF9/LZTS3/NRCAM/SLC17A6/TREM2/ABL1/STX1B/SIX4/NFATC4/ADNP/OXT/SYNDIG1/PGRMC1/SRPX2/ZDHHC15/CBLN1/EEF2K/SLC17A7/DMPK/ABHD17B/NEURL1/DKK1/ASIC2/ABI3/HSPA8/IL10RA/NECTIN1/CAPRIN2/CUX2/MAPK14/MDGA1/DBN1/UBE3A/WNT5A/EIF4G1/TANC1/EPHA4/TNNI3K/CDC20/NRP2/CRI…	213
BP	GO:0022407	regulation of cell-cell adhesion	441/16952	456/18800	5.95432e-08	1.39445e-06	9.06513e-07	BAD/MAD1L1/CX3CL1/SELE/CD9/CD4/HFE/FYN/PLAUR/ALOX5/CD6/IGF1/CD74/RUNX3/CD44/CDH1/FOXP3/NEXMIF/RC3H2/WNK1/PTPRU/AP3D1/PRKCQ/SPI1/RHOA/PRKCZ/CBFB/FSTL3/NCK2/TFRC/FCGR2B/TBX21/GLI2/DLG1/KIFAP3/PTPN23/PAG1/IL4R/ITCH/CEACAM1/ARG2/PTPRC/CEACAM6/GP6/SIRPG/FXYD5/LAG3/CD209/EFNB1/DHPS/JAK2/IL12RB1/ABL1/PPM1F/LGALS1/XBP1/CTSG/BMP7/SIRPB1/JAG1/SMAD7/NKAP/CD40LG/TNFSF13B/RGCC/CORO1A/NFAT5/PIEZO1/DNAJA3/PYCAR…	441
BP	GO:0043543	protein acylation	254/16952	258/18800	6.55758e-08	1.5301e-06	9.94699e-07	NFYA/MSL3/CREBBP/MED24/HHATL/MBTD1/BRCA1/ISL1/SNAI2/ZDHHC6/PHF20/ZZZ3/JADE2/FOXP3/HHAT/ATG5/SPHK2/TAF2/DIP2B/NFYC/SPI1/ING3/MBD3/ACTB/ACTL6B/JADE1/RAPGEF3/SRCAP/GSK3B/KAT6A/ZMPSTE24/NCOA1/ATXN7L3/NOS1/DLD/BRPF3/SIRT1/ZDHHC8/SMARCB1/EP300/BRD1/PPM1A/RPS6KA5/MRGBP/NAA10/JADE3/PORCN/ZDHHC15/MAPK3/CTCF/KAT8/ZDHHC2/PIH1D1/CLIP3/OGDH/TAF6/GATA3/KAT2A/NAT9/PPARGC1A/NAA40/NAA25/ING4/ZNF451/BRD8/SELENOK/K…	254
BP	GO:0006261	DNA-templated DNA replication	159/16952	159/18800	6.65596e-08	1.54176e-06	1.00228e-06	RECQL/UPF1/LIG3/DBF4/REV3L/WIZ/DDX11/POLA2/MRE11/RTF2/RFC1/BOD1L1/PNKP/RRM2B/RFC2/RAD51/POLQ/POLD1/WDR18/MCM10/NUCKS1/POLB/MCM2/TIPIN/MCM6/POLD3/THOC1/EXD2/ZMPSTE24/ATRX/ORC1/ORC6/CDC45/CDC6/CDC7/CDC34/MCM5/POLE2/GINS1/SAMHD1/METTL4/POLA1/DNAJA3/NBN/MCM4/CCNE1/LIG1/SSBP1/POLD2/TWNK/RECQL5/ZPR1/CDK2AP1/RFC5/TIMELESS/AICDA/MCM9/FBXO5/MCM3/GMNN/BCL6/POLE4/ORC2/ORC4/ZRANB3/CDK2/WRNIP1/MGME1/HELB/CHTF…	159
BP	GO:1990845	adaptive thermogenesis	159/16952	159/18800	6.65596e-08	1.54176e-06	1.00228e-06	KDM1A/SLC25A5/YBX2/ADIPOR2/NR1H3/ADRB1/TFE3/SCT/IL4R/SIRT6/NRDC/SCTR/ACHE/GNAS/CNOT3/FH/JAK2/SCD/OXT/ZNF516/ZNF423/DECR1/NOVA2/FGF21/CAV1/GRB10/RHEB/MAP2K6/DHRS7B/PHOX2B/UCP1/PPARGC1A/TRPV4/PRKAB1/ACOT13/VEGFA/LAMA4/ARRDC3/NPR3/LNPEP/PRLR/IL4/ACVR2B/ACADL/KDM3A/IL18R1/PLCL1/THADA/EPAS1/ALMS1/DOCK7/LEPR/MFN2/MFAP2/STK11/ELOVL3/CCR2/CXCR4/DBH/G0S2/ID1/THRA/NR1D1/ATF4/GADD45G/NR1H2/PRKAB2/PER2/KDM6B…	159
BP	GO:0007051	spindle organization	187/16952	188/18800	6.98563e-08	1.61226e-06	1.04811e-06	POLDIP2/PKD1/ZNF207/TACC3/SPAST/TUBG2/PARP3/TPR/MAP4/RNF4/INTS13/ASPM/EML1/RHOA/KIF2A/SMC1A/CLASP1/WDR62/DLG1/MLH1/SPAG5/NDC80/PIBF1/CHMP2B/MAPRE3/ATRX/CHMP5/AURKA/TPX2/KIZ/NUDC/KIF4A/HAUS4/EZR/AAAS/EFHC1/MISP/SUN2/MYH9/MYBL2/RAE1/TUBB1/KIF3B/MAPRE1/CHMP4B/CEP192/STAG2/RAB11A/DCTN6/ARHGEF10/CCDC61/AURKC/FSD1/PPP2R1A/LZTS2/BCCIP/SMC3/KPNB1/CEP126/FBXO5/SENP6/TTK/CEP72/CHMP3/WRAP73/CDC20/STMN1/NEK2…	187
BP	GO:0001505	regulation of neurotransmitter levels	211/16952	213/18800	7.03928e-08	1.61878e-06	1.05235e-06	BAIAP3/SYN1/SLC6A13/SYT7/ATP1A2/SLC18A1/GPM6B/DTNBP1/SLC4A8/SNCAIP/SYT1/MAOB/DRD4/PFN2/CHAT/CAMK2A/TACR2/STXBP2/SLC1A3/RIMS1/MOXD1/CHRNA3/PSEN1/MEF2C/CADPS2/GSK3B/ACHE/P2RX7/RPH3A/NOS1/SNAP23/COMT/STX1B/SNAP29/RIMS4/DNAJC5/HRH3/SNPH/SLC32A1/SYP/FMR1/HTR2A/STX4/SLC6A2/VPS18/BLOC1S6/LIN7B/SLC1A6/NAPA/RAB3A/GRIK5/STX1A/APBA1/DVL1/GIT1/FBXL20/P2RX1/SLC6A4/NRXN2/SLC1A2/ASIC1/LIN7A/SLC6A12/SLC38A1/STX2…	211
BP	GO:0016241	regulation of macroautophagy	158/16952	158/18800	7.38838e-08	1.68688e-06	1.09662e-06	POLDIP2/SLC25A5/DCN/CAPN1/ATP6V0A1/CLEC16A/PHF23/ATP6V1H/VPS13D/USP36/ATG5/LZTS1/GNAI3/TBC1D25/VPS35/NEDD4/WIPI1/PRKACA/PIK3C3/TIGAR/SESN1/SNX5/SPTLC1/EXOC1/RNF31/SCFD1/HDAC6/WAC/SIRT1/SH3GLB1/HMOX1/ATP6V1D/SPTLC2/HIF1A/CHMP4B/MTMR8/MAPK3/TSC2/RIPK2/BNIP3L/NOD1/RHEB/MAPK8/ATG2A/AMBRA1/GAPDH/EPM2A/IL4/ATP6V0E1/SNX4/ATP6V1A/RAB3GAP1/ATP6V1B1/QSOX1/ELAPOR1/EXOC8/ATP6V0B/RAB3GAP2/PIK3CA/VPS26A/OPTN/C…	158
BP	GO:0016571	histone methylation	158/16952	158/18800	7.38838e-08	1.68688e-06	1.09662e-06	NFYA/KDM1A/CREBBP/KMT2E/PAF1/JARID2/AASS/BRCA1/NR1H4/PHF20/ARID4A/ARID4B/KMT2C/PRDM6/KDM4A/NFYC/EED/RIF1/JMJD4/ATRX/MECOM/DNMT3B/SIRT1/SETD1A/SMARCB1/PRMT5/SNW1/SUV39H1/CTCF/SETD6/KAT8/PIH1D1/DOT1L/FBL/EZH2/KDM4C/GATA3/EZH1/SUPT6H/NSD2/KMT5B/PRDM4/PRMT8/PRDM13/PHF1/MACROH2A1/KANSL3/GCG/KDM3A/SMYD1/CHD5/ASH1L/PRDM2/RLF/RBBP5/KMT2A/MYB/PHF19/KANSL1/NFYB/CTCFL/H1-3/PRMT1/PRDM7/ASH2L/PRDM12/DNMT1/ZNF…	158
BP	GO:0046578	regulation of Ras protein signal transduction	186/16952	187/18800	7.71586e-08	1.75536e-06	1.14113e-06	ALS2/ITGA3/ARHGAP44/CYTH3/IGF1/RALBP1/MYOC/CUL3/RTN4R/KITLG/PIK3CB/RASGRF1/PSD/ARFGEF1/FGF10/MAP4K4/P2RY10/OPHN1/DNM2/TGFB2/ABL1/NRP1/MYO9B/LZTR1/CYTH4/SH3BP1/SGSM3/ARFGAP1/PPP2CB/ARHGEF10/ARHGEF18/RASAL3/DENND3/CYTH2/RASIP1/CADM4/RASA4/PIK3CG/MET/KANK1/GBF1/SHOC2/CYTH1/LRRC59/TNFAIP1/APOC3/CBL/MADD/KCTD10/FOXM1/RASAL1/ARHGDIB/RIPOR2/ARFGEF3/ERBIN/RASGRF2/PDGFRB/BCL6/RALGPS2/ARHGEF2/MFN2/SSX2IP/S…	186
BP	GO:0033044	regulation of chromosome organization	210/16952	212/18800	7.74522e-08	1.75577e-06	1.1414e-06	MAD1L1/CDC27/UPF1/BAZ1B/ZNF207/NCAPD2/ERCC1/DDX11/TACC3/MNAT1/MRE11/CUL3/PNKP/SPDL1/TPR/ANAPC4/RIOK2/WAPL/RNF4/PRKCQ/SMG6/TRIP13/CHFR/XRCC1/MCM2/MAP2K7/SIRT6/XRCC5/NDC80/ATRX/MAP3K4/ZW10/MAPKAPK5/ANAPC5/HNRNPC/TINF2/CDC6/CDC23/KLHL22/MAPK1/YY1/ACTR5/NAA10/MAPK3/CTCF/ACD/NBN/TFPT/SSBP1/TNKS2/STN1/NCAPG/ANAPC15/FBXO5/SENP6/TTK/IK/RAD50/MACROH2A1/SMC4/ACTR8/XRN1/INO80D/INO80B/CCT4/SFPQ/MAD2L2/UCHL5/…	210
BP	GO:0048863	stem cell differentiation	209/16952	211/18800	8.52156e-08	1.91824e-06	1.24702e-06	SEMA3F/MEOX1/SOX8/JARID2/SEMA3G/SEMA3B/UFL1/ISL1/SNAI2/NSUN2/KITLG/FOXC1/EIF2AK2/WNT8A/CDK13/FGFR2/OTUD5/LRP6/TCOF1/CDC42/TP63/TEAD2/SEMA3A/SEMA3C/PAX2/EDN1/ITCH/XRCC5/MEF2C/PTPRC/SEMA5B/GSK3B/REST/SLC4A11/TBX5/EFNB1/PUS7/ESR1/SEMA6A/TGFB2/SEMA4G/ABL1/NRP1/SETD1A/OSM/MAPK1/SOX10/PHF5A/HIF1A/BMP7/JAG1/MAPK3/SETD6/SFRP1/ERCC2/CDK6/PTN/KDM4C/BMPR1A/WNT3/PSMD11/PHOX2B/OCIAD1/MTCH2/FOLR1/SOX6/CORO1C/R…	209
BP	GO:0051302	regulation of cell division	185/16952	186/18800	8.52215e-08	1.91824e-06	1.24702e-06	KLHL13/POLDIP2/PAX6/SPAST/CUL3/ZZZ3/PKN2/YBX1/ASPM/FGFR2/RHOA/SIRT2/CDC42/ZFYVE26/TP63/FGF4/PIK3C3/CDC14A/RBL1/CDC14B/AURKA/RAB11FIP3/ORC6/TGFB2/CDC6/EFHC1/SH3GLB1/OSM/SUSD2/PDGFB/CDC25B/KIF3B/OPN1LW/FGF9/RBL2/CCP110/RAB11A/CSPP1/TLE6/AURKC/FSD1/TGFB1/PTN/FGF8/GIT1/KAT2A/MDK/FGF6/VEGFA/KIF20A/THBS4/FGF1/ECT2/IL1A/BIRC6/DR1/KIF14/ITGB1BP1/PGF/TGFB3/ESRRB/TEX14/CAT/CIT/GIPC1/NCOA3/EREG/IL1B/BECN1/P…	185
BP	GO:0044782	cilium organization	373/16952	384/18800	9.03975e-08	2.02758e-06	1.3181e-06	ZMYND10/MARK4/CDKL5/FUZ/MKS1/EHD3/NUDCD3/WWTR1/EHD2/IFT88/DNAH5/OFD1/DTNBP1/MAP4/CC2D2A/MPHOSPH9/TTC17/KCNQ1/SDCCAG8/SYNE2/GDI2/ATG5/CROCC/ROPN1/IFT80/EXOC5/CFAP20/ALPK1/CLCN4/KIFAP3/PTPN23/DCX/SPAG6/VDAC3/PCM1/CDC14A/DNM2/RABL2B/RFX3/DNAAF6/CDC14B/GSK3B/PIBF1/CYLD/NME8/SNX10/RFX2/DYNLL1/CFAP61/RPGRIP1/TEKT2/HDAC6/IFT74/ABLIM1/SNAP29/PLA2G3/CBY1/TTLL1/IFT27/KCTD17/CDKL1/ATP6V1D/KIAA0586/IFT52/SPE…	373
BP	GO:0009150	purine ribonucleotide metabolic process	356/16952	366/18800	9.6201e-08	2.15018e-06	1.3978e-06	BAD/AK2/PDK4/SLC25A13/SLC4A1/ACSM3/CROT/PDK2/AASS/MLXIPL/ELOVL5/IGF1/ADSS2/GUCY1B1/DGAT2/SPHK2/FAR2/GNAI3/PDE4A/ELOVL1/ACSM2B/PFKP/PKM/RHOA/PDK3/HDAC4/COASY/ACSL4/RORA/GUCY2C/PDE8A/ENO1/ACAT1/VPS9D1/DLG1/ACACB/NT5C2/SIRT6/TIGAR/ADCY2/PGM1/SLC4A4/PSEN1/MAGI3/PTHLH/SULT2B1/P2RX7/DLD/TREM2/ACOT7/ATP5F1D/TECR/SLC25A1/GTPBP1/EP300/HIF1A/GMPR2/ACOT8/GUCY2F/PRPS2/ABCD1/PGK1/HTR2A/NME3/MLYCD/NME4/ANTKMT/…	356
BP	GO:0050807	regulation of synapse organization	207/16952	209/18800	1.0314e-07	2.29722e-06	1.49339e-06	SEMA3F/ARHGAP44/PAFAH1B1/CDKL5/FYN/MUSK/STAU2/DTNBP1/CAMK2B/NTN1/CTNNA2/NGEF/RHOA/GRIPAP1/VPS35/NEDD4/CDC42/ADGRL1/FCGR2B/GPC4/CTTNBP2/PAK3/MEF2C/IGSF9/LZTS3/NRCAM/TREM2/ABL1/SIX4/NFATC4/ADNP/OXT/SYNDIG1/PGRMC1/SRPX2/ZDHHC15/CBLN1/EEF2K/DMPK/ABHD17B/NEURL1/DKK1/ASIC2/ABI3/HSPA8/IL10RA/NECTIN1/CAPRIN2/CUX2/MAPK14/MDGA1/DBN1/UBE3A/WNT5A/EIF4G1/TANC1/EPHA4/TNNI3K/CDC20/NRP2/CRIPT/GHSR/SLITRK3/SRGN/R…	207
BP	GO:0021915	neural tube development	154/16952	154/18800	1.1217e-07	2.4724e-06	1.60727e-06	DVL2/RALA/PAX6/PKD1/FUZ/MKS1/CC2D2A/NUP133/PRKACA/GLI2/TEAD2/SEMA3C/CELSR1/PAX2/PLXNA2/TULP3/PSEN1/LRP2/GRHL2/TMED2/KDM2B/CHRD/HECTD1/PHGDH/TGFB2/ABL1/CBY1/ITPK1/HIF1A/MTHFD1/IFT52/STK4/SALL4/BMP7/MIB1/TSC2/RPGRIP1L/FZD3/SFRP1/STK3/TGFB1/FKBP8/COBL/PLOD3/GLI3/LHX2/DVL1/FGF8/SUFU/PFN1/KAT2A/FOLR1/BMP5/PTK7/NPHP3/WNT5A/HES1/IFT57/PROX1/PKD2/MTHFD1L/GORAB/APAF1/LIAS/TWIST1/STIL/SDC4/SOX4/WNT1/BMP4/V…	154
BP	GO:0048592	eye morphogenesis	154/16952	154/18800	1.1217e-07	2.4724e-06	1.60727e-06	WNT16/SOX8/USH1C/PROM1/PAX6/TFAP2B/BAK1/STAU2/PRDM1/HIPK2/SDK2/PAX2/RARB/IMPG2/FAT1/BAX/DZANK1/KDM2B/RPGRIP1/PDE6C/HIF1A/YY1/VSX1/BMP7/JAG1/RS1/RPGRIP1L/RP1/CALB1/WNT2/TSPAN12/GLI3/SLC1A1/PITX3/NAGLU/NECTIN1/C12orf57/TULP1/VEGFA/MAN2A1/WNT5A/GNAT1/EFEMP1/VAX2/MFN2/RPE65/MFAP2/FASLG/PROX1/OLFM3/TBX2/TWIST1/OBSL1/BMP4/SOX9/TBC1D20/GNGT1/KDR/ATF4/NRL/COL5A1/ATP8A2/EPHB2/WNT2B/NOTCH2/CRB1/AGTPBP1/GDF…	154
BP	GO:0050770	regulation of axonogenesis	154/16952	154/18800	1.1217e-07	2.4724e-06	1.60727e-06	SEMA3F/PLXND1/CDKL3/PAFAH1B1/CDKL5/SEMA3G/SEMA3B/RUFY3/RTN4R/XK/FSTL4/NTN1/DIP2B/TRPC5/MARK2/MAP3K13/SEMA3A/SEMA3C/PLXNA2/PAK3/MAP2/PSEN1/SEMA5B/GSK3B/ULK2/MT3/ARHGAP4/SEMA6A/SEMA4G/NRP1/NIN/ADNP/MCF2/METRN/RAB11A/PTPRS/MEGF8/MAG/LIMK1/CXCL12/WNT3/RND2/EFNB3/EIF4G2/UST/SRF/VEGFA/SEMA5A/DBN1/WNT5A/PLXNA1/RTN4/FN1/STK25/EPHA4/TNR/STK11/SPP1/MACF1/RNF6/CHN1/FGF13/PLXNA3/MAP1B/SPART/EPHB2/NGF/LRP4/EP…	154
BP	GO:0099504	synaptic vesicle cycle	182/16952	183/18800	1.14805e-07	2.52174e-06	1.63935e-06	SYN1/SYT7/SLC18A1/RAB27B/DTNBP1/SLC4A8/AP3D1/SNAP91/SYT1/ROCK1/GRIPAP1/PFN2/PICALM/SNCB/ACTB/PLD1/AMPH/SYNJ2/OPHN1/DNM2/RIMS1/PSEN1/CADPS2/GSK3B/P2RX7/RAPGEF4/SLC17A6/SNAP23/STX1B/SNAP29/RIMS4/DNAJC5/SNPH/SLC32A1/SYNDIG1/SYP/FMR1/HTR2A/STX4/VPS18/BLOC1S6/SLC17A7/NAPA/RAB3A/GRIK5/STX1A/DNM1/APBA1/SH3GL2/DVL1/PPP3CB/GIT1/FBXL20/P2RX1/CLCN3/STX2/CSPG5/OTOF/RAB3GAP1/RAP1A/DNAJC6/RIMS3/VAMP4/CNR1/PCDH…	182
BP	GO:0006643	membrane lipid metabolic process	205/16952	207/18800	1.24811e-07	2.73213e-06	1.77612e-06	DPM1/AGK/ALDH3B1/PIGQ/ST3GAL1/ELOVL5/NSMAF/HEXB/GALC/PIGV/SPHK2/ST3GAL6/ELOVL1/PLPP1/PIGB/GBA2/HACD3/ACER3/MGST2/BAX/PIGS/P2RX7/SPTLC1/CERS4/TECR/CERK/PIGH/SPTLC2/PIGU/VAPA/ST8SIA5/GLA/SMPD3/PLA2G15/FA2H/ASAH1/PRKD2/PPP2R1A/ITGB8/ABCA2/P2RX1/PIGL/CWH43/OSBP/ST3GAL4/ST8SIA1/SERINC1/GPLD1/CERT1/ST8SIA4/PPP2CA/HTRA2/NEU2/ST3GAL5/PRKD3/ST6GALNAC5/B4GALT6/ELOVL4/PIGZ/KDSR/ELOVL3/B4GALT4/ORMDL2/PIGT/TM…	205
BP	GO:0050905	neuromuscular process	152/16952	152/18800	1.38206e-07	3.00467e-06	1.9533e-06	MYCBP2/USH1C/PAFAH1B1/SCN4A/HEXB/KCNQ1/HIPK2/CTNNA2/VPS35/XRCC1/RBFOX1/SLC1A3/UBA5/ZMPSTE24/AARS1/POU4F3/JPH4/MYH7/ABL1/RBFOX2/SLC8A3/CHD8/TNNC2/HERC1/NBN/DMPK/TNNT1/MYH14/GRIN2D/COMP/HOXA1/DVL1/CDH23/RPS6KB1/CNTNAP1/MYH3/GLRB/KCNA1/C12orf57/FGF12/TNNC1/TNR/NR4A1/KCNJ2/TCF15/SLURP1/PNKD/ADORA2A/HOXD10/TNNI3/TNNT3/TNNI2/NPAS1/GCH1/DLG4/ATP8A2/MYH8/SPART/AGTPBP1/CHRND/MYO7A/STRA6/CHRNA1/PEX5/ASCL1/…	152
BP	GO:0070507	regulation of microtubule cytoskeleton organization	152/16952	152/18800	1.38206e-07	3.00467e-06	1.9533e-06	FKBP4/PAFAH1B1/PKD1/TACC3/STMN4/PHLDB1/SPAST/PARP3/EPHA3/TPR/RNF4/RHOA/NAV3/ROCK1/RASSF1/GBA2/MARK2/CLASP1/SPAG5/CAMSAP3/MAP2/GSK3B/CYLD/CHMP2B/MAPRE3/CHMP5/TPX2/HDAC6/ABL1/RASSF7/NIN/RAE1/SPEF1/MAPRE1/CHMP4B/MID1/ARHGEF7/STMN2/TUBB4A/FSD1/CLIP3/MET/MPDZ/GIT1/RANGRF/SLAIN2/TRPV4/CDKN1B/SENP6/CEP70/APC2/CHMP3/ARHGEF2/STMN1/CAMSAP2/VPS4B/KIF18A/GPSM2/EML2/AKAP9/GNAI1/TTBK2/FGF13/MAP1S/CAMSAP1/CHMP2…	152
BP	GO:0007018	microtubule-based movement	383/16952	395/18800	1.41305e-07	3.0616e-06	1.99031e-06	SLC22A16/ZMYND10/PAFAH1B1/DNAH9/SPAST/IFT88/DNAH5/STAU2/RAB27B/OFD1/KATNIP/DTNBP1/MAP4/KIF1B/SYNE2/ATP2B4/INTS13/SPA17/AP3D1/ROPN1/PRKCZ/KIF2A/AP3M2/CFAP20/CDC42/FBXW11/NDE1/TACR2/KIFAP3/CAMSAP3/SPAG6/DYNC1I2/MAP2/PCM1/KIF22/RABL2B/RFX3/RAB21/DNAAF6/APOB/KIF3C/NME8/KIF9/CFAP61/KIF16B/IGBP1/KIF4A/TEKT2/HDAC6/IFT74/PLA2G3/DNAL4/TTLL1/NEFH/CACNA1I/IFT27/HIF1A/PLTP/IFT52/SPEF1/KIF3B/EPPIN/ARMCX3/AP3B…	383
BP	GO:0043410	positive regulation of MAPK cascade	473/16952	491/18800	1.45473e-07	3.14124e-06	2.04208e-06	WNT16/CFLAR/CALCR/DVL2/DHX33/CX3CL1/CCL26/NOX1/SPAG9/MAPK8IP2/TENM1/CD4/IGF1/MARCO/CD74/HGF/RB1CC1/CD44/MAP2K3/CASR/FLT4/KITLG/ARHGEF5/EIF2AK2/TRAF1/HIPK2/ABCA7/SPI1/FGFR2/PRKCZ/ROCK1/FGFR3/DRD4/FGF10/NDST1/CDC42/EPHA8/FCGR2B/PDE8A/FERMT2/MAP3K13/MYDGF/SEMA3A/FGF4/TRAF4/MAP2K7/FGFR1/EDN1/FGF20/TP73/PSEN1/PTPRC/TRAF5/OPRK1/MAP3K4/NOX4/MT3/P2RX7/ERP29/ICAM1/THPO/TGFB2/IL11/TREM2/JAK2/ABL1/NRP1/GADD…	473
BP	GO:0032886	regulation of microtubule-based process	245/16952	249/18800	1.46707e-07	3.15717e-06	2.05244e-06	FKBP4/MARK4/PAFAH1B1/PKD1/BRCA1/TACC3/STMN4/PHLDB1/SPAST/PARP3/EPHA3/TPR/RNF4/RHOA/NAV3/ROCK1/RASSF1/GBA2/CFAP20/MARK2/CLASP1/TACR2/WDR62/SPAG5/CAMSAP3/MAP2/GSK3B/XPO1/CYLD/CHMP2B/MAPRE3/CHMP5/KLHL42/AURKA/TPX2/KIF9/IGBP1/HDAC6/SIRT1/ABL1/RASSF7/NEFH/NIN/RAE1/SPEF1/MAPRE1/CHMP4B/EPPIN/CEP76/MID1/ARHGEF7/NUBP1/STMN2/TUBB4A/FSD1/CLIP3/CFAP69/DNAH11/MET/MPDZ/GIT1/TRIM37/KAT2A/RANGRF/SLAIN2/CHORDC1/T…	245
BP	GO:0001819	positive regulation of cytokine production	458/16952	475/18800	1.49365e-07	3.20354e-06	2.08258e-06	FGR/DHX33/ABCC8/CX3CL1/NOS2/NOX1/CD4/TYROBP/BRCA1/NR1H4/POLR3B/CD6/ISL1/SLC11A1/CD74/HGF/NLRP2/KPNA6/BTN3A1/IFNGR1/POU2F2/FLT4/FOXP3/CYBA/EIF2AK2/SPHK2/CASP8/PRKCQ/CD84/PRKCZ/HYAL2/BCL3/RORA/PANX2/PTGS2/TBX21/TXK/IL4R/DDX1/PSEN1/HSP90AA1/PTPRC/IL12RB2/C1QTNF3/PIBF1/FCN1/WNT11/MAVS/P2RX7/OAS1/IRAK3/NLRC4/NLRP1/CD200/TREM2/SIRT1/JAK2/IL12RB1/ABL1/DDT/OSM/PLA2G3/XBP1/HMOX1/HIF1A/NFATC4/CD40/FERMT1/R…	458
BP	GO:0007249	I-kappaB kinase/NF-kappaB signaling	282/16952	288/18800	1.52533e-07	3.26053e-06	2.11962e-06	TSPAN6/CASP10/CFLAR/MAP3K14/CX3CL1/CD4/BTK/FYN/PPP5C/LTF/NR1H4/UFL1/ZMYND11/ATP2C1/CD74/BIRC3/TNIP3/TAB2/TRAF1/TRAF3IP2/SPHK2/CASP8/TNFRSF1A/RHOA/ROCK1/BCL3/RORA/TFRC/ALPK1/HACD3/TRAF4/EDN1/DDX1/MID2/TRAF5/ERC1/GSTP1/ZFAND6/FKBP1A/MAVS/MUL1/ESR1/TMEM101/RNF31/CAPN3/TREM2/SIRT1/ABL1/LGALS1/HMOX1/PPM1A/NFKBIA/CD40/VAPA/RIOK3/TLR8/CCDC22/PIM2/NDFIP2/TRADD/USP10/UBE2I/PYCARD/RIPK2/IKBKB/EEF1D/NFKBIB/…	282
BP	GO:1902850	microtubule cytoskeleton organization involved in mitosis	151/16952	151/18800	1.53407e-07	3.26824e-06	2.12464e-06	POLDIP2/PAFAH1B1/PAX6/PKD1/ZNF207/TACC3/SPAST/TUBG2/SPDL1/PARP3/TPR/MAP4/INTS13/EML1/RHOA/KIF2A/FGF10/SMC1A/FBXW11/NDE1/CLASP1/WDR62/NDC80/PIBF1/CHMP2B/CHMP5/ZW10/AURKA/TPX2/NSFL1C/NUDC/KIF4A/AAAS/EFHC1/MISP/SUN2/MYBL2/RAE1/KIF3B/CHMP4B/CEP192/STAG2/RAB11A/DCTN6/ARHGEF10/CCDC61/AURKC/FSD1/BCCIP/SMC3/KPNB1/CEP126/TTK/CENPA/CHMP3/WRAP73/CDC20/STMN1/NEK2/STAG1/PTPA/NEK6/VPS4B/GPSM2/STIL/SBDS/DLGAP5/…	151
BP	GO:0007416	synapse assembly	179/16952	180/18800	1.54611e-07	3.28291e-06	2.13418e-06	PLXND1/GABRA1/MUSK/CDH1/STAU2/CBLN4/NTN1/SDK2/VPS35/ADD2/GPC4/MEF2C/PCDHB4/ACHE/NRCAM/CRKL/SIX4/ADNP/OXT/SYNDIG1/SRPX2/CBLN1/EEF2K/DVL1/SPOCK2/DKK1/ASIC2/ABI3/NRXN2/NECTIN1/CUX2/MDGA1/PCDHB2/PCDHB3/PCDHB5/PCDHB6/GABRG2/WNT5A/EIF4G1/GNPAT/RAB29/PCDH17/PCDHB10/PCDHB14/GHSR/SLITRK3/OBSL1/RAB17/EFNB2/FLRT3/LRFN3/SIX1/LRRC4/FGF13/LRRC4B/MAP1B/EPHB2/LRP4/ADGRB3/EPHA7/GJA10/DBNL/TLR2/SDCBP/CLSTN3/AMIGO2…	179
BP	GO:0071692	protein localization to extracellular region	349/16952	359/18800	1.66057e-07	3.51423e-06	2.28455e-06	CFTR/CYP51A1/BAD/M6PR/ICA1/CD38/ABCC8/PAFAH1B1/NOS2/RHBDF1/BAIAP3/TFAP2B/GIPR/SYT7/NR1H4/ALOX5/ISL1/IGF1/NR1H3/EIPR1/CASR/LTBP1/NNAT/PTPRN/CBLN4/TM7SF3/SLC12A2/CYB5R4/ACSL4/VPS35/GAL/DRD4/RAB27A/SEL1L/SREBF1/LLGL2/TACR2/SRI/PTPN23/PIK3C3/AFM/RFX3/AACS/C1QTNF3/OXCT1/REST/RAB10/ACHE/DNM1L/P2RX7/SLC8B1/SIRT4/ERP29/RAB11FIP3/EXOC1/RAPGEF4/CD200/EZR/TGFB2/TREM2/JAK2/PCSK5/LRP5L/PICK1/RHBDD3/CHGA/HIF1A…	349
BP	GO:0002064	epithelial cell development	201/16952	203/18800	1.82663e-07	3.82752e-06	2.48822e-06	BAD/SOX8/PAX6/CCDC88C/VIM/ARID4A/VCL/ROS1/FOXP3/ARID4B/PRDM1/TNFRSF1A/ROCK1/TP63/FOSL2/RARB/TIGAR/RAPGEF3/RFX3/PGR/GSK3B/GRHL2/FAT1/ATRX/AKR1B1/B4GALT1/ADD1/ICAM1/ESR1/EZR/IFT74/PDGFB/HIF1A/HNF4A/JAG1/PPP1R16B/VSIG1/GATA1/FNDC3A/KLF5/TJP1/IKBKB/TJP3/GSK3A/SIPA1L3/CDK6/MET/HOXA5/HOXA13/C1GALT1/PLOD3/RHEB/RAPGEF1/ACTA2/NKX3-2/RAPGEF2/EXPH5/WNT5B/BMP5/VEGFA/PDE4D/WNT5A/ARHGEF26/IL1A/EPB41L5/TFCP2L1/…	201
BP	GO:0060541	respiratory system development	201/16952	203/18800	1.82663e-07	3.82752e-06	2.48822e-06	ITGA3/PKD1/FLT4/RC3H2/FGFR2/FGF10/JMJD6/CDC42/SREBF1/GLI2/CELSR1/TULP3/HSPB11/PGR/GRHL2/WNT11/ADAMTS2/TBX5/TMEM38B/MAPK1/TAB1/EP300/SIX4/CTSZ/SMCHD1/LAMA1/PHEX/FGF9/MAPK3/SMPD3/ESRP2/CRISPLD2/FOXF1/RPGRIP1L/CTSH/RAB3A/DLX5/WNT2/HOXA5/AIMP2/PLOD3/AGR2/GLI3/LHX3/BMPR1A/LIPA/FGF8/PHOX2B/FBXW7/PTGES3/GLI1/LTA4H/TIMELESS/PTK7/SRF/VEGFA/MAN2A1/LOX/FGF1/PDGFRB/NPHP3/WNT5A/HES1/ACVR2B/CLCN2/ITGB6/LOXL3/I…	201
BP	GO:0071383	cellular response to steroid hormone stimulus	201/16952	203/18800	1.82663e-07	3.82752e-06	2.48822e-06	CFLAR/TFPI/FKBP4/KDM1A/CRY1/BRCA1/KDM5D/CALCOCO1/RNF14/UFL1/ISL1/ATP1A2/LMO3/PLPP1/RHOA/NEDD4/ATP2B1/TP63/PIAS2/EDN1/UBA5/PGR/REST/TFAP4/ESR1/HDAC6/SIRT1/JAK2/SOX10/DDX17/RBFOX2/EP300/PCK2/BMP7/RHOXF1/ACOD1/TRIP4/VPS18/SFRP1/PLAT/UBR5/URI1/ATP1A3/GHRHR/KDM4C/ZMIZ1/RPS6KB1/DDX5/UFSP2/HSPA8/SCGB2A2/PTGES3/CNOT2/RWDD1/ADTRP/PPARD/NR2E1/NR3C1/UBE3A/FOXP1/ACVR1/KDM3A/ERRFI1/PARK7/HDAC1/PADI2/ARID1A/SG…	201
BP	GO:0060041	retina development in camera-type eye	149/16952	149/18800	1.89008e-07	3.94747e-06	2.5662e-06	SOX8/USH1C/PROM1/PAX6/TFAP2B/DTNBP1/LAMC3/ATP2B4/HIPK2/SDK2/JMJD6/ATP2B1/PAX2/DCX/GNB1/PSEN1/IMPG2/SMARCD3/ACHE/BAX/XRN2/RPGRIP1/TGFB2/PDE6C/NRP1/LRP5L/HIF1A/VSX1/CELF4/LAMA1/RS1/RPGRIP1L/RP1/CALB1/SLC17A7/TSPAN12/CASP2/SLC1A1/LHX2/NAGLU/NECTIN1/TCIRG1/MDM1/TULP1/NR2E1/PRPH2/MAN2A1/GRM6/PDGFRB/GNAT1/RPL24/ACVR2B/CLCN2/DLX2/VAX2/RPE65/PROX1/TGIF2/TTLL5/HPCA/NEUROD4/PFDN5/USP45/OBSL1/NDP/SOX9/MED1/…	149
BP	GO:1903320	regulation of protein modification by small protein conjugation or removal	242/16952	246/18800	1.91652e-07	3.98961e-06	2.59359e-06	GCLC/KDM1A/MYCBP2/CRY1/RPS20/SPRTN/FYN/BRCA1/UFL1/BIRC3/PIAS1/CUL3/PHF23/DCUN1D1/HSPA5/MAGEC2/MAPK9/HERPUD1/ATG5/U2AF2/HMG20B/HDAC4/UBE2D1/CHFR/SART3/ITCH/TOLLIP/PSEN1/HSP90AA1/CDC14B/WDR70/DNAJA1/HUWE1/FKBP1A/OTUB2/MUL1/CAPN3/HSP90AB1/ABL1/TSPO/RASD2/RBX1/HIF1A/BIRC7/TRIB3/SMAD7/PSMD10/XIAP/NDFIP2/N4BP1/AXIN1/STUB1/UBE2I/RNF40/RIPK2/UBR5/PIAS4/FZR1/NOP53/GSK3A/CAV1/AIMP2/LIMK1/TGFBR1/GTPBP4/UBE2…	242
BP	GO:0019722	calcium-mediated signaling	200/16952	202/18800	2.00885e-07	4.16819e-06	2.70969e-06	PDK2/SELE/CD4/BTK/PTBP1/CD22/IGF1/ATP1A2/HOMER3/ATP2B4/ERBB3/TRPM5/LMCD1/PRKACA/ADGRL1/NFATC3/TMEM38A/EDN1/PTPRC/GSK3B/P2RX5/ZMPSTE24/CHERP/LAT2/P2RX7/SLC9A1/MCOLN1/TMEM38B/TREM2/NFATC4/SLA2/NFATC2/GPR143/NFAT5/HOMER2/NCALD/DMPK/GRIN2D/PPP3CB/PPP1R9B/BST1/P2RX3/CAMKK2/CCR6/SELENOK/CCL20/ZAP70/POMC/FHL2/PLEK/NR5A2/GBP1/RCAN3/SLC8A2/CASQ2/FKBP1B/TNFSF11/PTK2B/PPP3CC/ADGRB2/CCRL2/CCR2/HPCA/CXCR4/PTG…	200
BP	GO:0052126	movement in host environment	176/16952	177/18800	2.08157e-07	4.30506e-06	2.79866e-06	FUCA2/CD4/CD74/SERPINB3/HYAL2/TFRC/PVR/SCARB1/TSG101/RAB7A/ITCH/MID2/ITGB5/CHMP2B/FCN1/EPS15/CHMP5/SIGLEC1/ICAM1/CD209/TYRO3/NRP1/LGALS1/SLC10A1/AVP/CHMP4B/VAPA/HTR2A/KPNA3/VPS18/CLEC4M/SLC1A5/CAV2/CAV1/TRIM14/EFNB3/CBL/NECTIN1/CD81/SELPLG/SNX3/TRIM38/EXOC2/HAVCR1/CD86/PIKFYVE/ITGB6/CHMP3/TRIM62/SLAMF1/CR2/CD46/VAMP8/VPS4B/IDE/TRIM25/TRIM6/CD80/ZNF639/CXCR4/WWP1/NUP153/EFNB2/CDHR3/LDLR/NECTIN2/AC…	176
BP	GO:0031330	negative regulation of cellular catabolic process	260/16952	265/18800	2.09592e-07	4.31092e-06	2.80247e-06	POLDIP2/CSDE1/HFE/SLC11A1/HGF/GABARAPL2/TIMP2/NSUN2/CLEC16A/PHF23/THRAP3/TAB2/USP36/TRAF3IP2/ATP2B4/YBX3/LZTS1/HIPK2/CTSA/YBX1/ELAVL1/KDM4A/ROCK1/SIRT2/VPS35/PTPN3/PABPC1/CSNK2A2/ACACB/LAMP3/TIGAR/OPHN1/PSEN1/PKP1/TRAF5/MTMR2/MT3/FUS/SCFD1/HNRNPC/DAZL/WAC/TREM2/HSP90AB1/CIRBP/KLHL22/TIMP3/HMOX1/TSPO/CSNK2A1/E2F1/CHMP4B/CST3/USP14/MTMR8/FMR1/TIMP1/N4BP1/TSC2/HERC1/BMF/LAPTM4B/MTMR9/SNRNP70/SGTA/NO…	260
BP	GO:0046467	membrane lipid biosynthetic process	148/16952	148/18800	2.09793e-07	4.31092e-06	2.80247e-06	DPM1/AGK/ALDH3B1/PIGQ/ST3GAL1/ELOVL5/PIGV/SPHK2/ELOVL1/PLPP1/PIGB/HACD3/ACER3/PIGS/P2RX7/SPTLC1/CERS4/PIGH/SPTLC2/PIGU/VAPA/ST8SIA5/FA2H/ASAH1/PRKD2/ABCA2/P2RX1/PIGL/CWH43/OSBP/ST3GAL4/ST8SIA1/ST8SIA4/ST3GAL5/PRKD3/ST6GALNAC5/B4GALT6/ELOVL4/PIGZ/KDSR/ELOVL3/B4GALT4/ORMDL2/PIGT/TM9SF2/ST3GAL3/SGPP1/GAL3ST1/A4GALT/ORMDL1/PRKAA1/ALDH3B2/PEMT/CSNK1G2/LARGE1/B4GALNT1/SMPD2/PIGC/SMPD4/ST6GALNAC4/DPM2/C…	148
BP	GO:0032271	regulation of protein polymerization	199/16952	201/18800	2.20912e-07	4.52479e-06	2.94151e-06	FKBP4/BAIAP2L1/CCL26/SCIN/TENM1/TMSB10/CAPG/ELN/CYFIP2/NCKAP1/ARFGEF1/RHOA/NAV3/PFN2/SPTB/GBA2/NCK2/CLASP1/ADD2/DLG1/CAMSAP3/PAK3/CAPZB/MAP2/CARMIL1/HSP90AA1/SSH1/MAPRE3/CTTN/ADD1/ARHGAP28/PLEKHG2/ABL1/TRIOBP/NIN/HCK/MAPRE1/ARHGEF7/CORO1A/COTL1/PYCARD/STMN2/TUBB4A/CLIP3/MTPN/MET/CCL24/KANK1/GIT1/CSF3/PFN1/RANGRF/SLAIN2/CRACD/AMBRA1/ARPC3/CDKN1B/DBN1/SPTBN1/CAPZA1/STMN1/CAMSAP2/ABITRAM/PTK2B/NCKAP…	199
BP	GO:0031056	regulation of histone modification	175/16952	176/18800	2.29832e-07	4.67741e-06	3.04072e-06	NFYA/KDM1A/KMT2E/PAF1/JARID2/AASS/AKAP8L/BRCA1/ISL1/SNAI2/PHF20/ZZZ3/FOXP3/HPF1/ATG5/SPHK2/KDM4A/NFYC/SPI1/SREBF1/KDM5A/SART3/RIF1/WDR70/ZMPSTE24/ATRX/DNMT3B/NOS1/OTUB2/SIRT1/SMARCB1/SNW1/RPS6KA5/SUV39H1/FMR1/MAPK3/CTCF/KAT8/RNF40/UBR5/PIH1D1/AKAP8/PRKD2/KDM4C/GATA3/MAPK8/KAT2A/SUPT6H/PPARGC1A/ZNF451/PHF1/VEGFA/MACROH2A1/BCL6/KANSL3/GCG/KDM3A/PARK7/DR1/KMT2A/MYB/UBE2B/SET/PHF19/KANSL1/NFYB/TWIST1…	175
BP	GO:1902905	positive regulation of supramolecular fiber organization	175/16952	176/18800	2.29832e-07	4.67741e-06	3.04072e-06	CX3CL1/BAIAP2L1/CCL26/SCIN/TENM1/WAS/SPAST/MYOC/ARHGEF5/NCKAP1/LIMCH1/RHOA/NAV3/PFN2/CDC42/NCK2/WDR1/FERMT2/CLASP1/ARHGEF10L/DLG1/ACTN2/EDN1/RAPGEF3/CARMIL1/PSEN1/CTTN/WNT11/PXN/ABL1/NRP1/PPM1F/NIN/HCK/MAPRE1/RGCC/PYCARD/SFRP1/STMN2/ARHGEF10/MET/CCL24/WASL/LIMK1/TGFBR1/TESK1/GIT1/CSF3/PFN1/SLAIN2/CRACD/TRPV4/CDKN1B/WASF1/SEMA5A/TACR1/CCDC88A/PLEK/PROX1/APOA1/CCN2/ITGB1BP1/TGFB3/CLU/SORBS3/PTK2B/N…	175
BP	GO:1902105	regulation of leukocyte differentiation	277/16952	283/18800	2.32593e-07	4.70902e-06	3.06127e-06	BAD/TMEM176A/CYP26B1/PGLYRP1/CD4/BTK/TYROBP/LTF/CD74/RUNX3/HMGB3/KITLG/FOXP3/RC3H2/PRDM1/CASP8/AP3D1/CLDN18/RHOA/PRKCZ/CBFB/TFE3/FSTL3/FCGR2B/TBX21/GLI2/IL4R/GPR137B/CEACAM1/TCF7/PTPRC/TESC/LAG3/PPP2R3C/TREM2/IL12RB1/ABL1/PLA2G3/XBP1/FBXO7/SOS2/ACIN1/RASSF2/SMAD7/NKAP/RIPK2/SFRP1/IL7/CLPTM1/IL4I1/LILRB1/TGFB1/JAK3/CDK6/TMEM176B/GLI3/GATA3/VSIR/ZMIZ1/KAT2A/FOXN1/IL2/FBXW7/ZBTB16/CRTAM/MDK/AMBRA1/I…	277
BP	GO:0050796	regulation of insulin secretion	147/16952	147/18800	2.32864e-07	4.70902e-06	3.06127e-06	CFTR/BAD/ICA1/CD38/ABCC8/NOS2/BAIAP3/TFAP2B/GIPR/SYT7/NR1H4/ALOX5/ISL1/EIPR1/CASR/NNAT/TM7SF3/ACSL4/SREBF1/SRI/RFX3/AACS/OXCT1/REST/SLC8B1/SIRT4/JAK2/LRP5L/PICK1/CHGA/HIF1A/PCK2/HNF4A/CDK16/SYTL4/STX4/SFRP1/STX1A/GCK/PPP3CB/OSBP/CPT1A/TCIRG1/PSMD9/IFNG/PPARD/GPLD1/GCG/KLF7/HMGN3/CNR1/GPR68/FKBP1B/SERP1/GHSR/ACVR1C/PFKFB2/SOX4/IL1B/FOXA2/FFAR1/NR1D1/KCNA5/TRPM4/ANO1/NR0B2/PER2/SNAP25/ARNTL/MTNR1B/…	147
BP	GO:0007254	JNK cascade	174/16952	175/18800	2.53755e-07	5.11525e-06	3.32536e-06	WNT16/PAFAH1B1/NOX1/MAPK8IP2/MAP4K3/ZMYND11/RB1CC1/CASR/FLT4/MAPK9/TRAF1/SERPINB3/HIPK2/MAP2K4/CDC42/MAP4K4/FCGR2B/MAP3K13/HACD3/SEMA3A/TRAF4/MAP2K7/ITCH/MAGI3/PHLPP1/STRADB/TRAF5/CYLD/GSTP1/MECOM/DNAJA1/MAP3K20/SH2D3C/GADD45B/CRKL/BIRC7/RASSF2/XIAP/AXIN1/PYCARD/RIPK2/SFRP1/STK3/MAP4K1/NOD1/FKTN/AMBP/MAPK8/DUSP3/NFKB1/MAPK10/HIPK3/TRPV4/DUSP16/LTBR/TPD52L1/DUSP22/WNT5A/IL1A/ATF2/GADD45A/SLAMF1/MM…	174
BP	GO:0106106	cold-induced thermogenesis	146/16952	146/18800	2.5847e-07	5.17752e-06	3.36584e-06	KDM1A/YBX2/ADIPOR2/NR1H3/ADRB1/TFE3/IL4R/SIRT6/NRDC/ACHE/GNAS/CNOT3/FH/JAK2/SCD/OXT/ZNF516/ZNF423/DECR1/NOVA2/FGF21/CAV1/GRB10/RHEB/MAP2K6/DHRS7B/PHOX2B/UCP1/PPARGC1A/PRKAB1/ACOT13/VEGFA/LAMA4/ARRDC3/NPR3/LNPEP/PRLR/IL4/ACVR2B/ACADL/KDM3A/IL18R1/PLCL1/EPAS1/ALMS1/DOCK7/LEPR/MFN2/MFAP2/STK11/ELOVL3/CCR2/CXCR4/DBH/G0S2/ID1/THRA/NR1D1/ATF4/GADD45G/NR1H2/PRKAB2/PER2/KDM6B/PEMT/ARNTL/LPIN1/APC/CD36/AP…	146
BP	GO:0120161	regulation of cold-induced thermogenesis	146/16952	146/18800	2.5847e-07	5.17752e-06	3.36584e-06	KDM1A/YBX2/ADIPOR2/NR1H3/ADRB1/TFE3/IL4R/SIRT6/NRDC/ACHE/GNAS/CNOT3/FH/JAK2/SCD/OXT/ZNF516/ZNF423/DECR1/NOVA2/FGF21/CAV1/GRB10/RHEB/MAP2K6/DHRS7B/PHOX2B/UCP1/PPARGC1A/PRKAB1/ACOT13/VEGFA/LAMA4/ARRDC3/NPR3/LNPEP/PRLR/IL4/ACVR2B/ACADL/KDM3A/IL18R1/PLCL1/EPAS1/ALMS1/DOCK7/LEPR/MFN2/MFAP2/STK11/ELOVL3/CCR2/CXCR4/DBH/G0S2/ID1/THRA/NR1D1/ATF4/GADD45G/NR1H2/PRKAB2/PER2/KDM6B/PEMT/ARNTL/LPIN1/APC/CD36/AP…	146
BP	GO:0001763	morphogenesis of a branching structure	197/16952	199/18800	2.67115e-07	5.3007e-06	3.44592e-06	PLXND1/HOXA11/SOX8/PKD1/BTBD7/MKS1/SNAI2/HGF/CASR/PRDM1/TIE1/FGFR2/FGF10/TP63/MAP3K13/GLI2/NTN4/SEMA3A/SEMA3C/CELSR1/DLG1/PAX2/SIRT6/EDN1/PGR/GRHL2/TMED2/ESR1/ABL1/NRP1/LRP5L/SOX10/SIX4/NFATC4/STK4/BMP7/CTSZ/LAMA1/ESRP2/FOXF1/SALL1/CTSH/EYA1/SFRP1/RASIP1/MET/WNT2/HOXA5/HOXA13/GLI3/ENG/FGF8/AREG/MDK/VDR/TIMELESS/SRF/VEGFA/FGF1/WNT5A/PLXNA1/ACVR1/RTN4/WNT6/DLX2/KDM5B/PROX1/TCF21/PKD2/BCL11A/GNA13/M…	197
BP	GO:0008154	actin polymerization or depolymerization	197/16952	199/18800	2.67115e-07	5.3007e-06	3.44592e-06	BAIAP2L1/CCL26/SCIN/GAS7/TENM1/WAS/TMSB10/CAPG/ARHGAP6/ELN/LIMA1/TTC17/CYFIP2/NCKAP1/ARFGEF1/RHOA/PFN2/SPTB/GBA2/NCK2/WDR1/ADD2/DLG1/PAK3/ACTN2/CAPZB/CARMIL1/SSH1/CTTN/ADD1/ARHGAP28/PLEKHG2/JAK2/ABL1/SH3BP1/TRIOBP/HCK/CORO1A/COTL1/PYCARD/MTPN/COBL/CCL24/WASL/KANK1/CXCL12/CSF3/PFN1/PPP1R9B/CRACD/ARPC3/WASF1/SEMA5A/DBN1/SPTBN1/WIPF1/PLEK/CAPZA1/ABITRAM/WASHC3/PTK2B/GHSR/PIK3CA/CIT/NCKAP1L/PREX1/ARH…	197
BP	GO:0071674	mononuclear cell migration	197/16952	199/18800	2.67115e-07	5.3007e-06	3.44592e-06	CD99/ITGAL/CX3CL1/CCL26/ALOX5/ARHGEF5/WNK1/SLC12A2/SPI1/RHOA/CDC42/STK10/TBX21/SLC8B1/ICAM1/CD200/HSD3B7/MADCAM1/CRKL/MAPK1/PDGFB/CTSG/LGMN/ASB2/CD99L2/FLT1/MAPK3/CCL22/CCL17/PYCARD/IL27RA/RPS19/PIK3CG/CCL24/WASL/SERPINE1/RARRES2/DOCK8/CREB3/GATA3/CXCL12/C1QBP/CCL7/CCL2/CCL8/CCL1/CRTAM/MDK/CALCA/TRPV4/ADTRP/RIPOR2/BMP5/CCR6/IL4/SELENOK/WNT5A/CCL20/ZAP70/ITGA4/SLAMF1/PADI2/ARTN/DUSP1/TNFSF11/PTK2B…	197
BP	GO:0071241	cellular response to inorganic substance	218/16952	221/18800	2.75379e-07	5.43084e-06	3.53052e-06	BAD/AOC1/CFLAR/HFE/SYT7/DDX11/DPEP1/SYT13/RTF2/CDH1/HSPA5/GUCA1A/MAPK9/RAD51/GUCY1B1/SLC12A2/SYT1/MEF2A/RASGRP2/PTGS2/TIGAR/EDN1/DNM2/MEF2C/ATRX/SLC25A24/CPNE3/MT3/ADD1/MCOLN1/TF/CAPN3/MAPK1/HMOX1/TSPO/LGMN/CPNE6/NFATC4/MMP9/MAP1LC3A/GLRA2/FMR1/MAPK3/MT4/SMPD3/EEF2K/SYT17/RASA4/TFR2/SLC1A1/MAPK8/PPIF/HSD17B1/SYT10/KCNA1/CDKN1B/RASAL1/TIMELESS/GPLD1/OGG1/WNT5A/ECT2/ABCB6/SUMO1/NFE2L2/MTR/CREB1/PKD…	218
BP	GO:0097191	extrinsic apoptotic signaling pathway	218/16952	221/18800	2.75379e-07	5.43084e-06	3.53052e-06	GCLC/BAD/CFLAR/CX3CL1/TNFRSF12A/BRCA1/ZMYND11/BID/IGF1/SNAI2/HGF/RB1CC1/GCLM/FAS/TNFRSF1B/BAK1/CTNNA1/KITLG/TRAF1/CASP8/EYA2/ERBB3/SPI1/SP100/TNFRSF1A/HYAL2/FGFR3/FGF10/FGFR1/PTPRC/DELE1/STRADB/GSK3B/CYLD/GSTP1/CTTN/BAX/P2RX7/ICAM1/ITGA6/ZC3HC1/RFFL/TGFB2/JAK2/NRP1/MKNK2/TIMP3/HMOX1/STK4/PAK5/SRPX/GATA1/TRADD/PYCARD/STX4/EYA1/SFRP1/STK3/IL7/TNFRSF10A/TGFB1/PPP2R1A/GSK3A/CAV1/CASP2/SERPINE1/TGFBR1…	218
BP	GO:0070646	protein modification by small protein removal	173/16952	174/18800	2.80158e-07	5.50805e-06	3.58071e-06	ZRANB1/USP2/USP28/USP36/USP13/TAF2/ATXN3/OTUD5/SART3/USP33/ITCH/SENP1/CYLD/USP40/ATXN7L3/UIMC1/OTUB2/USP48/JOSD1/DESI1/USP14/USP11/SUPT20H/USP10/USP31/NOP53/BABAM1/MINDY4/TAF6/USP42/KAT2A/USP46/COPS7A/USP5/SENP6/USP4/USP9Y/WDR48/PSMD14/USP34/PARK7/UCHL5/USP35/TNFAIP3/UCHL3/SENP5/SUPT7L/ENY2/TAF12/COPS5/DESI2/USP45/ATXN3L/STAMBP/USP22/USP9X/MINDY2/USP6/TAF4/USP29/TRIM21/USPL1/USP26/USP30/USP15/TAF…	173
BP	GO:0007612	learning	145/16952	145/18800	2.8689e-07	5.60579e-06	3.64425e-06	PRKAR2B/ABCC8/MAPK8IP2/FYN/ATP1A2/NRXN3/UBA6/CTNS/ABCA7/PTGS2/TACR2/RAPGEF3/CIC/OPRK1/DDHD2/JPH4/AAAS/ABL1/LGMN/HIF1A/SLC8A3/NTSR1/PAK5/PGRMC1/NDRG4/ADAM2/PTN/NPTX2/SLC1A1/PPP3CB/DKK1/GIT1/PPP1R9B/IFT20/NRXN2/ASIC1/SRF/HMGCR/UBE3A/BCHE/TANC1/TACR1/CHST10/TNR/B4GALT2/SLC8A2/PDE1B/DBH/SLC12A5/ATP8A1/ATXN1/OPRL1/LRRN4/EIF2AK4/FGF13/C1QL1/PPT1/PPP1R1B/DLG4/SNAP25/SYT11/EPHB2/KRAS/MEIS2/ADGRB3/AGT/TAC…	145
BP	GO:0031023	microtubule organizing center organization	145/16952	145/18800	2.8689e-07	5.60579e-06	3.64425e-06	MARK4/PAFAH1B1/CEP68/BRCA1/CNTLN/SDCCAG8/PPP1R12A/CROCC/FBXW11/NDE1/CLASP1/TUBE1/WDR62/USP33/PCM1/NDC80/XPO1/CHMP2B/CHMP5/AURKA/NSFL1C/HAUS4/SIRT1/RANBP1/NIN/KIF3B/CHMP4B/CEP76/CEP192/PARD6A/NUBP1/CCP110/CEP152/ARHGEF10/CCDC61/MPDZ/TRIM37/KAT2A/CHORDC1/MDM1/CEP72/KAT2B/CHMP3/ALMS1/GADD45A/SSX2IP/NEK2/PKD2/VPS4B/CDK2/STIL/PARD6B/KIF25/CEP250/XRCC3/UXT/FOXJ1/SGO1/CEP85/CHMP2A/CHMP1A/HAUS8/KIF3A/PAT…	145
BP	GO:0032388	positive regulation of intracellular transport	196/16952	198/18800	2.93701e-07	5.72133e-06	3.71936e-06	TENM1/FYN/RUFY3/EHD2/EIPR1/CDH1/RIPOR1/TPR/USP36/RIOK2/IPO5/HYAL2/NEDD4/CSNK2A2/CDC42/PRKACA/PTGS2/PTPN23/SPAG5/ACTN2/MAP2/PCM1/SAR1A/RAPGEF3/RAB21/PSEN1/GSK3B/RBM22/HUWE1/MTMR2/EDEM2/MAVS/RNF31/EZR/HSP90AB1/JAK2/SH3GLB1/HPS4/MIEF1/MLC1/GZMB/PPM1A/TM9SF4/EMD/CEMIP/ZDHHC2/ZFAND1/UBR5/OAZ1/PDCD5/AKT2/BBC3/TGFB1/PIK3R2/GSK3A/GLI3/MAPK8/YWHAE/UBE2D3/FBXW7/ZPR1/EHD1/CD81/IFNG/CPSF6/C2CD5/MAPK14/TMEM30…	196
BP	GO:0035592	establishment of protein localization to extracellular region	341/16952	351/18800	3.08406e-07	5.98854e-06	3.89307e-06	CFTR/CYP51A1/BAD/M6PR/ICA1/CD38/ABCC8/PAFAH1B1/NOS2/RHBDF1/BAIAP3/TFAP2B/GIPR/SYT7/NR1H4/ALOX5/ISL1/IGF1/NR1H3/EIPR1/CASR/NNAT/PTPRN/CBLN4/TM7SF3/SLC12A2/CYB5R4/ACSL4/VPS35/GAL/DRD4/RAB27A/SEL1L/SREBF1/LLGL2/TACR2/SRI/PTPN23/PIK3C3/AFM/RFX3/AACS/C1QTNF3/OXCT1/REST/RAB10/ACHE/DNM1L/P2RX7/SLC8B1/SIRT4/ERP29/RAB11FIP3/EXOC1/RAPGEF4/CD200/EZR/TGFB2/TREM2/JAK2/PCSK5/LRP5L/PICK1/RHBDD3/CHGA/HIF1A/PCK2/…	341
BP	GO:0061013	regulation of mRNA catabolic process	172/16952	173/18800	3.09298e-07	5.98854e-06	3.89307e-06	UPF1/CSDE1/SLC11A1/SAMD4A/VIM/THRAP3/PUM2/RC3H2/TRAF3IP2/YBX3/YBX1/ELAVL1/ROCK1/PABPC1/EXOSC7/MLH1/EXOSC5/TNRC6C/PKP1/TRAF5/TUT7/DIS3/CNOT3/KHSRP/FUS/PCBP4/PABPC4/TNRC6A/ALKBH5/HNRNPC/DAZL/CIRBP/HNRNPM/GTPBP1/TNRC6B/ZC3H14/APEX1/E2F1/FMR1/MYEF2/CACNG7/ZC3HAV1/EXOSC3/CPEB3/LARP4B/CASC3/DCPS/CNOT2/APOBEC1/MAPK14/RBM24/TENT5A/TENT4A/CNOT6/FXR1/FASTKD2/EXOSC8/TARDBP/TENT4B/EXOSC9/AGO2/FASTKD3/CNOT1/P…	172
BP	GO:0030705	cytoskeleton-dependent intracellular transport	195/16952	197/18800	3.22915e-07	6.23324e-06	4.05214e-06	PAFAH1B1/CCDC88C/SPAST/IFT88/STAU2/RAB27B/DTNBP1/KIF1B/SYNE2/AP3D1/PRKCZ/AP3M2/CDC42/FBXW11/NDE1/KIFAP3/CAMSAP3/DYNC1I2/MAP2/PCM1/RABL2B/RAB21/KIF3C/KIF4A/MYO15A/HDAC6/HOOK2/IFT74/SUN2/NEFH/IFT27/HIF1A/IFT52/KIF3B/ARMCX3/AP3B2/SPG11/BLOC1S6/KLC3/CLIP3/TTC26/HSPB1/WASL/APBA1/ARHGAP21/IFT20/HSPA8/MAK/CILK1/WASF1/IFT57/CCDC88A/TRAK2/SFPQ/SSX2IP/KIF17/STK11/IFT46/MREG/WDR35/DYNC2I2/IFT43/IFT81/TUBA1B…	195
BP	GO:0046942	carboxylic acid transport	273/16952	279/18800	3.25528e-07	6.2647e-06	4.0726e-06	SLC7A2/SLC25A13/ABCB4/NOS2/SLC13A2/SLC6A13/SLC6A7/SLC38A5/ATP1A2/SLC7A9/ABCC2/CASR/SLC66A1/CTNS/DTNBP1/MPC1/SLC12A2/DRD4/PLA2G10/SLC6A15/ABCB11/SLC46A1/EDN1/SLC1A3/CEACAM1/PSEN1/LRP2/ATP8B1/SLC27A5/SLCO1A2/P2RX7/SLC23A2/SLC26A4/SLC26A3/ABCC6/SLC17A6/SLC7A8/SLC25A1/PLA2G3/SLC16A8/SLC10A1/HRH3/NTSR1/AVP/OXT/SLC32A1/SLC25A14/SLC25A15/SLC38A7/SLC7A6/ABCC1/SLC7A5/AQP9/SLC17A7/SLC1A6/SLC1A5/SLC1A1/APBA…	273
BP	GO:0009306	protein secretion	340/16952	350/18800	3.33097e-07	6.39104e-06	4.15473e-06	CFTR/CYP51A1/BAD/M6PR/ICA1/CD38/ABCC8/PAFAH1B1/NOS2/RHBDF1/BAIAP3/TFAP2B/GIPR/SYT7/NR1H4/ALOX5/ISL1/IGF1/NR1H3/EIPR1/CASR/NNAT/PTPRN/CBLN4/TM7SF3/SLC12A2/CYB5R4/ACSL4/VPS35/GAL/DRD4/RAB27A/SEL1L/SREBF1/LLGL2/TACR2/SRI/PTPN23/PIK3C3/RFX3/AACS/C1QTNF3/OXCT1/REST/RAB10/ACHE/DNM1L/P2RX7/SLC8B1/SIRT4/ERP29/RAB11FIP3/EXOC1/RAPGEF4/CD200/EZR/TGFB2/TREM2/JAK2/PCSK5/LRP5L/PICK1/RHBDD3/CHGA/HIF1A/PCK2/HNF4…	340
BP	GO:1905475	regulation of protein localization to membrane	171/16952	172/18800	3.41456e-07	6.5122e-06	4.2335e-06	ITGA3/AP2B1/ARHGAP44/FYN/ATP2C1/PRKCH/EPHA3/GOPC/ATP2B4/GPC1/PPP2R5A/PRKCZ/GRIPAP1/PICALM/ACTB/DLG1/GPC4/STX7/HECTD1/EZR/SORBS1/TREM2/ZDHHC8/CRKL/MIEF1/GZMB/VTI1B/PGRMC1/NECAB2/STX4/CSK/CEMIP/ZDHHC2/PDCD5/AKT2/CLIP3/BBC3/TGFB1/AGR2/SLC1A1/MAPK8/ABI3/PPP1R9B/RANGRF/CD81/IFNG/C2CD5/SPTBN1/TMEM59/RAP1A/GBP1/MESD/VAMP8/ITGB1BP1/RHOQ/CRIPT/PLS1/LYPLA1/GHSR/HPCA/RAMP3/LRP1/TNFAIP6/ACSL3/IQSEC2/VIL1/CSR…	171
BP	GO:1990138	neuron projection extension	171/16952	172/18800	3.41456e-07	6.5122e-06	4.2335e-06	SEMA3F/CDKL3/PAFAH1B1/CDKL5/SPAG9/SEMA3G/SEMA3B/RUFY3/VCL/RTN4R/NEDD4L/CYFIP2/NTN1/DIP2B/PRKCZ/SYT1/TRPC5/MAP3K13/SEMA3A/SEMA3C/SPAG6/MAP2/EDN1/DNM2/RIMS1/RAB21/HSP90AA1/SEMA5B/GSK3B/ULK2/CTTN/MT3/AURKA/SLC23A2/ARHGAP4/MUL1/POU4F3/NRCAM/SEMA6A/DPYSL2/SEMA4G/HSP90AB1/ABL1/NRP1/CPNE6/ADNP/SYT17/RAB11A/SPG11/PTPRS/MEGF8/CACNG7/MAG/LIMK1/LHX2/SH3GL2/DVL1/CXCL12/PPP3CB/WNT3/EIF4G2/RASAL1/WASF1/SRF/VEG…	171
BP	GO:0030010	establishment of cell polarity	143/16952	143/18800	3.53441e-07	6.71055e-06	4.36244e-06	KRIT1/CYP26B1/PAFAH1B1/PAX6/CYTH3/PKD1/RUFY3/SPDL1/MAP4/SDCCAG8/TRAF3IP2/ARFGEF1/MYO9A/RHOA/PRKCZ/ROCK1/FGF10/CDC42/MARK2/FBXW11/NDE1/LLGL2/CLASP1/FSCN1/CAMSAP3/OPHN1/HSP90AA1/NDC80/GSK3B/FAT1/RAB10/ZW10/NSFL1C/HSP90AB1/MISP/CRKL/SH3BP1/MYH9/FERMT1/LAMA1/FOXF1/SIPA1L3/DOCK8/KANK1/GATA3/RAB11FIP2/GBF1/CYTH1/SLC9A3R1/IFT20/CRTAM/TCIRG1/RIPOR2/UST/PTK7/GOLPH3/WWC1/AMOTL2/WNT5A/HES1/FRMD4B/CENPA/PARD…	143
BP	GO:0006403	RNA localization	194/16952	196/18800	3.55016e-07	6.71055e-06	4.36244e-06	UPF1/AKAP8L/MVP/ZC3H3/NUP160/NSUN2/TPR/THOC3/NOP58/ZC3H11A/NDC1/YBX1/NUP133/SMG6/SIDT1/IGF2BP2/NCBP3/NUP37/RBFOX1/THOC1/XPO1/YTHDC1/SEH1L/RTRAF/KHSRP/ALKBH5/NUP50/AAAS/NUP188/POLDIP3/THOC5/YY1/PABPN1/RAE1/PRPF6/LUZP4/FMR1/NUTF2/NUP93/PIH1D1/FBL/CASC3/KPNB1/NUP88/SUPT6H/DDX25/NUP98/PARP11/NUP107/CPSF6/SRSF3/MRPL18/QKI/NUP155/NCBP2/CCT4/SRSF7/SMG7/ZNHIT6/GLE1/NRDE2/NUP43/TCP1/ENY2/KHDRBS1/FYTTD1/HN…	194
BP	GO:0009566	fertilization	194/16952	196/18800	3.55016e-07	6.71055e-06	4.36244e-06	SLC22A16/HOXA11/CD9/ZPBP/HEXB/PITHD1/YBX3/INTS13/SPA17/ZFY/TRPC7/PLA2G10/RIMS1/APOB/OVGP1/B4GALT1/BAX/FETUB/AAAS/CRKL/CECR2/SNU13/ACR/MYH9/REC8/FNDC3A/ZP2/PLAT/SPAG1/UBXN8/ADAM2/DKKL1/RAB3A/CFAP69/SPAM1/GLRB/FOLR1/FOLR3/AKAP3/STX2/ACRBP/GNPDA1/UBE3A/ROPN1B/WDR48/PCSK4/CCT4/PLCD4/PARK7/ASH1L/ZP4/KDM5B/CD46/TNP1/IRAG2/SLIRP/EQTN/TCP1/TEX11/PAEP/CRISP1/DEFB126/TUBGCP3/CCDC136/HOXD9/HOXD10/KLK14/NECT…	194
BP	GO:0008654	phospholipid biosynthetic process	253/16952	258/18800	3.8321e-07	7.22204e-06	4.69495e-06	DPM1/MTMR7/PIGQ/ABHD5/PIK3C2A/NR1H4/AGPAT4/SH3YL1/PI4K2B/INPP4A/HEXB/PIK3CB/DGKG/PIGV/SPHK2/MTMR1/DGKA/IDI1/TTC7A/IP6K2/ADGRF5/PIGB/HDHD5/SLC44A1/CHAT/PLD1/DGKD/PIK3C3/SYNJ2/EFR3B/ITPKC/MTMR2/PIGS/PGS1/LPCAT2/CRLS1/SPTLC1/PITPNM2/PITPNM3/TMEM38B/CHKB/PDGFB/MTMR3/PNPLA3/ABHD4/PIGH/SPTLC2/SLA2/CDS2/PIGU/VAPA/BMX/PCYT1B/HTR2A/DGKH/VAC14/CDIPT/BPNT2/PLA2G4C/PIK3R2/ISYNA1/PIK3CG/PIP5K1B/ABCA2/MTMR4/PI…	253
BP	GO:0007059	chromosome segregation	338/16952	348/18800	3.8847e-07	7.29956e-06	4.74535e-06	MAD1L1/CDC27/SLC25A5/BAZ1B/ZNF207/NCAPD2/AKAP8L/BRCA1/DDX11/TACC3/MRE11/NCAPH2/CENPQ/CUL3/TUBG2/SPDL1/TPR/ANAPC4/SPO11/PUM2/MSH4/RIOK2/NDC1/WAPL/STAG3/SIRT2/CSNK2A2/CDC42/RAD18/TRIP13/SMC1A/CHFR/NDE1/NUP37/MLH1/SPAG5/TOP2B/SMC1B/ZCWPW1/KIF22/NDC80/PIBF1/PDS5B/CHMP2B/ATRX/SEH1L/CHMP5/ZW10/ANAPC5/NUDC/KIF4A/CDC6/CDC23/SRPK1/KLHL22/TOP3B/DMC1/CCNB1IP1/REC8/CSNK2A1/CHMP4B/FAM83D/RIOK3/STAG2/NAA10/BEX…	338
BP	GO:0051216	cartilage development	193/16952	195/18800	3.90288e-07	7.30681e-06	4.75006e-06	HOXA11/SCIN/PKD1/SNAI2/RUNX3/CD44/BARX2/CHRDL2/COL11A1/HYAL2/FGFR3/IFT80/PITX1/EVC/FGF4/RARB/EDN1/MEF2C/EPYC/ZMPSTE24/WNT11/PTHLH/GLG1/CHADL/HIF1A/TRIP11/BMP7/SMAD7/TIMP1/FGF9/MAPK3/SMPD3/BPNT2/CCN4/TRPS1/SLC39A14/TGFB1/COMP/ITGB8/HOXA3/HOXA5/GLI3/TGFBR1/BMPR1A/KAT2A/COL1A1/NKX3-2/ZBTB16/MDK/SOX6/MYF5/WNT5B/TRPV4/FGF6/MGP/MAPK14/IL17F/BMP5/GPLD1/SRF/GHR/HAND1/SMAD5/WNT5A/HYAL1/EFEMP1/DLX2/ATF2/PR…	193
BP	GO:0035107	appendage morphogenesis	142/16952	142/18800	3.92297e-07	7.30681e-06	4.75006e-06	CYP26B1/HOXA11/CREBBP/DLX6/TFAP2B/MKS1/BAK1/ALX4/FGFR2/PITX1/FGF10/TP63/SEMA3C/FGF4/PLXNA2/RARB/TULP3/PSEN1/GRHL2/ATRX/BAX/TBX5/MAP3K20/TGFB2/PCSK5/IFT52/SALL4/BMP7/FGF9/ACD/SALL1/RPGRIP1L/BPNT2/MEGF8/DLX5/LMBR1/IQCE/HOXA13/GLI3/BMPR1A/FBXW4/FGF8/DKK1/WNT3/B9D1/MYH3/ZBTB16/WNT5A/PRRX1/HDAC1/ECE1/MSX2/RDH10/TBX2/TBX4/TWIST1/RECK/HOXC11/SOX4/RUNX2/BMP4/SOX9/MED1/GDF5/HOXD9/HOXD10/HOXD13/ALDH1A2/ZNF…	142
BP	GO:0035108	limb morphogenesis	142/16952	142/18800	3.92297e-07	7.30681e-06	4.75006e-06	CYP26B1/HOXA11/CREBBP/DLX6/TFAP2B/MKS1/BAK1/ALX4/FGFR2/PITX1/FGF10/TP63/SEMA3C/FGF4/PLXNA2/RARB/TULP3/PSEN1/GRHL2/ATRX/BAX/TBX5/MAP3K20/TGFB2/PCSK5/IFT52/SALL4/BMP7/FGF9/ACD/SALL1/RPGRIP1L/BPNT2/MEGF8/DLX5/LMBR1/IQCE/HOXA13/GLI3/BMPR1A/FBXW4/FGF8/DKK1/WNT3/B9D1/MYH3/ZBTB16/WNT5A/PRRX1/HDAC1/ECE1/MSX2/RDH10/TBX2/TBX4/TWIST1/RECK/HOXC11/SOX4/RUNX2/BMP4/SOX9/MED1/GDF5/HOXD9/HOXD10/HOXD13/ALDH1A2/ZNF…	142
BP	GO:0097193	intrinsic apoptotic signaling pathway	288/16952	295/18800	3.99325e-07	7.41603e-06	4.82106e-06	BAD/KDM1A/PDK2/NOX1/E2F2/PLAUR/BRCA1/BID/IL20RA/SNAI2/CD74/CD44/TNFRSF1B/BCLAF1/BAK1/DAPK2/CUL3/USP28/RRM2B/HERPUD1/PIK3CB/FNIP2/CUL1/YBX3/HIPK2/TMEM161A/TNFRSF1A/BCL3/POLB/NCK2/TP63/PTGS2/ATP2A3/ENO1/MLH1/DNAJC10/TP73/CYLD/RRN3/DNAJA1/PPP1R15A/BAX/DNM1L/PPP1R13B/ERP29/CDIP1/TREM2/SIRT1/JAK2/ABL1/PRODH/PPM1F/XBP1/HMOX1/EP300/SNW1/HIF1A/GSKIP/NFATC4/MMP9/TRIB3/E2F1/STK24/PYCARD/NBN/URI1/PIAS4/BBC3…	288
BP	GO:0000075	cell cycle checkpoint signaling	169/16952	170/18800	4.16105e-07	7.68287e-06	4.99453e-06	MAD1L1/CRY1/ZNF207/BRCA1/MRE11/NSUN2/SPDL1/TPR/USP28/FOXN3/TP53BP1/TRIP13/CHFR/TIPIN/GTSE1/THOC1/NDC80/CDC14B/ORC1/ZW10/UIMC1/MAP3K20/WDR76/CLSPN/CDC45/CDC6/MSH2/WAC/CDC5L/KLHL22/THOC5/E2F1/FBXO31/NBN/GML/DOT1L/FZR1/NOP53/BABAM1/CASP2/CDK5RAP3/CCND1/PRPF19/ANAPC15/CDKN1B/TIMELESS/MAPK14/TTK/IK/CCNG1/RAD1/NEK11/ATF2/FBXO6/MAD2L2/SYF2/PROX1/CENPF/RPA2/DUSP1/TEX14/ZWINT/CDK2/MAD2L1BP/CDKN1A/XRCC3/PC…	169
BP	GO:0043487	regulation of RNA stability	169/16952	170/18800	4.16105e-07	7.68287e-06	4.99453e-06	UPF1/CSDE1/SLC11A1/SAMD4A/VIM/TNFRSF1B/NSUN2/THRAP3/PUM2/RC3H2/TRAF3IP2/YBX3/YBX1/ELAVL1/ROCK1/PABPC1/EXOSC7/MLH1/EXOSC5/TNRC6C/TRAF5/TUT7/DIS3/CNOT3/KHSRP/FUS/PCBP4/PABPC4/TNRC6A/ALKBH5/HNRNPC/DAZL/CIRBP/HNRNPM/TNRC6B/ZC3H14/APEX1/E2F1/FMR1/MYEF2/CACNG7/DDX49/EXOSC3/TRDMT1/CPEB3/LARP4B/DCPS/CNOT2/APOBEC1/MAPK14/RBM24/TENT5A/TENT4A/CNOT6/FXR1/FASTKD2/EXOSC8/TARDBP/TENT4B/ZCCHC17/EXOSC9/AGO2/FASTK…	169
BP	GO:0002687	positive regulation of leukocyte migration	141/16952	141/18800	4.35421e-07	7.99317e-06	5.19626e-06	CD99/CX3CL1/CD74/DAPK2/KITLG/F7/WNK1/SPI1/RHOA/EDN1/DNM1L/ICAM1/TREM2/MADCAM1/MAPK1/LGMN/BDKRB1/CD99L2/MAPK3/PYCARD/PTN/CCL24/SERPINE1/RARRES2/DOCK8/CREB3/CXCL12/C1QBP/CCL7/CCL8/CCL1/MDK/IL23A/TRPV4/RIPOR2/CCR6/VEGFA/THBS4/IL4/SELENOK/WNT5A/IL1A/CCL20/ITGA4/TACR1/IL1R1/SLAMF1/PGF/TNFSF18/PTK2B/CCR2/NCKAP1L/EDN3/XG/TNFSF14/CCR7/EDN2/RAC2/LBP/MOSPD2/PLVAP/LGALS3/SWAP70/LYVE1/P2RX4/RAC1/IL6/CCL21/TH…	141
BP	GO:0048284	organelle fusion	141/16952	141/18800	4.35421e-07	7.99317e-06	5.19626e-06	VPS41/SYT7/SYT13/ZDHHC6/BAK1/SOX30/VAMP3/ADCK1/GNAI3/SYT1/TFRC/RAB7A/STX7/CHMP2B/HUWE1/BAX/MUL1/SNAP23/STX1B/SNAP29/VTI1B/EEA1/RUBCNL/CORO1A/STX4/SPG11/VPS18/GDAP1/STX10/ANKRD27/AKT2/RAB3A/GRIK5/BET1/CAV2/STX1A/CHCHD3/GOSR2/GOSR1/VAT1/RAB34/MTCH2/STX2/C2CD5/THG1L/BNIP1/PIKFYVE/CHMP3/MFN2/SLAMF1/VAMP4/STX12/IRAG2/VAMP8/YIPF4/STX16/VAMP7/TMEM175/PLA2G5/VPS4A/SNAP25/SYT11/SYT4/CPLANE2/ARL8B/VAV3/ANX…	141
BP	GO:0021543	pallium development	168/16952	169/18800	4.59318e-07	8.38354e-06	5.45003e-06	BAD/KDM1A/ARX/PAFAH1B1/PAX6/TACC3/UBA6/PHLPP2/SYNE2/ATP2B4/ASPM/RHOA/SCT/CSNK2A2/NDE1/XRCC1/WDR62/XAB2/PSEN1/GSK3B/BAX/XRN2/LHX5/LAMB1/EFHC1/CRKL/HIF1A/SLC32A1/BLOC1S6/CDK6/OGDH/EZH2/GLI3/LHX2/LHX6/FGF8/ZMIZ1/EZH1/PPP1R9B/YWHAE/MDK/KCNA1/PHACTR1/MDGA1/NR2E1/SRF/RTN4/DLX2/HDAC1/SLC2A1/PROX1/KIF14/NPY/BBS2/MBOAT7/MKKS/FOXP2/SMO/FGF13/NSUN5/MAS1/PLXNA3/RARA/RAN/BTBD3/BCAN/SLC38A2/NARS1/EMX1/TRA2B/TB…	168
BP	GO:0021953	central nervous system neuron differentiation	168/16952	169/18800	4.59318e-07	8.38354e-06	5.45003e-06	SCYL3/ARX/MYCBP2/PAFAH1B1/PAX6/ISL1/DMRT3/FGFR2/RORA/GBA2/GLI2/SEMA3A/MAP2/TULP3/OPHN1/PSEN1/HSP90AA1/LHX5/HSP90AB1/NRP1/TTLL1/NIN/CBLN1/HERC1/NOVA2/SCN1B/MTPN/OGDH/EPHB6/GLI3/LHX6/LHX3/SUFU/ZMIZ1/PHOX2B/RAPGEF2/DBX1/C12orf57/MDGA1/NR2E1/HES1/DLX2/EPHA4/CHD5/PROX1/NRP2/B4GALT6/SATB2/LHX4/NPY/INHBA/TTC21B/SOX4/WNT1/NKX2-2/ZC4H2/BCL11B/SMO/HOXD10/DLL4/ZSWIM6/MNX1/PLXNA3/DCLK1/EPHB2/AGTPBP1/FAIM2/EM…	168
BP	GO:0030595	leukocyte chemotaxis	232/16952	236/18800	4.65002e-07	8.46303e-06	5.5017e-06	CX3CL1/CCL26/ALOX5/CD74/DAPK2/STAP1/ARHGEF5/F7/WNK1/SLC12A2/SPI1/EDN1/CXCL2/DNM1L/SLC8B1/TGFB2/HSD3B7/DDT/MAPK1/PDGFB/CTSG/RIN3/LGMN/CHGA/SRP54/FLT1/CORO1A/MAPK3/CCL22/CCL17/RPS19/PIK3CG/PTN/CCL24/SERPINE1/RARRES2/C5/CREB3/CXCL12/GBF1/C1QBP/CCL7/CCL2/CCL8/CCL1/PF4V1/BST1/MDK/CALCA/IL23A/TRPV4/RIPOR2/CCR6/VEGFA/THBS4/IL4/WNT5A/CCL20/PIKFYVE/SLAMF1/PADI2/CSF3R/PGF/DUSP1/TNFSF11/PTK2B/CCR2/CXCR4/NCK…	232
BP	GO:0006631	fatty acid metabolic process	382/16952	395/18800	4.76602e-07	8.64944e-06	5.62289e-06	NDUFAB1/PDK4/ACSM3/PRKAR2B/CROT/PDK2/ADIPOR2/MLXIPL/LYPLA2/ABHD5/BRCA1/ELOVL5/ALOX5/CYP24A1/CD74/NR1H3/MSMO1/TBXAS1/ACAA1/DGAT2/ELOVL1/ACSM2B/TNFRSF1A/PDK3/ACSL4/PLA2G10/ALDH3A2/SREBF1/HSD17B10/ACADVL/ABCB11/PTGS2/MGLL/HACD3/ACAT1/ACACB/EDN1/CEACAM1/AACS/PIBF1/SLC27A5/GSTP1/HADHA/AKR1B1/ACOX3/SIRT4/ECHDC1/PTGS1/CRAT/SIRT1/ACOT7/SCD/TECR/GGT5/GGT1/PLA2G3/CYP2D6/XBP1/MCAT/PNPLA3/SLC25A17/PCK2/ABHD1…	382
BP	GO:0007224	smoothened signaling pathway	140/16952	140/18800	4.83283e-07	8.67187e-06	5.63747e-06	CREBBP/PAX6/FUZ/MKS1/CTNNA1/CC2D2A/HHAT/CDON/HIPK2/FGFR2/IFT80/RORA/FGF10/NDST1/PRKACA/EVC/GLI2/TULP3/HSPB11/IFT27/KIAA0586/IFT52/FGF9/MGRN1/FOXF1/RPGRIP1L/TTC23/SFRP1/MEGF8/FKBP8/TTC26/GLI3/PKD2L1/SUFU/TUBD1/B9D1/IFT20/RAB34/GLI1/RFX4/TXNDC15/HES1/IFT57/PRRX1/RO60/UCHL5/PTCH2/TCTN3/WDR11/GORAB/IFT81/ACTRT1/STIL/TTC21B/RUNX2/NKX2-2/GLIS2/DYRK2/POR/SMO/TTBK2/FOXA1/MAP3K10/CHSY1/DZIP1/SERPINE2/ARMC…	140
BP	GO:0042157	lipoprotein metabolic process	140/16952	140/18800	4.83283e-07	8.67187e-06	5.63747e-06	DPM1/PIGQ/HHATL/LYPLA2/NPC1L1/ZDHHC6/RB1CC1/HHAT/ATG5/PIGV/DGAT2/PIGB/WIPI1/PIK3C3/APOB/ATG16L1/PIGS/ZDHHC8/APOL4/APOL1/PIGH/PPM1A/ABHD12/PIGU/LIPG/PORCN/ZDHHC15/ZDHHC2/CLIP3/ABHD17B/PIGL/CWH43/APOA5/APOA4/APOC3/APOBEC1/GPLD1/SELENOK/RAB3GAP1/CTSD/APOA1/RAB3GAP2/PIGZ/LYPLA1/ATG101/PIGT/APOL3/APOL5/APOL2/ABHD17A/LDLR/ANGPTL8/APOE/APOC1/PPT1/GLUL/PIGC/ZDHHC4/ABHD17C/NMT1/DPM2/PPM1B/ITGAV/MTTP/ABHD1…	140
BP	GO:0050921	positive regulation of chemotaxis	140/16952	140/18800	4.83283e-07	8.67187e-06	5.63747e-06	CCL26/CD74/DAPK2/CASR/F7/WNK1/SPI1/FGF10/FGFR1/EDN1/DNM1L/TREM2/NRP1/MAPK1/PPM1F/PDGFB/LGMN/MAPK3/STX4/PRKD2/TGFB1/MEGF8/PTN/MET/HSPB1/SERPINE1/RARRES2/CREB3/CXCL12/C1QBP/CCL7/CCL1/MDK/IL23A/TRPV4/RIPOR2/CCR6/SMOC2/VEGFA/SEMA5A/THBS4/IL4/PDGFRB/WNT5A/SLAMF1/ARTN/F3/PGF/PTK2B/CCR2/CXCR4/NCKAP1L/EDN3/TNFSF14/CCR7/EDN2/KDR/RAC2/LBP/MOSPD2/SWAP70/P2RX4/RAC1/IL6/CCL21/THBS1/ADAM10/MSTN/FGF2/NTRK3/CDH1…	140
BP	GO:0072073	kidney epithelium development	140/16952	140/18800	4.83283e-07	8.67187e-06	5.63747e-06	HOXA11/SOX8/CRLF1/PROM1/TFAP2B/PKD1/WWTR1/FOXC1/FGFR2/ACAT1/DLG1/PAX2/RARB/ARG2/MEF2C/WNT11/SIX4/BMP7/JAG1/SMAD7/SALL1/EYA1/CALB1/SFRP1/GLI3/GATA3/LZTS2/FGF8/SIM1/VEGFA/FGF1/SMAD5/HES1/STAT1/WNT6/SDC1/EPHA4/NPHS2/TCF21/PKD2/EPCAM/CAT/SDC4/WNT1/EFNB2/BMP4/SOX9/PAX8/GZF1/BMP2/CITED1/WNK4/SIX1/LIF/PODXL/SMO/HOXD11/FOXJ1/LAMA5/RARA/WNT2B/NOTCH2/EPHA7/GDF11/AHI1/AGT/EDNRB/MYC/YAP1/SMAD6/FGF2/IQGAP1/GR…	140
BP	GO:0007156	homophilic cell adhesion via plasma membrane adhesion molecules	167/16952	168/18800	5.06999e-07	9.07187e-06	5.8975e-06	CELSR3/PKD1/CDH1/CDH10/DSG2/PIK3CB/CDH3/CD84/TRO/SDK2/CDH19/PVR/CDHR2/CELSR1/PTPN23/CDH17/CEACAM1/CDH7/PCDHB4/PCDHA6/PCDHGA2/FAT1/IGSF9/CEACAM6/FAT2/PCDH11Y/CDHR5/CDH20/PCDH11X/CEACAM5/CDH23/NECTIN1/PCDHB2/CDH9/PCDHB3/PCDHB5/PCDHB6/PCDHB7/PCDHB15/CDH6/PCDH12/IGSF21/PCDH17/PCDHB8/PCDHB10/PCDHB14/PCDHB12/MYOT/OBSL1/CDH26/CDHR3/PALLD/CDH15/NECTIN2/VSTM2L/CNTN6/DSC2/DSG3/DSG1/DSC3/DSC1/PCDH8/MYPN/PCD…	167
BP	GO:0048813	dendrite morphogenesis	139/16952	139/18800	5.36403e-07	9.54438e-06	6.20467e-06	HECW1/SARM1/ARHGAP44/CDKL3/PAFAH1B1/CDKL5/SS18L2/MAPK8IP2/FYN/STAU2/CUL7/PREX2/DTNBP1/NEDD4L/CAMK2B/LZTS1/CTNNA2/NGEF/MEF2A/NEDD4/CDC42/TRPC5/PICALM/SEMA3A/PAK3/MAP2/RAB21/CHRNA3/GSK3B/LZTS3/HDAC6/NRP1/RBFOX2/NFATC4/PQBP1/ZDHHC15/FBXO31/EEF2K/BLOC1S6/ANKRD27/PTN/WASL/TMEM106B/DVL1/ABI3/RAPGEF2/CAPRIN2/SLC11A2/CUX2/PHACTR1/NR2E1/DBN1/UBE3A/GORASP1/TLX2/EPHA4/STK11/KLF7/ABITRAM/NEUROG3/OBSL1/RAP2A/…	139
BP	GO:0050684	regulation of mRNA processing	139/16952	139/18800	5.36403e-07	9.54438e-06	6.20467e-06	RBM5/PAF1/CDK11A/PTBP1/ZC3H3/CELF2/PTCD2/THRAP3/SFSWAP/U2AF2/JMJD6/DAZAP1/RBM7/MBNL3/SNRPA/RBFOX1/YTHDC1/REST/PAPOLA/PCBP4/SRPK1/CIRBP/DDX17/RBFOX2/RBM23/SNW1/ZC3H14/CELF4/FMR1/RBM3/RNF40/HNRNPL/SNRNP70/NOVA2/CPEB3/C1QBP/DDX5/SUPT6H/HSPA8/PRPF19/NUP98/CPSF6/SRSF9/SRSF3/RBM24/KHDRBS2/QKI/FAM172A/FXR1/NCBP2/NCL/SRSF7/TIA1/SRSF4/PRDX6/RBM25/KHDRBS1/HNRNPA2B1/SMU1/SRSF6/RBM42/NSRP1/METTL16/MYOD1/FXR2…	139
BP	GO:0043122	regulation of I-kappaB kinase/NF-kappaB signaling	249/16952	254/18800	5.40092e-07	9.55663e-06	6.21264e-06	TSPAN6/CASP10/CFLAR/MAP3K14/CX3CL1/CD4/FYN/PPP5C/LTF/NR1H4/UFL1/ZMYND11/ATP2C1/CD74/BIRC3/TNIP3/TAB2/TRAF1/TRAF3IP2/SPHK2/CASP8/TNFRSF1A/RHOA/RORA/TFRC/ALPK1/TRAF4/DDX1/MID2/TRAF5/GSTP1/ZFAND6/FKBP1A/MAVS/MUL1/ESR1/TMEM101/RNF31/CAPN3/TREM2/SIRT1/ABL1/LGALS1/HMOX1/PPM1A/CD40/VAPA/RIOK3/CCDC22/PIM2/NDFIP2/TRADD/USP10/UBE2I/PYCARD/RIPK2/IKBKB/EEF1D/NFKBIB/CACTIN/CARD8/NOD1/HSPB1/TRIM14/BIRC2/LTBR/G…	249
BP	GO:0070663	regulation of leukocyte proliferation	249/16952	254/18800	5.40092e-07	9.55663e-06	6.21264e-06	MAD1L1/CD38/BTK/TYROBP/CD22/CD6/IGF1/CD74/TNFRSF1B/KITLG/FOXP3/PRKCQ/GAL/FGF10/NCK2/TFRC/FCGR2B/ST6GAL1/DLG1/ITCH/ARG2/MEF2C/PTPRC/GSTP1/CD209/EFNB1/IL5RA/DHPS/JAK2/IL12RB1/MAPK1/CSF2RB/SOS2/CD40/NFATC2/CD40LG/TNFSF13B/CORO1A/MAPK3/DNAJA3/PYCARD/CD276/RIPK2/IL7/IL4I1/LILRB1/IL27RA/RASAL3/CLC/EBI3/TYK2/JAK3/AHR/TNFSF8/VSIR/CCL8/PRKAR1A/IL2/BST1/CRTAM/CD81/IL23A/PTPN6/IL12B/IL4/IL5/SELENOK/BCL6/CD8…	249
BP	GO:0002700	regulation of production of molecular mediator of immune response	166/16952	167/18800	5.59609e-07	9.82014e-06	6.38394e-06	BTK/HFE/CD22/CD74/TNFRSF1B/PARP3/FOXP3/ATG5/SPHK2/TP53BP1/PRKCZ/TFRC/FCGR2B/TBX21/MLH1/IL4R/THOC1/DDX1/RIF1/PTPRC/MAVS/IRAK3/TGFB2/MSH2/PGC/SIRT1/XBP1/HMOX1/CD40/SMAD7/CD40LG/SLC7A5/STX4/LILRB1/IL27RA/CLC/GPI/TGFB1/JAK3/DDX58/EXOSC3/GATA3/CUEDC2/SUPT6H/IL2/CLNK/NSD2/KMT5B/HPX/CD81/IL17A/IL17F/IL4/IL5/BCL6/CD86/WNT5A/IL1R1/IL18R1/MAD2L2/SLAMF1/CD160/TNFSF4/APOA1/ARG1/NR4A3/TGFB3/TRIM6/CCR2/SASH3/C…	166
BP	GO:0016573	histone acetylation	166/16952	167/18800	5.59609e-07	9.82014e-06	6.38394e-06	NFYA/MSL3/CREBBP/MED24/MBTD1/BRCA1/ISL1/SNAI2/PHF20/ZZZ3/JADE2/FOXP3/ATG5/SPHK2/TAF2/NFYC/SPI1/ING3/MBD3/ACTB/ACTL6B/JADE1/SRCAP/KAT6A/ZMPSTE24/NCOA1/ATXN7L3/NOS1/BRPF3/SIRT1/SMARCB1/EP300/BRD1/RPS6KA5/MRGBP/JADE3/MAPK3/CTCF/KAT8/PIH1D1/TAF6/GATA3/KAT2A/PPARGC1A/NAA40/ING4/ZNF451/BRD8/KAT2B/KANSL3/ATF2/CHD5/PARK7/DR1/KMT2A/SET/SUPT7L/KANSL1/ENY2/EPC1/TAF12/NFYB/NAA50/NAA60/TWIST1/TAF1L/MORF4L2/NC…	166
BP	GO:0030216	keratinocyte differentiation	166/16952	167/18800	5.59609e-07	9.82014e-06	6.38394e-06	WNT16/CYP26B1/PAX6/PRKCH/OPN3/FOXC1/CDH3/ROCK1/TP63/TSG101/FOSL2/GRHL2/TGM1/DSP/IFT74/MACROH2A2/STK4/JAG1/ASAH1/CASP14/CNFN/FOXN1/EXPH5/CYP27B1/VDR/MACROH2A1/WNT5A/IL1A/ERRFI1/IRF6/PPL/MSX2/CSTA/HOXA7/NCOA3/SRSF6/EREG/MED1/TGM3/OVOL2/KRT36/SGPP1/BCL11B/ZFP36/KRT17/PALLD/LATS1/PLAAT4/PPHLN1/GRHL1/ROCK2/ANXA1/KRT85/KRT7/FLNB/SCEL/NUMA1/YAP1/KRT71/EPHA2/PIP5K1A/S100A7/FLG/REG3G/ABCA12/UGCG/NOTCH1/ST…	166
BP	GO:0071248	cellular response to metal ion	189/16952	191/18800	5.69767e-07	9.97093e-06	6.48197e-06	AOC1/HFE/SYT7/DPEP1/SYT13/CDH1/HSPA5/GUCA1A/MAPK9/SLC12A2/SYT1/MEF2A/RASGRP2/PTGS2/TIGAR/EDN1/MEF2C/SLC25A24/CPNE3/MT3/ADD1/MCOLN1/TF/CAPN3/MAPK1/HMOX1/TSPO/LGMN/CPNE6/NFATC4/MMP9/MAP1LC3A/GLRA2/MAPK3/MT4/SMPD3/EEF2K/SYT17/RASA4/TFR2/SLC1A1/MAPK8/PPIF/HSD17B1/SYT10/KCNA1/CDKN1B/RASAL1/GPLD1/OGG1/WNT5A/ECT2/ABCB6/SUMO1/NFE2L2/CREB1/PKD2/ADCY7/HPCA/MYOG/HVCN1/CPNE5/MT1G/MT2A/SLC25A23/FOSB/BECN1/ATF…	189
BP	GO:0044706	multi-multicellular organism process	210/16952	213/18800	5.71612e-07	9.97581e-06	6.48514e-06	CD38/FKBP4/ITGA3/ABCC8/TAC1/TEAD3/KPNA6/HEXB/PRDM1/PITHD1/VMP1/SPHK2/EPN1/TRO/ACSL4/DAZAP1/PTGS2/UBE2A/FBLN1/EDN1/PGR/EPYC/COL16A1/OVGP1/B4GALT1/TMED2/MMP2/PTHLH/ESR1/ANGPT2/UPRT/PCSK5/ACR/MMP9/OXT/STS/TIMP1/MAGED2/ACOD1/DKKL1/TLE6/SYDE1/PLA2G4C/KLF1/PTN/AMBP/RLN2/RLN1/P2RX1/C1QBP/SLC6A4/SMURF2/CALCA/CYP27B1/ARHGDIB/SLC38A1/ENDOU/VDR/PPARD/VEGFA/CLIC5/LNPEP/PRLR/STC2/UMPS/TACR1/IGFBP2/IGFBP5/ASH1…	210
BP	GO:0009615	response to virus	379/16952	392/18800	5.92491e-07	1.03119e-05	6.70365e-06	TSPAN6/FGR/MAP3K14/RNF216/POLR3B/ZMYND11/BIRC3/IFNGR1/POU2F2/FOXP3/EIF2AK2/PUM2/TRAF3IP2/ATG5/POLR3E/TSPAN32/HYAL2/BCL3/ABCC9/PLA2G10/UFD1/TBX21/NCBP3/ENO1/EXOSC5/ITCH/DDX1/MID2/HSP90AA1/PTPRC/OPRK1/ZMPSTE24/APOB/AGBL5/ATG16L1/BAX/MAVS/OAS1/IRAK3/MUL1/EXOC1/NLRP1/UNC13D/IL12RB1/MARCHF2/DDX17/APOBEC3H/POLR3H/HIF1A/CD40/SAMHD1/RNF125/RIOK3/TLR8/FMR1/PIM2/PQBP1/DNAJC3/ACOD1/CCL22/PYCARD/TRIM35/IKBKB…	379
BP	GO:0032944	regulation of mononuclear cell proliferation	229/16952	233/18800	6.05808e-07	1.0515e-05	6.83565e-06	MAD1L1/CD38/BTK/TYROBP/CD22/CD6/IGF1/CD74/TNFRSF1B/FOXP3/PRKCQ/GAL/FGF10/NCK2/TFRC/FCGR2B/ST6GAL1/DLG1/ITCH/ARG2/MEF2C/PTPRC/CD209/EFNB1/DHPS/JAK2/IL12RB1/SOS2/CD40/NFATC2/CD40LG/TNFSF13B/CORO1A/DNAJA3/PYCARD/CD276/RIPK2/IL7/IL4I1/LILRB1/IL27RA/RASAL3/CLC/EBI3/TYK2/JAK3/AHR/TNFSF8/VSIR/PRKAR1A/IL2/BST1/CRTAM/CD81/IL23A/PTPN6/IL12B/IL4/IL5/SELENOK/BCL6/CD86/HES1/CBLB/HHLA2/IL1A/ZAP70/TACR1/IGFBP2/…	229
BP	GO:0009755	hormone-mediated signaling pathway	188/16952	190/18800	6.26204e-07	1.08101e-05	7.02749e-06	FKBP4/KDM1A/ADIPOR2/CRY1/BRCA1/KDM5D/CALCOCO1/RNF14/UFL1/ISL1/NR1H3/LMO3/PLPP1/RHOA/NEDD4/TP63/RARB/PIAS2/UBA5/PGR/NCOA1/ESR1/HDAC6/SIRT1/JAK2/DDX17/RBFOX2/EP300/BMP7/ASIP/RHOXF1/TRIP4/VPS18/SFRP1/UBR5/CRHR2/GHRHR/KDM4C/ZMIZ1/DDX5/UFSP2/SCGB2A2/GTF2H1/PTGES3/CNOT2/RWDD1/PPARD/NR2E1/GHR/PRLR/NR3C1/UBE3A/FOXP1/KDM3A/PARK7/HDAC1/NR5A2/PADI2/ARID1A/TCF21/NR4A3/ESRRB/CRHR1/UFM1/NR2C1/CRY2/GHSR/DDX54/P…	188
BP	GO:0061136	regulation of proteasomal protein catabolic process	188/16952	190/18800	6.26204e-07	1.08101e-05	7.02749e-06	GCLC/ANKIB1/OSBPL7/RHBDF1/PKD1/HFE/PSMC4/NUB1/RNF14/UFL1/PIAS1/RNF19A/GABARAPL2/MAPK9/HERPUD1/PITHD1/USP13/ATXN3/SIRT2/TRIB2/PRKACA/CHFR/MKRN2/SIRT6/ARAF/LAMP3/UBE2K/OPHN1/KEAP1/PSEN1/GSK3B/XPO1/PSMC5/AURKA/PSME1/HECTD1/WAC/TREM2/HSP90AB1/RBX1/DESI1/PSMC6/PSMC1/PSME2/TRIB3/USP14/SMAD7/PSMD10/FMR1/N4BP1/AXIN1/STUB1/ELOB/RNF40/SGTA/FZR1/NOP53/GSK3A/CAV1/DVL1/FBXW7/USP5/BAG2/CSNK1A1/PSMD14/SUMO1/NFE…	188
BP	GO:0031098	stress-activated protein kinase signaling cascade	247/16952	252/18800	6.40886e-07	1.10336e-05	7.17282e-06	WNT16/PAFAH1B1/NOX1/MAPK8IP2/MAP4K3/CCDC88C/ZMYND11/HGF/RB1CC1/FAS/MAP2K3/CASR/FLT4/MAPK9/EIF2AK2/TRAF1/SERPINB3/HIPK2/MAP2K4/SPI1/RHOA/CDC42/MAP4K4/FCGR2B/MAP3K13/HACD3/SEMA3A/DLG1/TRAF4/MAP2K7/ITCH/MAGI3/PHLPP1/STRADB/TRAF5/OPRK1/RNF13/CYLD/ZMPSTE24/GSTP1/MECOM/MAP3K4/DNAJA1/IGBP1/MAP3K20/EZR/TGFB2/SH2D3C/TREM2/GADD45B/CRKL/MAPK1/BIRC7/RASSF2/MID1/PAGE4/XIAP/MAPK3/AXIN1/PYCARD/RIPK2/SFRP1/IKBKB…	247
BP	GO:0034754	cellular hormone metabolic process	137/16952	137/18800	6.60789e-07	1.13151e-05	7.35582e-06	CYP26B1/PNPLA4/HSD17B6/CYP46A1/RETSAT/DKK3/DGAT2/RDH11/HSD17B10/CYP2W1/DHRS9/LIPE/RDH8/AFP/REST/AKR1B1/HSD17B2/ESR1/CYP26A1/CYP2D6/TSPO/DHRS7/DHRS2/LHB/IL4I1/CYP3A5/PLEKHA1/CYP2C18/HSD17B1/SULT1E1/BMP5/RBP1/CLCN2/CHST10/RPE65/ECE1/TTR/ALDH8A1/SPP1/EGR1/RDH10/SCPEP1/LRAT/AKR1D1/MED1/BMP2/SRD5A3/ALDH1A2/AANAT/HSD17B3/STARD3/FSHB/HSD17B7/HSD17B4/PDGFRA/RDH5/BCO1/EDNRB/CYP19A1/CYP1B1/CYP2C9/CYP2C8/RB…	137
BP	GO:0061008	hepaticobiliary system development	137/16952	137/18800	6.60789e-07	1.13151e-05	7.35582e-06	CFLAR/JARID2/PKD1/MKS1/HGF/CPS1/RB1CC1/SEC63/CUL3/OTC/PTCD2/TGFBR3/PTPN3/CSNK2A2/LIMS2/ACAT1/CEACAM1/CPB2/ZMPSTE24/AURKA/UPB1/XBP1/RHBDD3/HMOX1/ACO2/PRMT5/SRSF5/PCK2/HNF4A/RPGRIP1L/FGL1/HAMP/LSR/HPN/PTN/MET/COBL/EZH2/GLI3/CDK5RAP3/FBXW7/CPT1A/CCND1/MDK/GLI1/SOD2/MAN2A1/FGF1/NPHP3/HES1/RPS15/ATF2/ACADM/RPS6KA1/PROX1/TNFAIP3/ARG1/PKD2/ONECUT2/PIK3CA/CIT/PCK1/WNT1/SOX9/MED1/ELK1/GFER/MPST/ALDH1A2/E2…	137
BP	GO:0051648	vesicle localization	187/16952	189/18800	6.88191e-07	1.17528e-05	7.64031e-06	PAFAH1B1/SYN1/STARD3NL/TBC1D23/CUL3/RAB27B/DTNBP1/ATP9A/CDH3/AP3D1/SNAP91/PRKCZ/RAB27A/WIPI1/AP3M2/FBXW11/NDE1/PICALM/CLASP1/TSG101/RAB7A/KIFAP3/MAP2/SAR1A/DNM2/PSEN1/TMED2/TMEM230/MYO15A/SNAP23/SNAP29/TRIP11/KIF3B/ASIP/SYNDIG1/GPR143/SMPD3/AP3B2/RAB11A/SPG11/BLOC1S6/RAB3A/PIK3CG/WASL/YKT6/DNM1/TESK1/GBF1/C17orf75/TCIRG1/LIN7A/IFNG/ARL6/TFG/ITGA4/MLPH/SDC1/TRAK2/KLHL12/STK11/MREG/IRAG2/PCDH17/PPP…	187
BP	GO:0008202	steroid metabolic process	314/16952	323/18800	7.14964e-07	1.21773e-05	7.91632e-06	CFTR/CYP51A1/CYP26B1/PON1/OSBPL7/MBTPS2/NR1H4/NPC1L1/CYP24A1/SNAI2/CYP3A43/OSBPL5/HSD17B6/CYP46A1/H6PD/DKK3/LIMA1/MSMO1/SOAT1/ACAA1/DGAT2/DDX20/IDI1/GAL/RORA/GBA2/OSBPL3/SREBF1/HSD17B10/ACADVL/SCARB1/ABCB11/DHRS9/SCARF1/ACAT1/OSBPL6/LIPE/FDFT1/RDH8/AFP/LRP2/ATP8B1/NFE2L1/SLC27A5/REST/APOB/AKR1B1/HSD17B2/HSD17B14/CETP/MT3/SULT2B1/ESR1/CYP26A1/SIRT1/HSD3B7/SEC14L2/CYP2D6/CYB5R3/TSPO/APOL1/LGMN/DHRS…	314
BP	GO:0010508	positive regulation of autophagy	136/16952	136/18800	7.33407e-07	1.2392e-05	8.05591e-06	BAD/SLC25A5/PIK3C2A/DCN/UFL1/VPS13D/PIK3CB/GNAI3/ROCK1/WIPI1/TP53INP2/SESN1/MID2/GSK3B/ULK2/ATG16L1/SPTLC1/RNF31/WAC/SIRT1/SH3GLB1/DEPDC5/FBXO7/HMOX1/SPTLC2/HIF1A/PIM2/MAPK3/NPRL3/TSC2/MEFV/RIPK2/BNIP3L/GSK3A/NOD1/TRIM14/ATG2A/AMBRA1/CAMKK2/IFNG/TRIM38/EPM2A/TFEB/IL4/NPRL2/SNX4/RAB3GAP1/TMEM59/PARK7/ELAPOR1/STK11/ATF6/FOXO3/RAB3GAP2/TRIM32/TRIM6/OPTN/BECN1/TICAM1/KDR/SH3BP4/SESN2/TRIM21/TRIM5/TRI…	136
BP	GO:0030534	adult behavior	136/16952	136/18800	7.33407e-07	1.2392e-05	8.05591e-06	PAFAH1B1/ATP1A2/NRXN3/CTNS/PREX2/SEZ6/DMRT3/HIPK2/DRD4/CHRNA3/OPRK1/ZMPSTE24/ARCN1/ABHD12/NTSR1/CHRNA4/ASIP/BRS3/HTR2A/HOMER2/ADAM2/GRIN2D/SLC1A1/CXCL12/EFNB3/USP46/CLCN3/GLRB/NRXN2/SLC1A2/OPRM1/GABRG2/FGF12/HTRA2/ATP6V1B1/EPHA4/PARK7/OPRD1/CHRNB4/PCDH17/HOXB8/GHSR/NPY/DBH/BBS2/FOXA2/HOXD9/HOXD10/PPT1/PPP1R1B/CHL1/PUM1/AGTPBP1/ZFHX2/TMOD1/BBS4/NPC1/ARRB2/TPGS1/APP/SCN1A/SNCA/CRHBP/GLRA1/SDK1/NLGN…	136
BP	GO:0072175	epithelial tube formation	136/16952	136/18800	7.33407e-07	1.2392e-05	8.05591e-06	DVL2/SOX8/RALA/FUZ/MKS1/CC2D2A/FGFR2/FGF10/PRKACA/TEAD2/CELSR1/PAX2/TULP3/LRP2/GRHL2/TMED2/KDM2B/HECTD1/TGFB2/ABL1/SIX4/HIF1A/MTHFD1/IFT52/STK4/SALL4/BMP7/MIB1/TSC2/FZD3/SFRP1/STK3/TGFB1/COBL/LHX2/DVL1/GATA3/FGF8/SUFU/PFN1/KAT2A/FOLR1/BMP5/PTK7/HAND1/NPHP3/WNT5A/IFT57/WNT6/PROX1/MTHFD1L/APAF1/LIAS/TWIST1/STIL/SDC4/SOX4/BMP4/SOX9/PAX8/VASP/OVOL2/SIX1/PODXL/RARA/IFT172/KIF20B/FGF2/SHROOM3/EGF/SEC24…	136
BP	GO:0002573	myeloid leukocyte differentiation	207/16952	210/18800	7.5088e-07	1.26537e-05	8.22602e-06	FARP2/PAFAH1B1/CD4/TYROBP/LTF/CD74/GAB2/KITLG/CASP8/SBNO2/SPI1/CLDN18/TFE3/FSTL3/CDC42/ATP6AP1/TFRC/GPR137B/CEACAM1/PSEN1/OSTM1/EIF2AK1/SNX10/PIR/TESC/TF/CEBPE/TREM2/SIRT1/EFNA2/PLA2G3/THOC5/MYH9/ACIN1/DHRS2/SRP54/MMP9/RASSF2/NKAP/GATA1/SFRP1/CCN4/RELB/LILRB1/TGFB1/CDK6/ITGB8/GATA3/SH3PXD2A/CSF3/DHRS7B/FBXW7/CD81/TCIRG1/IL23A/LTBR/IFNG/MAPK14/IL17A/VEGFA/IL12B/IL4/IL5/FOXP1/ITGB6/ID2/CREB1/GPR68/…	207
BP	GO:0051480	regulation of cytosolic calcium ion concentration	345/16952	356/18800	7.55611e-07	1.26998e-05	8.256e-06	CD38/CALCR/TSPOAP1/IBTK/TAC1/CX3CL1/TBXA2R/PKD1/GIPR/FYN/ATP1A2/BAK1/PTGER3/CYBA/MCOLN3/ATG5/ATP2B4/GNA15/LPAR2/ATP2B3/TRPC7/LRP6/ATP2B1/PRKACA/TRPC5/TMEM38A/SLC24A1/SRI/EDN1/ADCYAP1R1/P2RY10/SCGN/PTPRC/CACNA1S/P2RX5/CHERP/BAX/FKBP1A/P2RX7/SLC8B1/NOS1/MCOLN1/ESR1/JPH4/CAPN3/TMEM38B/ITPR3/JAK2/ABL1/SLC8A3/BDKRB1/NTSR1/AVP/OXT/CACNA1F/GATA1/HTR2A/CORO1A/CEMIP/TRPA1/CALB1/JPH1/GRIN2D/JAK3/PIK3CG/CAV…	345
BP	GO:0071900	regulation of protein serine/threonine kinase activity	360/16952	372/18800	7.80194e-07	1.30785e-05	8.50217e-06	ALS2/DVL2/PRKAR2B/DBF4/PKD1/TENM1/LTF/MNAT1/DTNBP1/KITLG/ARHGEF5/PIK3CB/NPFFR2/SERPINB3/ATP2B4/IPO5/RHOA/HYAL2/DRD4/LRP6/TRIB2/FERMT2/MAP3K13/TSG101/ACTB/MAP2K7/FGFR1/EDN1/PSEN1/PTPRC/CCNT2/GSTP1/MAPRE3/MAP3K4/DNAJA1/NOX4/P2RX7/ERP29/CCNK/IRAK3/TFAP4/CDC6/HSP90AB1/SIRT1/ABL1/FBXO7/PDGFB/TAB1/CDKN3/SLC8A3/TCL1A/TELO2/CD40/STK4/BMP7/TRIB3/CDK5RAP1/PSMD10/CD40LG/HTR2A/CAB39L/FLT1/RGCC/AXIN1/PYCARD/C…	360
BP	GO:0050670	regulation of lymphocyte proliferation	226/16952	230/18800	7.88728e-07	1.31869e-05	8.57261e-06	MAD1L1/CD38/BTK/TYROBP/CD22/CD6/IGF1/CD74/TNFRSF1B/FOXP3/PRKCQ/GAL/FGF10/NCK2/TFRC/FCGR2B/DLG1/ITCH/ARG2/MEF2C/PTPRC/CD209/EFNB1/DHPS/JAK2/IL12RB1/SOS2/CD40/NFATC2/CD40LG/TNFSF13B/CORO1A/DNAJA3/PYCARD/CD276/RIPK2/IL7/IL4I1/LILRB1/IL27RA/RASAL3/CLC/EBI3/TYK2/JAK3/AHR/TNFSF8/VSIR/PRKAR1A/IL2/BST1/CRTAM/CD81/IL23A/PTPN6/IL12B/IL4/IL5/SELENOK/BCL6/CD86/HES1/CBLB/HHLA2/IL1A/ZAP70/TACR1/IGFBP2/SOS1/ZP4…	226
BP	GO:0060271	cilium assembly	344/16952	355/18800	8.14141e-07	1.35761e-05	8.82565e-06	ZMYND10/MARK4/CDKL5/FUZ/MKS1/EHD3/NUDCD3/WWTR1/EHD2/IFT88/DNAH5/OFD1/DTNBP1/MAP4/CC2D2A/MPHOSPH9/KCNQ1/SDCCAG8/SYNE2/GDI2/ATG5/CROCC/IFT80/EXOC5/CFAP20/ALPK1/CLCN4/PTPN23/DCX/SPAG6/VDAC3/PCM1/CDC14A/DNM2/RABL2B/RFX3/DNAAF6/CDC14B/GSK3B/PIBF1/CYLD/NME8/SNX10/RFX2/DYNLL1/RPGRIP1/TEKT2/HDAC6/IFT74/ABLIM1/SNAP29/PLA2G3/CBY1/TTLL1/KCTD17/CDKL1/ATP6V1D/KIAA0586/IFT52/SPEF1/KIF3B/MAPRE1/RP2/CCDC113/CLUA…	344
BP	GO:1901215	negative regulation of neuron death	206/16952	209/18800	8.22245e-07	1.36755e-05	8.89024e-06	GCLC/CRLF1/AP2B1/CX3CL1/TFAP2B/TFAP2D/ISL1/GCLM/TNFRSF1B/GRN/DTNBP1/HIPK2/ERBB3/MAP2K4/RHOA/ROCK1/INPP5A/VPS35/SNCB/TIGAR/FGF20/PSEN1/MEF2C/GSK3B/REST/BAX/MT3/SLC23A2/KDM2B/AARS1/CD200/TYRO3/MSH2/HSP90AB1/SIRT1/JAK2/NRP1/PLA2G3/FBXO7/HMOX1/LGMN/ALKBH1/CHGA/SIX4/HIF1A/PSMC1/NFATC4/ADNP/DNAJC5/CHMP4B/CORO1A/TOX3/IL27RA/GPI/FGF21/MAG/PTPRZ1/SLC1A1/UNC5B/FGF8/CSF3/CCL2/WFS1/PPARGC1A/ZPR1/CBL/MDK/ENO2…	206
BP	GO:0006814	sodium ion transport	244/16952	249/18800	8.27929e-07	1.37143e-05	8.9155e-06	HECW1/CACNA1G/SLC13A2/SCN4A/SLC6A13/SLC6A7/CNTN1/ATP1A2/SLC4A7/NEDD4L/SLC4A8/PRSS8/KCNQ1/PKP2/ATP2B4/WNK1/SLC6A16/SLC12A2/SLC9A7/SLC9A3/DRD4/ATP1B3/NEDD4/PTPN3/SLC12A3/TRPM5/SLC6A15/ASIC4/SLC24A1/SLC12A1/ATP12A/DLG1/EDN1/DNM2/SLC4A4/SLC13A1/NKAIN1/SLC4A11/TESC/P2RX7/SLC23A2/SLC8B1/NOS1/FXYD5/FXYD3/SLC9A1/SLC17A6/HCN2/SLC5A1/SLC5A4/CACNA1I/SLC10A1/SLC8A3/NKAIN4/SNTA1/ATP1B4/MAGED2/NALCN/FGF14/SLC3…	244
BP	GO:0051170	import into nucleus	162/16952	163/18800	8.30285e-07	1.37143e-05	8.9155e-06	RGPD5/KPNA6/CDH1/TPR/TRAF3IP2/TNPO3/IPO5/ELAVL1/HYAL2/NUP133/BCL3/PTGS2/PSEN1/TNPO1/GCKR/IPO11/RBM22/MAVS/NUP50/NUP188/HSP90AB1/JAK2/NFKBIA/STK4/FERMT1/NXT2/FGF9/KPNA3/NUTF2/NUP93/TSC2/STK3/UBR5/TGFB1/TNPO2/PIK3R2/GLI3/SUFU/KPNB1/NUP88/RANGRF/HTATIP2/ZPR1/NUP98/IFNG/NUP107/MAPK14/BACH2/RAB23/E2F3/TMCO6/NUP155/KPNA1/ECT2/CBLB/ATF2/SUMO1/IPO13/UFM1/FAM53C/TARDBP/CRY2/CSE1L/CDKN1A/NUP153/BMP4/NUP85/…	162
BP	GO:0071478	cellular response to radiation	185/16952	187/18800	8.31041e-07	1.37143e-05	8.9155e-06	KDM1A/CREBBP/CRY1/BRCA1/ERCC1/SNAI2/BAK1/HSPA5/USP28/RAD51/CYBA/OPN3/POLD1/TMEM161A/TP53BP1/HYAL2/NUCKS1/NEDD4/GNB5/PTGS2/POLD3/XRCC5/DNM2/ZMPSTE24/BAX/MMP2/MAP3K20/SIRT1/EP300/YY1/NFATC4/MMP9/ACTR5/GUCY2F/OPN1LW/FMR1/RS1/TIMP1/N4BP1/BMF/RP1/SFRP1/EEF1D/AKT2/HAMP/GATA3/RGS9/CRYAB/TMEM109/RAD51AP1/MAPK14/RAD1/GRK7/ECT2/GNAT1/HYAL1/ITGB6/GADD45A/STK11/EGR1/CRY2/POLK/OPN4/CDKN1A/OPN5/GRK4/ELK1/ZBTB1…	185
BP	GO:0001889	liver development	134/16952	134/18800	9.03444e-07	1.48706e-05	9.66721e-06	CFLAR/JARID2/PKD1/HGF/CPS1/RB1CC1/SEC63/CUL3/OTC/PTCD2/TGFBR3/PTPN3/CSNK2A2/LIMS2/ACAT1/CEACAM1/CPB2/ZMPSTE24/AURKA/UPB1/XBP1/RHBDD3/HMOX1/ACO2/PRMT5/SRSF5/PCK2/HNF4A/RPGRIP1L/FGL1/HAMP/LSR/HPN/PTN/MET/COBL/EZH2/GLI3/CDK5RAP3/FBXW7/CPT1A/CCND1/MDK/GLI1/SOD2/MAN2A1/FGF1/NPHP3/HES1/RPS15/ATF2/ACADM/RPS6KA1/PROX1/TNFAIP3/ARG1/PKD2/ONECUT2/PIK3CA/CIT/PCK1/WNT1/SOX9/MED1/ELK1/GFER/MPST/ALDH1A2/E2F8/PR…	134
BP	GO:0032200	telomere organization	161/16952	162/18800	9.16264e-07	1.50428e-05	9.77911e-06	UPF1/ERCC1/MRE11/RFC1/PNKP/PARP3/RAD51/PRKCQ/SP100/SIRT2/SMG6/XRCC1/MAP2K7/SIRT6/XRCC5/RIF1/HSP90AA1/ATRX/MAP3K4/MAPKAPK5/HNRNPC/TINF2/HSP90AB1/MAPK1/TFIP11/TELO2/APEX1/MAPK3/ACD/NBN/DOT1L/CCNE1/RPA3/EZH2/TNKS2/STN1/RAD51C/EZH1/GAR1/PTGES3/RAD50/XRN1/CCT4/NEK2/RPA2/DCLRE1B/YLPM1/TCP1/TENT4B/HNRNPA2B1/XRCC3/POT1/TEP1/GNL3L/DKC1/SLX1A/RPA1/H3-3B/TERF2/PCNA/NAT10/HNRNPA1/PKIB/CCT7/HUS1/MYC/ZNF365/DN…	161
BP	GO:0045165	cell fate commitment	260/16952	266/18800	9.6216e-07	1.57557e-05	1.02426e-05	WNT16/CYP26B1/ARX/HOXA11/SOX8/IFRD1/PAF1/PAX6/TEAD3/ISL1/FOXP3/PRDM1/WNT8A/DMRT3/EYA2/FGFR2/RHOA/PITX1/FGF10/CDC42/TCF3/TBX21/GLI2/NOTCH3/WNT8B/PAX2/EDN1/PSEN1/MEF2C/RAB10/WNT11/TBX5/TBX15/IL12RB1/NRP1/JAG1/GATA1/EYA1/SFRP1/ESRP1/IL7/ETV2/FKBP8/WNT2/HOXA2/HOXA13/POU6F2/GLI3/TGFBR1/LHX3/GATA3/BMPR1A/FGF8/SUFU/DKK1/WNT3/FOXN1/DBX1/SOX6/IL23A/MYF6/MYF5/WNT5B/MYL2/NANOG/NR2E1/TBX18/IL12B/SMAD5/WNT5A/…	260
BP	GO:0061138	morphogenesis of a branching epithelium	183/16952	185/18800	1.00331e-06	1.63874e-05	1.06532e-05	PLXND1/HOXA11/SOX8/PKD1/BTBD7/MKS1/SNAI2/HGF/CASR/TIE1/FGFR2/FGF10/TP63/GLI2/NTN4/SEMA3A/SEMA3C/CELSR1/DLG1/PAX2/SIRT6/EDN1/PGR/GRHL2/TMED2/ESR1/ABL1/NRP1/LRP5L/SOX10/SIX4/NFATC4/STK4/BMP7/CTSZ/LAMA1/ESRP2/FOXF1/SALL1/CTSH/EYA1/SFRP1/RASIP1/MET/WNT2/HOXA5/HOXA13/GLI3/ENG/FGF8/AREG/MDK/VDR/TIMELESS/SRF/VEGFA/FGF1/WNT5A/PLXNA1/ACVR1/WNT6/KDM5B/PROX1/TCF21/PKD2/GNA13/MSX2/RDH10/TBX2/WNT1/BMP4/SOX9/P…	183
BP	GO:0006665	sphingolipid metabolic process	160/16952	161/18800	1.0111e-06	1.64725e-05	1.07085e-05	AGK/ALDH3B1/ST3GAL1/ELOVL5/NSMAF/HEXB/GALC/SPHK2/ELOVL1/PLPP1/GBA2/HACD3/ACER3/BAX/P2RX7/SPTLC1/CERS4/TECR/CERK/SPTLC2/VAPA/ST8SIA5/GLA/SMPD3/PLA2G15/FA2H/ASAH1/PRKD2/PPP2R1A/ITGB8/ABCA2/P2RX1/OSBP/ST8SIA1/SERINC1/CERT1/ST8SIA4/PPP2CA/HTRA2/NEU2/ST3GAL5/PRKD3/ST6GALNAC5/B4GALT6/ELOVL4/KDSR/ELOVL3/B4GALT4/ORMDL2/TM9SF2/ST3GAL3/SGPP1/GAL3ST1/A4GALT/ORMDL1/CLN6/FUT5/SMPDL3B/PPT1/PRKAA1/ALDH3B2/SERIN…	160
BP	GO:0002831	regulation of response to biotic stimulus	340/16952	351/18800	1.09627e-06	1.78144e-05	1.15809e-05	TSPAN6/FGR/CFH/CREBBP/CX3CL1/FYN/RNF216/TYROBP/LTF/POLR3B/MATR3/BIRC3/NR1H3/GRN/FOXP3/CYBA/PUM2/TRAF3IP2/ATG5/CASP8/TSPAN32/SPI1/IFI35/SIRT2/UFD1/FAM3A/FCGR2B/PVR/TXK/PAK3/UBE2K/TIGAR/ITCH/XRCC5/CEACAM1/HSP90AA1/ARG2/ZMPSTE24/FCN1/MAVS/OAS1/LAG3/IRAK3/MUL1/NLRC4/PPP2R3C/RNF31/TYRO3/TREM2/PGC/HSP90AB1/IL12RB1/TTLL12/EP300/COCH/HCK/SAMHD1/RNF125/RIOK3/TLR8/XIAP/PQBP1/ACOD1/MAPK3/N4BP1/PYCARD/RIPK2/…	340
BP	GO:0018394	peptidyl-lysine acetylation	182/16952	184/18800	1.10231e-06	1.78669e-05	1.16151e-05	NFYA/MSL3/CREBBP/MED24/MBTD1/BRCA1/ISL1/SNAI2/PHF20/ZZZ3/JADE2/FOXP3/ATG5/SPHK2/TAF2/DIP2B/NFYC/SPI1/ING3/MBD3/ACTB/ACTL6B/JADE1/SRCAP/KAT6A/ZMPSTE24/NCOA1/ATXN7L3/NOS1/BRPF3/SIRT1/SMARCB1/EP300/BRD1/RPS6KA5/MRGBP/JADE3/MAPK3/CTCF/KAT8/PIH1D1/TAF6/GATA3/KAT2A/PPARGC1A/NAA40/ING4/ZNF451/BRD8/KAT2B/KANSL3/ATF2/CHD5/PARK7/DR1/KMT2A/SET/SUPT7L/KANSL1/ENY2/EPC1/TAF12/NFYB/NAA50/NAA60/TWIST1/TAF1L/MORF…	182
BP	GO:1900180	regulation of protein localization to nucleus	132/16952	132/18800	1.11288e-06	1.79925e-05	1.16967e-05	TMEM98/FYN/WWTR1/CDH1/CTNNA1/TPR/NGFR/IPO5/CLDN18/HYAL2/POLR1A/TFRC/FERMT2/PTGS2/PSEN1/GSK3B/RBM22/MAVS/HSP90AB1/JAK2/CARD10/FERMT1/UBR5/TGFB1/PIK3R2/GLI3/TESK1/LZTS2/SUFU/CDK5RAP3/ZPR1/IFNG/MAPK14/RAB23/BYSL/ECT2/CCT4/SUMO1/PARK7/STK11/TCP1/UFM1/TARDBP/BMP4/GLIS2/PIN1/LIF/SMO/TRIM28/SESN2/DKC1/LATS1/RAN/DCLK1/LAMTOR5/CD36/MDFIC/CCT7/GLUL/KAT7/YAP1/TRIM29/PARP9/NUP54/NUP58/AKT1/NVL/PARP1/PIK3R1/C…	132
BP	GO:0099177	regulation of trans-synaptic signaling	414/16952	430/18800	1.14291e-06	1.84313e-05	1.19819e-05	CD38/PRKAR2B/CACNG3/CX3CL1/BAIAP3/SYN1/MAPK8IP2/FYN/SYT7/TYROBP/ATP1A2/NCDN/RNF19A/CYP46A1/CDH1/STAU2/DTNBP1/SLC4A8/RASGRF1/CAMK2B/LZTS1/SLC12A2/SNCAIP/PRKCZ/SYT1/SCT/PFN2/CAMK2A/PRKACA/PTGS2/SLC24A1/ZZEF1/TACR2/CACNG5/CACNG4/EDN1/SLC1A3/OPHN1/SCGN/RIMS1/SCTR/CHRNA3/PSEN1/DLGAP4/MEF2C/GSK3B/ERC1/MTMR2/ACHE/PSMC5/JPH4/ITPR3/JAK2/ABL1/STX1B/MAPK1/PICK1/PACSIN2/SYNGR1/LGMN/SLC8A3/NFATC4/RIMS4/ADNP/O…	414
BP	GO:0031668	cellular response to extracellular stimulus	240/16952	245/18800	1.16355e-06	1.86226e-05	1.21063e-05	AOC1/PDK4/PDK2/LAMP2/VPS41/MYH13/NR1H4/CYP24A1/SNAI2/GLRX2/RRAGD/FAS/GABARAPL2/CASR/CLEC16A/RIPOR1/HSPA5/EIF2AK2/ATG5/KIF26A/WIPI1/ASNS/ATP2B1/SREBF1/NUAK1/USP33/PIK3C3/SESN1/PTPRC/RRAGB/NCOA1/SEH1L/P2RX7/GCN1/TNRC6A/COMT/SIRT1/SH3GLB1/MAPK1/DEPDC5/PICK1/XBP1/HMOX1/MTMR3/TXN2/SNW1/ADNP/MAP1LC3A/SUV39H1/PHEX/STK24/MAPK3/WDR59/NPRL3/SFRP1/GDAP1/GSDMD/TLE5/USF2/NUDT1/PRKAG2/TBL2/MAPK8/PPP1R9B/COL1A1…	240
BP	GO:0051403	stress-activated MAPK cascade	240/16952	245/18800	1.16355e-06	1.86226e-05	1.21063e-05	WNT16/PAFAH1B1/NOX1/MAPK8IP2/MAP4K3/ZMYND11/HGF/RB1CC1/FAS/MAP2K3/CASR/FLT4/MAPK9/EIF2AK2/TRAF1/SERPINB3/HIPK2/MAP2K4/SPI1/CDC42/MAP4K4/FCGR2B/MAP3K13/HACD3/SEMA3A/DLG1/TRAF4/MAP2K7/ITCH/MAGI3/PHLPP1/STRADB/TRAF5/OPRK1/CYLD/GSTP1/MECOM/MAP3K4/DNAJA1/IGBP1/MAP3K20/EZR/TGFB2/SH2D3C/TREM2/GADD45B/CRKL/MAPK1/BIRC7/RASSF2/MID1/PAGE4/XIAP/MAPK3/AXIN1/PYCARD/RIPK2/SFRP1/IKBKB/STK3/MAP4K1/NOD1/FKTN/AMBP/…	240
BP	GO:1903039	positive regulation of leukocyte cell-cell adhesion	240/16952	245/18800	1.16355e-06	1.86226e-05	1.21063e-05	BAD/SELE/CD4/FYN/ALOX5/CD6/IGF1/CD74/RUNX3/CD44/FOXP3/AP3D1/PRKCQ/RHOA/PRKCZ/CBFB/NCK2/TFRC/GLI2/IL4R/PTPRC/SIRPG/CD209/EFNB1/DHPS/JAK2/IL12RB1/LGALS1/XBP1/SIRPB1/NKAP/CD40LG/TNFSF13B/CORO1A/NFAT5/DNAJA3/PYCARD/CSK/CD276/RIPK2/IL7/IL4I1/LILRB1/IL27RA/RASAL3/EBI3/TYK2/JAK3/CAV1/GLI3/DOCK8/GATA3/VSIR/MAP3K8/ZMIZ1/CCL2/EFNB3/IL2/ZBTB16/ST3GAL4/CD5/MDK/AMBRA1/CD81/IL23A/IFNG/PTPN6/CD83/VNN1/IL12B/IL4…	240
BP	GO:0044703	multi-organism reproductive process	202/16952	205/18800	1.18147e-06	1.88149e-05	1.22313e-05	CD38/FKBP4/ITGA3/ABCC8/TAC1/TEAD3/KPNA6/PRDM1/VMP1/SPHK2/EPN1/TRO/ACSL4/DAZAP1/PTGS2/UBE2A/FBLN1/EDN1/PGR/EPYC/COL16A1/OVGP1/TMED2/MMP2/PTHLH/ESR1/ANGPT2/UPRT/PCSK5/MMP9/OXT/STS/TIMP1/MAGED2/ACOD1/TLE6/SYDE1/PLA2G4C/KLF1/PTN/AMBP/RLN2/RLN1/P2RX1/C1QBP/SLC6A4/SMURF2/CALCA/CYP27B1/ARHGDIB/SLC38A1/ENDOU/VDR/PPARD/VEGFA/CLIC5/LNPEP/PRLR/STC2/UMPS/TACR1/IGFBP2/IGFBP5/ASH1L/RGS2/SLC2A1/CNR1/ARG1/SPP1/P…	202
BP	GO:0045216	cell-cell junction organization	202/16952	205/18800	1.18147e-06	1.88149e-05	1.22313e-05	ABCC8/CD9/NR1H4/CLDN11/SNAI2/PRKCH/VCL/CDH1/CDH10/CTNNA1/DSG2/PKP2/HDAC7/PKN2/CLDN18/RHOA/ROCK1/CDC42/WDR1/CDH19/PRKACA/LIMS2/FERMT2/FSCN1/ACTB/DLG1/PTPN23/CAMSAP3/CDH7/PKP1/EPB41L3/GRHL2/WNT11/ADD1/TBX5/TGFB2/WHRN/DSP/OCEL1/ARVCF/CDH20/SMAD7/PARD6A/CSK/TJP1/IKBKB/NUMBL/TJP3/TGFB1/LIM2/LSR/CAV1/CLDN15/TGFBR1/MPDZ/CNTNAP1/NECTIN1/TRPV4/IL17A/PERP/SRF/VEGFA/CDH9/CDH6/CLDN16/ECT2/STRN/EPHA4/GNPAT/TJ…	202
BP	GO:0030323	respiratory tube development	181/16952	183/18800	1.21101e-06	1.91893e-05	1.24747e-05	ITGA3/PKD1/FLT4/RC3H2/FGFR2/FGF10/JMJD6/CDC42/SREBF1/GLI2/CELSR1/TRAF4/TULP3/HSPB11/PGR/GRHL2/WNT11/ADAMTS2/TBX5/TMEM38B/PCSK5/MAPK1/TAB1/EP300/CTSZ/LAMA1/PHEX/FGF9/MAPK3/SMPD3/ESRP2/CRISPLD2/FOXF1/CTSH/RAB3A/WNT2/HOXA5/AIMP2/PLOD3/AGR2/GLI3/LHX3/BMPR1A/LIPA/FGF8/FBXW7/PTGES3/GLI1/LTA4H/TIMELESS/HECA/PTK7/SRF/VEGFA/MAN2A1/LOX/FGF1/PDGFRB/NPHP3/WNT5A/HES1/ACVR2B/CLCN2/ITGB6/LOXL3/IGFBP5/EPAS1/ERRF…	181
BP	GO:0043405	regulation of MAP kinase activity	181/16952	183/18800	1.21101e-06	1.91893e-05	1.24747e-05	DVL2/TENM1/DTNBP1/KITLG/ARHGEF5/PIK3CB/SERPINB3/HYAL2/DRD4/TRIB2/MAP3K13/TSG101/MAP2K7/FGFR1/EDN1/PSEN1/PTPRC/GSTP1/MAP3K4/DNAJA1/NOX4/P2RX7/ERP29/IRAK3/PDGFB/TAB1/CD40/BMP7/TRIB3/HTR2A/FLT1/AXIN1/CSK/SFRP1/TGFB1/PIK3CG/CAV1/EZH2/DKK1/CDK5RAP3/MAP2K6/HIPK3/SH2B3/DUSP16/FZD10/PTPN6/TPD52L1/SASH1/STK38/VEGFA/GHR/HMGCR/FGF1/PDGFRB/PDCD10/WNT5A/SOS1/EPHA4/RGS2/DUSP1/TNFSF11/PTK2B/MAPK8IP1/FLT3/LAX1/E…	181
BP	GO:0050804	modulation of chemical synaptic transmission	413/16952	429/18800	1.22374e-06	1.93313e-05	1.2567e-05	CD38/PRKAR2B/CACNG3/CX3CL1/BAIAP3/SYN1/MAPK8IP2/FYN/SYT7/TYROBP/ATP1A2/NCDN/RNF19A/CYP46A1/CDH1/STAU2/DTNBP1/SLC4A8/RASGRF1/CAMK2B/LZTS1/SLC12A2/SNCAIP/PRKCZ/SYT1/SCT/PFN2/CAMK2A/PRKACA/PTGS2/SLC24A1/ZZEF1/TACR2/CACNG5/CACNG4/EDN1/SLC1A3/OPHN1/SCGN/RIMS1/SCTR/CHRNA3/PSEN1/DLGAP4/MEF2C/GSK3B/ERC1/MTMR2/ACHE/PSMC5/JPH4/ITPR3/JAK2/ABL1/STX1B/MAPK1/PICK1/PACSIN2/SYNGR1/LGMN/SLC8A3/NFATC4/RIMS4/ADNP/O…	413
BP	GO:0006606	protein import into nucleus	158/16952	159/18800	1.2311e-06	1.93313e-05	1.2567e-05	RGPD5/KPNA6/CDH1/TPR/TRAF3IP2/TNPO3/IPO5/ELAVL1/HYAL2/NUP133/BCL3/PTGS2/PSEN1/TNPO1/GCKR/IPO11/RBM22/MAVS/NUP50/NUP188/HSP90AB1/JAK2/NFKBIA/STK4/FERMT1/NXT2/FGF9/KPNA3/NUTF2/NUP93/TSC2/STK3/UBR5/TGFB1/TNPO2/PIK3R2/GLI3/SUFU/KPNB1/NUP88/RANGRF/ZPR1/NUP98/IFNG/NUP107/MAPK14/RAB23/E2F3/TMCO6/NUP155/KPNA1/ECT2/CBLB/ATF2/SUMO1/IPO13/UFM1/FAM53C/TARDBP/CRY2/CSE1L/CDKN1A/NUP153/BMP4/NUP85/MED1/RPL23/NUP…	158
BP	GO:0006022	aminoglycan metabolic process	131/16952	131/18800	1.23514e-06	1.93313e-05	1.2567e-05	HS3ST1/PGLYRP1/ST3GAL1/IDS/DCN/XYLT2/CD44/B4GALT7/CHPF2/HEXB/FOXC1/ITIH4/ITIH1/ST3GAL6/CHI3L2/HYAL2/NDST1/OVGP1/PDGFB/ITIH6/HAS3/SMPD3/XYLT1/CEMIP/BPNT2/TGFB1/HAS1/HYAL4/SPAM1/SPOCK2/NAGLU/NFKB1/UGDH/ST3GAL4/DSE/GCNT2/UST/PDGFRB/HYAL1/ABCC5/CTBS/SLC10A7/B4GALT4/HS3ST2/CHST3/ITIH5/TNFAIP6/CHPF/HS3ST3B1/IL1B/ST3GAL3/IDUA/CLN6/SLC35D2/CHSY1/CHI3L1/CHIT1/LYVE1/CHIA/CEMIP2/GNS/CHST5/EDNRB/CHST12/GALNT…	131
BP	GO:0006275	regulation of DNA replication	131/16952	131/18800	1.23514e-06	1.93313e-05	1.2567e-05	LIG3/DBF4/WIZ/JADE2/RFC2/WAPL/NUCKS1/CDC42/GLI2/TIPIN/JADE1/ZMPSTE24/ATRX/CDC6/BRPF3/CDC7/YY1/GINS1/ACTR5/METTL4/JADE3/NBN/CHRAC1/PPP2R1A/TFPT/SSBP1/GTPBP4/STN1/SMC3/TNFAIP1/GLI1/RFC5/TIMELESS/AICDA/FBXO5/GMNN/PPP2CA/ACTR8/BCL6/INO80D/INO80B/CCDC88A/UCHL5/ID3/PDS5A/ZRANB3/RBBP6/ATF1/CDK2/WRNIP1/EREG/TTF1/CHTF18/INO80/E2F8/MAS1/GINS2/ANKRD17/PCNA/RFC3/LPIN1/FBH1/ORC3/DHX9/USP37/KAT7/ACTL6A/DSCC1/B…	131
BP	GO:0007098	centrosome cycle	131/16952	131/18800	1.23514e-06	1.93313e-05	1.2567e-05	MARK4/CEP68/BRCA1/CNTLN/SDCCAG8/PPP1R12A/CROCC/NDE1/TUBE1/WDR62/USP33/PCM1/NDC80/XPO1/CHMP2B/CHMP5/AURKA/NSFL1C/HAUS4/SIRT1/RANBP1/NIN/KIF3B/CHMP4B/CEP76/CEP192/PARD6A/NUBP1/CCP110/CEP152/ARHGEF10/TRIM37/KAT2A/CHORDC1/MDM1/CEP72/KAT2B/CHMP3/ALMS1/GADD45A/SSX2IP/NEK2/PKD2/VPS4B/CDK2/STIL/PARD6B/KIF25/CEP250/XRCC3/UXT/SGO1/CEP85/CHMP2A/CHMP1A/HAUS8/KIF3A/ROCK2/NAT10/KIAA1614/ODF2/CDK5RAP2/HAUS2/KIF…	131
BP	GO:0042098	T cell proliferation	201/16952	204/18800	1.29331e-06	2.01921e-05	1.31266e-05	MAD1L1/FYN/CD6/IGF1/SLC11A1/BTN3A1/TNFRSF1B/FOXP3/RC3H2/PRKCQ/NCK2/TFRC/DLG1/ITCH/ARG2/PTPRC/BAX/P2RX7/CD209/EFNB1/DHPS/JAK2/IL12RB1/ABL1/SOS2/ELF4/CD40LG/TNFSF13B/CORO1A/DNAJA3/PYCARD/CD276/RIPK2/IL4I1/LILRB1/IL27RA/RASAL3/CLC/EBI3/TYK2/JAK3/PIK3CG/TNFSF8/DOCK8/VSIR/PPP3CB/PRKAR1A/IL2/CRTAM/CD81/IL23A/PTPN6/CCND3/IL12B/IL4/SELENOK/CD86/HES1/CBLB/HHLA2/IL1A/ZAP70/IGFBP2/SOS1/ZP4/SLAMF1/PLA2G2D/CD…	201
BP	GO:0015698	inorganic anion transport	180/16952	182/18800	1.33034e-06	2.07195e-05	1.34694e-05	CFTR/SLC4A1/CLCN6/GABRA3/CLCA1/CLCA4/SLC11A1/GABRA1/ABCC2/SLC4A7/CASR/BEST2/TG/ANO2/SLC4A8/KCNQ1/SLC12A2/PACC1/IP6K2/ABCC9/SLC12A3/CLCN4/CLNS1A/SLC12A1/ANO8/SLC25A3/VDAC3/SLC1A3/SLC4A4/OSTM1/SLC13A1/ATP8B1/ABCB1/AQP6/SLC4A11/FXYD3/SLC26A4/SLC26A3/ABCC6/GABRP/TSPO/APOL1/GLRA2/SLC25A14/GABRE/ABCC1/CLCN7/CA2/SLC39A14/SLC17A7/SLC5A5/SFRP4/SLC1A1/SLC25A11/ABCC3/GABRA4/CLCN3/GLRB/GABRR2/SLC26A8/CLIC5/S…	180
BP	GO:0043488	regulation of mRNA stability	157/16952	158/18800	1.35837e-06	2.11044e-05	1.37197e-05	UPF1/CSDE1/SLC11A1/SAMD4A/VIM/THRAP3/PUM2/RC3H2/TRAF3IP2/YBX3/YBX1/ELAVL1/ROCK1/PABPC1/EXOSC7/MLH1/EXOSC5/TNRC6C/TRAF5/TUT7/DIS3/CNOT3/KHSRP/FUS/PCBP4/PABPC4/TNRC6A/ALKBH5/HNRNPC/DAZL/CIRBP/HNRNPM/TNRC6B/ZC3H14/APEX1/E2F1/FMR1/MYEF2/CACNG7/EXOSC3/CPEB3/LARP4B/DCPS/CNOT2/APOBEC1/MAPK14/RBM24/TENT5A/TENT4A/CNOT6/FXR1/FASTKD2/EXOSC8/TARDBP/TENT4B/EXOSC9/AGO2/FASTKD3/CNOT1/PCID2/TRAF2/METTL16/ZFP36/F…	157
BP	GO:0030168	platelet activation	130/16952	130/18800	1.37083e-06	2.11946e-05	1.37783e-05	CD9/VCL/PIK3CB/ENTPD2/DGKG/TSPAN32/DGKA/PRKCQ/TXK/ACTB/DGKD/CEACAM1/GNAS/GP6/TYRO3/JAK2/PDGFB/MYH9/CTSG/CD40/MYL9/MYL12A/GATA1/CD40LG/DGKH/COMP/PIK3CG/HSPB1/P2RX1/ALOX12/PF4V1/VWF/SH2B3/PTPN6/MAPK14/SRF/HRG/FN1/PLEK/STXBP3/PLA2G4A/MPL/GNA13/PIK3CA/F2RL3/APOE/EMILIN2/VAV3/IL6ST/PDGFRA/TEC/SERPINE2/IL6/DGKB/BLK/STXBP1/TLR4/TLN1/MMRN1/ADAMTS18/VAV1/CELA2A/DGKQ/DGKZ/FERMT3/ADRA2A/SLC7A11/MERTK/DGKE/U…	130
BP	GO:0042476	odontogenesis	130/16952	130/18800	1.37083e-06	2.11946e-05	1.37783e-05	CFTR/CTNNA1/FOXC1/RELT/DLX3/DMRT3/NGFR/FGFR2/RHOA/ROGDI/FGF10/TP63/GLI2/FGF4/EDN1/AQP6/SNX10/BAX/LAMB1/TGFB2/BMP7/PHEX/SMPD3/SERPINE1/GLI3/ASPN/BMPR1A/FGF8/COL1A1/FAM20A/ODAM/NECTIN1/TCIRG1/PERP/HAND1/ACVR2B/ITGB6/WNT6/DLX2/SDC1/ATF2/HDAC1/ID3/TGFB3/NKX2-3/MSX2/TNFSF11/ACVR2A/INHBA/TWIST1/RUNX2/SSUH2/AMELX/BMP4/BMP2/BCL11B/SMO/LAMA5/SLC34A1/ENAM/FST/LRP4/PDGFRA/WNT10A/EDAR/TFAP2A/MMP20/LEF1/SLC24…	130
BP	GO:0051235	maintenance of location	321/16952	331/18800	1.41574e-06	2.1836e-05	1.41953e-05	IBTK/CX3CL1/SCIN/PAFAH1B1/CRY1/PKD1/CD4/ABHD5/ATP1A2/NR1H3/TMSB10/MSR1/HSPA5/GOPC/VPS13D/LTBP1/HEXB/CYBA/MCOLN3/SOAT1/ATG5/DGAT2/AP3D1/ASPM/SP100/PLA2G10/PRKACA/SREBF1/TMEM38A/SCARB1/SRI/ACACB/KEAP1/PSEN1/PTPRC/APOB/CHERP/FTL/BAX/FKBP1A/P2RX7/SLC8B1/NOS1/MCOLN1/OSBPL8/JPH4/CAPN3/TMEM38B/TREM2/ITPR3/SIRT1/ABL1/KDELR3/SUN2/TSPO/RANGAP1/BDKRB1/NFKBIA/NTSR1/CDS2/PSMD10/CCDC22/HTR2A/CORO1A/ARL2BP/CEMI…	321
BP	GO:0050870	positive regulation of T cell activation	219/16952	223/18800	1.45595e-06	2.2402e-05	1.45632e-05	BAD/CD4/FYN/CD6/IGF1/CD74/RUNX3/FOXP3/AP3D1/PRKCQ/RHOA/PRKCZ/CBFB/NCK2/TFRC/GLI2/IL4R/PTPRC/SIRPG/CD209/EFNB1/DHPS/JAK2/IL12RB1/LGALS1/XBP1/SIRPB1/NKAP/CD40LG/TNFSF13B/CORO1A/DNAJA3/PYCARD/CSK/CD276/RIPK2/IL7/IL4I1/LILRB1/IL27RA/RASAL3/EBI3/TYK2/JAK3/CAV1/GLI3/DOCK8/GATA3/VSIR/MAP3K8/ZMIZ1/CCL2/EFNB3/IL2/ZBTB16/CD5/MDK/AMBRA1/CD81/IL23A/IFNG/PTPN6/CD83/VNN1/IL12B/IL4/SELENOK/BCL6/CD86/HES1/HHLA2/…	219
BP	GO:0031960	response to corticosteroid	156/16952	157/18800	1.49872e-06	2.28942e-05	1.48832e-05	BAD/CFLAR/CALCR/ISL1/CPS1/SOX30/CYBA/PTPRU/RHOA/MAOB/ATP2B1/PTGS2/EDN1/BCKDHB/REST/TFAP4/PDCD7/JAK2/PCK2/OXT/ACSBG1/PLAT/GHRHR/ENG/RPS6KB1/COL1A1/AREG/CCND1/MDK/GHR/NR3C1/BCHE/ACVR1/IGFBP2/SDC1/ERRFI1/SGK1/ARG1/CCN2/FOXO3/KLF9/GOT1/CPN1/GHSR/PIK3CA/FLT3/CBX3/GPR83/PCK1/FOSB/CSN1S1/IL22/POR/ZFP36/MYOD1/CDO1/AANAT/EPO/ASS1/RPL27/RAN/SERPINF1/PCNA/SSTR4/CASP9/HMGCS2/ANXA1/HTR1B/IL6/IL10/IL1RN/CYP1B1…	156
BP	GO:0055067	monovalent inorganic cation homeostasis	156/16952	157/18800	1.49872e-06	2.28942e-05	1.48832e-05	CFTR/PDK4/SLC4A1/PDK2/NOX1/TFAP2B/SLC11A1/ATP1A2/GRN/ATP6V0A1/SLC4A7/OTC/ATP6V1H/NEDD4L/SLC4A8/KCNQ1/KCNH2/SLC12A2/SLC9A7/SLC9A3/ATP1B3/SLC12A3/ATP6AP1/SLC12A1/ATP12A/RAB7A/EDN1/SLC1A3/SLC4A4/SNX5/SLC9A1/SLC26A4/SLC26A3/MAPK1/UPK3A/AVP/TM9SF4/OXT/CLN5/MAPK3/DMXL2/CA2/ATP1A3/ATP4A/ATP6V0A4/TMEM106B/CLCN3/CCKBR/TCIRG1/ATP5F1B/SCNN1A/RHAG/SLC4A9/SLC12A7/ATP6V0E1/UBE3A/GNAI2/SLC4A3/IL1A/TACR1/SLC9A2/…	156
BP	GO:1903364	positive regulation of cellular protein catabolic process	156/16952	157/18800	1.49872e-06	2.28942e-05	1.48832e-05	GCLC/ANKIB1/OSBPL7/PSMC4/NUB1/RNF14/PIAS1/RNF19A/MAPK9/HERPUD1/USP13/ATXN3/SIRT2/VPS35/TRIB2/CHFR/MKRN2/SIRT6/KEAP1/PSEN1/HSP90AA1/LRP2/GSK3B/PSMC5/AURKA/HECTD1/EZR/TREM2/MARCHF2/RBX1/PSMC6/PSMC1/TRIB3/SMAD7/PSMD10/CCDC22/FMR1/AXIN1/STUB1/ELOB/RNF40/SGTA/FZR1/NOP53/HAMP/GSK3A/CAV1/ABCA2/DVL1/FBXW7/CTSC/CD81/USP5/BAG2/CSNK1A1/SUMO1/NFE2L2/RNF19B/CDC20/TNFAIP3/FBXL5/TRIM67/CLU/PTK2B/LRP1/RFPL1/CBFA…	156
BP	GO:2000027	regulation of animal organ morphogenesis	129/16952	129/18800	1.52141e-06	2.31299e-05	1.50364e-05	DVL2/HOXA11/SOX8/CELSR3/BTBD7/MKS1/SNAI2/HGF/DMRT3/NGFR/RHOA/FGF10/CDC42/NTN4/CELSR1/PAX2/GPC4/EDN1/WNT11/ABL1/DAAM1/SIX4/BMP7/SPEF1/FZD3/SFRP1/PLEKHA4/WNT2/DVL1/GATA3/BMPR1A/FGF8/DKK1/SMURF2/JHY/PTK7/VEGFA/FGF1/NPHP3/WNT5A/HOXC11/RUNX2/BMP4/SOX9/PAX8/BMP2/SIX1/SMO/GATA5/WNT2B/ANKRD6/AHI1/AGT/WNT10A/RAC1/SULF1/FGF2/SEC24B/PRICKLE1/FGF7/NKD1/ARHGEF19/CELSR2/SFRP2/RSPO3/GPC3/RSPO2/DAB2/WNT3A/WNT7A/…	129
BP	GO:2001022	positive regulation of response to DNA damage stimulus	129/16952	129/18800	1.52141e-06	2.31299e-05	1.50364e-05	MBTD1/BRCA1/DDX11/WAS/BCLAF1/PNKP/PARP3/FAM168A/TMEM161A/EYA2/FGF10/ING3/XRCC1/ACTB/TIGAR/ZCWPW1/RIF1/UIMC1/FUS/MAP3K20/SIRT1/HDAC10/MRGBP/SMCHD1/RBBP8/FMR1/EYA1/PIAS4/BABAM1/NSMCE4A/DDX5/KMT5B/FOXM1/RAD51AP1/TIMELESS/ING4/RNF8/EYA4/BRD8/FXR1/WDR48/MAD2L2/SLF2/EPC1/SHLD2/MORF4L2/EEF1E1/PRKCG/YEATS4/FXR2/TRIM28/PCNA/KMT5C/SLF1/SPIRE1/FBH1/DHX9/EPC2/ACTL6A/SKIL/MYC/ACTR2/PARP9/WRAP53/PMAIP1/POGZ/PA…	129
BP	GO:1902115	regulation of organelle assembly	199/16952	202/18800	1.54941e-06	2.34994e-05	1.52766e-05	ZMYND10/MARK4/CDKL5/FUZ/BRCA1/IFT88/PHF23/TPR/MAP4/ARHGEF5/MAPK9/MPHOSPH9/SDCCAG8/SYNE2/GDI2/ATG5/CROCC/RNF4/RHOA/WIPI1/TSG101/FSCN1/SPAG5/VDAC3/DNM2/GSK3B/CYLD/CHMP2B/CHMP5/KIF9/SCFD1/EZR/SH3GLB1/MTMR3/KCTD17/CDKL1/HCK/CHMP4B/CEP76/CBLN1/CCP110/RP1/TESK1/TBC1D12/TRIM37/KAT2A/ABI3/IFT20/ATG2A/TBC1D30/MDM1/CNOT2/MAK/SENP6/CNOT6/IL5/KAT2B/SNX4/PIKFYVE/CCDC88A/CHMP3/RAB3GAP1/SDC1/ALMS1/WRAP73/ELAPOR…	199
BP	GO:0050769	positive regulation of neurogenesis	218/16952	222/18800	1.5887e-06	2.40381e-05	1.56268e-05	PLXND1/KDM1A/SOX8/CX3CL1/CDKL3/PAFAH1B1/PAX6/CDKL5/SS18L2/UFL1/RUFY3/PRKCH/TNFRSF1B/STAU2/CUL7/CAMK2B/NTN1/SPEN/ASPM/TRPC5/MAP3K13/WDR62/PLXNA2/PAK3/TP73/XRCC5/DCT/RAB21/LRP2/SMARCD3/SRRT/NRP1/SOX10/TSPO/PRMT5/NIN/SNW1/HIF1A/DICER1/ADNP/E2F1/METRN/FBXO31/EEF2K/RAB11A/FZD3/ANKRD27/NUMBL/TGFB1/MEGF8/MAG/PTN/WNT2/PTPRZ1/GLI3/RHEB/LIMK1/CXCL12/NEURL1/WNT3/ASPA/RND2/PRPF19/EIF4G2/MDK/CAPRIN2/CUX2/IFNG…	218
BP	GO:0016579	protein deubiquitination	155/16952	156/18800	1.65351e-06	2.49004e-05	1.61874e-05	ZRANB1/USP2/USP28/USP36/USP13/TAF2/ATXN3/OTUD5/SART3/USP33/ITCH/CYLD/USP40/ATXN7L3/UIMC1/OTUB2/USP48/JOSD1/USP14/USP11/SUPT20H/USP10/USP31/NOP53/BABAM1/MINDY4/TAF6/USP42/KAT2A/USP46/USP5/USP4/USP9Y/WDR48/PSMD14/USP34/PARK7/UCHL5/USP35/TNFAIP3/UCHL3/SUPT7L/ENY2/TAF12/COPS5/DESI2/USP45/ATXN3L/STAMBP/USP22/USP9X/MINDY2/USP6/TAF4/USP29/TRIM21/USP26/USP30/USP15/TAF5L/USP37/USP44/TANK/USP20/STAMBPL1/US…	155
BP	GO:0051168	nuclear export	155/16952	156/18800	1.65351e-06	2.49004e-05	1.61874e-05	UPF1/PKD1/AKAP8L/NUP160/RANBP3/NSUN2/LSG1/TPR/THOC3/ZC3H11A/RIOK2/SP100/NUP133/SMG6/PRKACA/NCBP3/THOC1/RAPGEF3/STRADB/GSK3B/XPO1/YTHDC1/RBM22/ALKBH5/NUP188/POLDIP3/THOC5/RANGAP1/DESI1/PPM1A/PABPN1/RAE1/EMD/NUTF2/NUP93/TGFB1/LZTS2/NUP88/YWHAE/SUPT6H/DDX25/DUSP16/NUP107/CPSF6/SRSF3/HSPA9/NUP155/NCBP2/DNAJC27/RPS15/PARK7/SMG7/GLE1/NRDE2/ENY2/KHDRBS1/FYTTD1/HNRNPA2B1/EGR2/DDX39A/CSE1L/XPO5/ATXN1/NUP1…	155
BP	GO:1901888	regulation of cell junction assembly	198/16952	201/18800	1.69571e-06	2.54756e-05	1.65614e-05	POLDIP2/SNAI2/PRKCH/MUSK/MYOC/VCL/STAU2/EPHA3/GPM6B/ARHGAP6/LIMCH1/NTN1/SLK/RHOA/ROCK1/VPS35/MAP4K4/PRKACA/FERMT2/CLASP1/GPC4/CAMSAP3/MEF2C/COL16A1/TBX5/SLC9A1/ABL1/NRP1/PPM1F/SIX4/ADNP/OXT/SYNDIG1/SRPX2/CBLN1/EEF2K/TJP1/SFRP1/IKBKB/CAV1/RAPGEF1/DKK1/ASIC2/ABI3/DUSP3/RAPGEF2/NECTIN1/CORO1C/CUX2/IL17A/MDGA1/DUSP22/VEGFA/HRG/WNT5A/EIF4G1/EPB41L5/RAP1A/ITGB1BP1/TEK/GHSR/SLITRK3/SDC4/SNAI1/RAB17/IL1B…	198
BP	GO:0032868	response to insulin	253/16952	259/18800	1.71448e-06	2.5697e-05	1.67053e-05	GCLC/CFLAR/PDK4/PDK2/ABCC8/BAIAP2L1/CRY1/PIK3C2A/NR1H4/INSRR/OTC/HDAC9/BCAR1/KCNQ1/PRKCQ/PKM/PRKCZ/NUCKS1/GAL/ATP2B1/PRLH/SREBF1/CEACAM1/OPRK1/GSK3B/RAB10/HADHA/SNX5/SLC9A1/OSBPL8/UPRT/SORBS1/SIRT1/XBP1/PNPLA3/SRSF5/PCK2/TRIB3/LPIN2/TSC2/EEF2K/ZNF106/SLC39A14/RETN/AKT2/PIK3R2/GSK3A/CAV2/GRB10/GHRHR/RARRES2/GCK/KANK1/RPS6KB1/HDAC5/GAB1/TNS2/TRPV4/C2CD5/MAPK14/GPLD1/CCND3/GHR/KAT2B/GNAI2/SCAP/GRB14…	253
BP	GO:0006816	calcium ion transport	408/16952	424/18800	1.71985e-06	2.57171e-05	1.67183e-05	CALCR/MCUB/IBTK/CACNG3/CX3CL1/CACNA1G/CACNA2D2/PKD1/CD4/FYN/EHD3/CLCA1/ATP2C1/ATP1A2/BAK1/CASR/MCUR1/HOMER3/CYBA/MCOLN3/ATG5/SEC61A1/CAMK2B/ATP2B4/VMP1/SPHK2/ATP2C2/CALCRL/MYLK/CD84/CACNB1/RHOA/ATP2B3/TRPC7/DRD4/GNB5/CAMK2A/ATP2B1/TRPM5/PRKACA/TRPC5/TMEM38A/PTGS2/ATP2A3/SLC24A1/SRI/CACNG5/CACNG4/EDN1/ADCYAP1R1/PKD2L2/PSEN1/PTPRC/CACNA1S/TRPM3/P2RX5/ZMPSTE24/CHERP/BAX/DNM1L/REM1/FKBP1A/P2RX7/SLC8B…	408
BP	GO:0030324	lung development	177/16952	179/18800	1.763e-06	2.63005e-05	1.70976e-05	ITGA3/PKD1/FLT4/RC3H2/FGFR2/FGF10/JMJD6/CDC42/SREBF1/GLI2/CELSR1/HSPB11/PGR/GRHL2/WNT11/ADAMTS2/TBX5/TMEM38B/MAPK1/TAB1/EP300/CTSZ/LAMA1/PHEX/FGF9/MAPK3/SMPD3/ESRP2/CRISPLD2/FOXF1/CTSH/RAB3A/WNT2/HOXA5/AIMP2/PLOD3/AGR2/GLI3/LHX3/BMPR1A/LIPA/FGF8/FBXW7/PTGES3/GLI1/LTA4H/TIMELESS/PTK7/SRF/VEGFA/MAN2A1/LOX/FGF1/PDGFRB/NPHP3/WNT5A/HES1/ACVR2B/CLCN2/ITGB6/LOXL3/IGFBP5/EPAS1/ERRFI1/HSD11B1/PROX1/CREB1/…	177
BP	GO:0198738	cell-cell signaling by wnt	436/16952	454/18800	1.76881e-06	2.63255e-05	1.71139e-05	WNT16/HECW1/DVL2/ITGA3/PAF1/CELSR3/PKD1/FUZ/MKS1/CALCOCO1/CCDC88C/ISL1/WWTR1/SNAI2/ZRANB1/ADGRA2/MYOC/DEPDC1B/CUL3/SOX30/DKK3/CDK14/WNK1/PTPRU/WNT8A/CDH3/TLE2/ASPM/FGFR2/RHOA/OTUD5/IFT80/VPS35/LRP6/FGF10/CSNK2A2/CDC42/MARK2/FBXW11/NLE1/FERMT2/CELSR1/WNT8B/PTPN23/GPC4/JADE1/EDN1/PSEN1/TCF7/GSK3B/CYLD/WNT11/NLK/LRRFIP2/BAMBI/ABL1/SOX10/CBY1/HMGXB4/RBX1/DAAM1/PPM1A/GSKIP/CHD8/NFATC4/STK4/GID8/SPEF1/…	436
BP	GO:0071375	cellular response to peptide hormone stimulus	286/16952	294/18800	1.78701e-06	2.65344e-05	1.72497e-05	GCLC/CFLAR/PDK4/PDK2/BAIAP2L1/PIK3C2A/NR1H4/CPS1/INSRR/HDAC9/BCAR1/CYBA/GLP2R/PRKCQ/PKM/PRKCZ/ROCK1/NUCKS1/CAMK2A/ATP2B1/SREBF1/ACTN2/EDN1/CEACAM1/GSK3B/RAB10/SNX5/PXN/SLC9A1/OSBPL8/CDC6/SORBS1/SIRT1/JAK2/XBP1/PNPLA3/RANGAP1/SRSF5/APEX1/PCK2/TRIB3/LPIN2/TSC2/EEF2K/CSK/ZNF106/CA2/PLAT/SLC39A14/LEPROTL1/AKT2/TYK2/FGF21/JAK3/PIK3R2/GSK3A/CAV2/CAV1/GRB10/CRHR2/GHRHR/RARRES2/GCK/KANK1/RPS6KB1/HDAC5/GN…	286
BP	GO:0031503	protein-containing complex localization	154/16952	155/18800	1.82421e-06	2.70238e-05	1.75678e-05	FKBP4/CACNG3/ARHGAP44/TYROBP/IFT88/LRRC7/STAU2/LSG1/RIOK2/NDC1/AP3D1/PRKCZ/GRIPAP1/VPS35/DRD4/CACNG5/CACNG4/DLG1/GPC4/PCM1/OPHN1/STX7/RABL2B/DLG3/XPO1/SEH1L/BIRC5/EZR/IFT74/STX1B/IFT27/IFT52/KIF3B/SMAD7/RAB11A/CACNG7/TTC26/WASL/SLC1A1/LGI1/NUP88/IFT20/MAK/CILK1/CEP72/DBN1/IFT57/RPS15/RAP1A/SFPQ/SSX2IP/KIF17/IFT46/WDR35/DYNC2I2/IFT43/GHSR/HPCA/IFT81/TTC21B/IQSEC2/EFNB2/DYNC2I1/AKAP9/HIP1/CALY/RAN/…	154
BP	GO:0032259	methylation	363/16952	376/18800	1.8663e-06	2.75689e-05	1.79222e-05	NFYA/NDUFAF7/KDM1A/CREBBP/KMT2E/PAF1/JARID2/AASS/BRCA1/NR1H4/PRDM11/PHF20/TFB1M/ARID4A/NSUN2/METTL1/METTL24/ARID4B/KMT2C/PRDM1/TARBP1/PRDM6/KDM4A/NFYC/SPI1/TRMT11/METTL22/FTSJ1/BUD23/MBD3/HSD17B10/MOV10L1/EED/BAZ2A/FKBP6/RIF1/JMJD4/GRHL2/ZMPSTE24/ATRX/MECOM/DIMT1/METTL2A/DNMT3B/TRMT6/COMT/TDRD1/SIRT1/SETD1A/TRMT2A/SMARCB1/SNRPD3/PICK1/PRMT5/VCPKMT/SNW1/PCIF1/NDUFAF5/METTL4/RNMT/SUV39H1/CTCF/SETD6…	363
BP	GO:0034968	histone lysine methylation	127/16952	127/18800	1.87399e-06	2.75689e-05	1.79222e-05	NFYA/KDM1A/KMT2E/JARID2/BRCA1/PHF20/ARID4A/ARID4B/KMT2C/KDM4A/NFYC/RIF1/ATRX/MECOM/DNMT3B/SIRT1/SETD1A/SMARCB1/SNW1/SUV39H1/SETD6/KAT8/PIH1D1/DOT1L/EZH2/KDM4C/GATA3/EZH1/SUPT6H/NSD2/KMT5B/PHF1/MACROH2A1/KANSL3/GCG/KDM3A/SMYD1/CHD5/ASH1L/RLF/RBBP5/KMT2A/MYB/PHF19/KANSL1/NFYB/CTCFL/H1-3/PRDM7/ASH2L/PRDM12/DNMT1/ZNF304/KMT5C/DYDC2/MEN1/SMYD5/PWP1/SETDB2/RTF1/PRDM5/KANSL2/SETD1B/WDR61/SMAD4/BRD4/DMRT…	127
BP	GO:0048706	embryonic skeletal system development	127/16952	127/18800	1.87399e-06	2.75689e-05	1.79222e-05	HOXA11/FUZ/MKS1/MBTD1/ALX4/COL11A1/FGFR2/NDST1/DLG1/TULP3/HOXA9/GRHL2/WNT11/TBX15/PCSK5/SIX4/MTHFD1/BMP7/FGF9/XYLT1/EYA1/MEGF8/HOXA1/HOXA2/HOXA3/HOXA5/HOXA6/GLI3/TGFBR1/FGF8/HOXB6/COL1A1/NKX3-2/MYF5/MDFI/WNT5A/HYAL1/DLX2/PRRX1/SATB2/TGFB3/HOXB8/HOXB5/HOXB3/HOXB1/MTHFD1L/KIAA1217/RDH10/ACVR2A/HOXA7/TWIST1/HOXC11/RUNX2/BMP4/SIX1/DYNC2I1/HOXD1/HOXD3/HOXD9/HOXD10/GSC/PDGFRA/TFAP2A/SULF1/RBP4/COL2A1/E…	127
BP	GO:0043484	regulation of RNA splicing	153/16952	154/18800	2.01244e-06	2.94696e-05	1.91578e-05	RBM5/PTBP1/CLK1/CELF2/THRAP3/SFSWAP/U2AF2/JMJD6/DAZAP1/FAM50A/RBM7/MBNL3/RBFOX1/YTHDC1/REST/RBM22/FUS/PCBP4/SRPK1/HNRNPH3/CIRBP/DDX17/RBFOX2/RBM23/SNW1/SRSF5/CELF4/METTL4/FMR1/PQBP1/RBM3/ESRP2/ESRP1/HNRNPL/SNRNP70/NOVA2/PRX/SETX/C1QBP/DDX5/ZPR1/HSPA8/PRPF19/RPS13/NUP98/SRSF9/SRSF3/RBM24/KHDRBS2/QKI/CLK4/FAM172A/FXR1/NCL/SRSF7/TIA1/SRSF4/PTBP2/PRDX6/PTBP3/RBM25/KHDRBS1/HNRNPA2B1/SMU1/SRSF6/AHNAK/R…	153
BP	GO:0051092	positive regulation of NF-kappaB transcription factor activity	153/16952	154/18800	2.01244e-06	2.94696e-05	1.91578e-05	CFLAR/DHX33/CX3CL1/BTK/LTF/PRKCH/EIF2AK2/TRAF1/PRKCQ/PRKCZ/CAMK2A/TFRC/MAP3K13/MID2/TRAF5/ERC1/IRAK3/NLRC4/RNF31/CAPN3/EP300/RPS6KA5/PSMA6/CD40/NTSR1/CD40LG/TRADD/PYCARD/RIPK2/IKBKB/AMH/PRKD2/MTPN/CAV1/NOD1/TRIM14/TRIM37/TRIM38/WNT5A/IL18R1/IL18RAP/TRIM62/ARHGEF2/CTH/TRIM32/TNFSF18/TNFSF11/CLU/TRIM25/TRIM6/CAT/IL1B/RBCK1/TRAF2/TICAM1/RIPK3/EDA2R/TRIM21/TRIM5/TRIM22/FLOT2/NTS/IRAK2/LAMTOR5/CLOCK/C…	153
BP	GO:0016055	Wnt signaling pathway	434/16952	452/18800	2.01776e-06	2.94796e-05	1.91643e-05	WNT16/HECW1/DVL2/ITGA3/PAF1/CELSR3/PKD1/FUZ/MKS1/CALCOCO1/CCDC88C/ISL1/WWTR1/SNAI2/ZRANB1/ADGRA2/MYOC/DEPDC1B/CUL3/SOX30/DKK3/CDK14/WNK1/PTPRU/WNT8A/CDH3/TLE2/ASPM/FGFR2/RHOA/OTUD5/IFT80/VPS35/LRP6/FGF10/CSNK2A2/CDC42/MARK2/FBXW11/NLE1/FERMT2/CELSR1/WNT8B/GPC4/JADE1/EDN1/PSEN1/TCF7/GSK3B/CYLD/WNT11/NLK/LRRFIP2/BAMBI/ABL1/SOX10/CBY1/HMGXB4/RBX1/DAAM1/PPM1A/GSKIP/CHD8/NFATC4/STK4/GID8/SPEF1/CSNK2A1…	434
BP	GO:0006479	protein methylation	196/16952	199/18800	2.0306e-06	2.95318e-05	1.91982e-05	NFYA/NDUFAF7/KDM1A/CREBBP/KMT2E/PAF1/JARID2/AASS/BRCA1/NR1H4/PHF20/ARID4A/ARID4B/KMT2C/PRDM6/KDM4A/NFYC/METTL22/EED/RIF1/JMJD4/ATRX/MECOM/DNMT3B/SIRT1/SETD1A/SMARCB1/SNRPD3/PRMT5/VCPKMT/SNW1/SUV39H1/CTCF/SETD6/ANTKMT/GSPT1/KAT8/PIH1D1/DOT1L/FBL/RAB3D/EZH2/KDM4C/GATA3/EZH1/SUPT6H/NSD2/KMT5B/PRDM4/PRMT8/PRDM13/PHF1/MACROH2A1/HEMK1/KANSL3/GCG/KDM3A/SMYD1/ICMT/CHD5/ASH1L/PRDM2/RLF/RBBP5/KMT2A/MYB/EEF…	196
BP	GO:0008213	protein alkylation	196/16952	199/18800	2.0306e-06	2.95318e-05	1.91982e-05	NFYA/NDUFAF7/KDM1A/CREBBP/KMT2E/PAF1/JARID2/AASS/BRCA1/NR1H4/PHF20/ARID4A/ARID4B/KMT2C/PRDM6/KDM4A/NFYC/METTL22/EED/RIF1/JMJD4/ATRX/MECOM/DNMT3B/SIRT1/SETD1A/SMARCB1/SNRPD3/PRMT5/VCPKMT/SNW1/SUV39H1/CTCF/SETD6/ANTKMT/GSPT1/KAT8/PIH1D1/DOT1L/FBL/RAB3D/EZH2/KDM4C/GATA3/EZH1/SUPT6H/NSD2/KMT5B/PRDM4/PRMT8/PRDM13/PHF1/MACROH2A1/HEMK1/KANSL3/GCG/KDM3A/SMYD1/ICMT/CHD5/ASH1L/PRDM2/RLF/RBBP5/KMT2A/MYB/EEF…	196
BP	GO:0044409	entry into host	152/16952	153/18800	2.22e-06	3.22128e-05	2.09411e-05	FUCA2/CD4/CD74/SERPINB3/HYAL2/TFRC/PVR/SCARB1/ITCH/MID2/ITGB5/FCN1/EPS15/SIGLEC1/ICAM1/CD209/TYRO3/NRP1/LGALS1/SLC10A1/AVP/HTR2A/KPNA3/VPS18/CLEC4M/SLC1A5/CAV2/CAV1/TRIM14/EFNB3/CBL/NECTIN1/CD81/SELPLG/SNX3/TRIM38/EXOC2/HAVCR1/CD86/PIKFYVE/ITGB6/TRIM62/SLAMF1/CR2/CD46/VAMP8/IDE/TRIM25/TRIM6/CD80/ZNF639/CXCR4/WWP1/NUP153/EFNB2/CDHR3/LDLR/NECTIN2/ACE2/TRIM21/TRIM5/TRIM22/SLC52A1/APCS/CTSL/TMPRSS4/C…	152
BP	GO:0002685	regulation of leukocyte migration	214/16952	218/18800	2.25046e-06	3.25805e-05	2.11801e-05	CD99/CX3CL1/SELE/CD9/CD74/DAPK2/STAP1/KITLG/F7/WNK1/SPI1/RHOA/STK10/EDN1/DNM1L/SLC8B1/ICAM1/CD200/TREM2/MADCAM1/CRKL/DDT/MAPK1/HMOX1/RIN3/LGMN/BDKRB1/CD99L2/MAPK3/SMPD3/PYCARD/IL27RA/PTN/CCL24/WASL/SERPINE1/RARRES2/C5/DOCK8/CREB3/CXCL12/C1QBP/CCL7/CCL2/CCL8/CCL1/BST1/ST3GAL4/MDK/CD81/IL23A/TRPV4/ADTRP/RIPOR2/BMP5/CCR6/VEGFA/THBS4/IL4/SELENOK/WNT5A/IL1A/CCL20/ITGA4/TACR1/IL1R1/SLAMF1/PADI2/PGF/DUS…	214
BP	GO:0043244	regulation of protein-containing complex disassembly	125/16952	125/18800	2.30823e-06	3.32656e-05	2.16255e-05	UPF1/SCIN/SPAST/CLEC16A/PHF23/CAPG/LIMA1/ATG5/NAV3/TBC1D25/SPTB/WDR1/CLASP1/ADD2/CAMSAP3/ACTN2/CAPZB/CARMIL1/JMJD4/ZMPSTE24/OGFOD1/ADD1/TPX2/IRAK3/HDAC6/SH3BP1/TRIOBP/SPEF1/MID1/GSPT1/STMN2/MTPN/SETX/CRACD/TRPV4/SEMA5A/APC2/SPTBN1/PLEK/CAPZA1/ARHGEF2/CAMSAP2/GLE1/MTRF1/ETF1/PIK3CA/DSTN/VIL1/TMOD2/TTBK2/FGF13/MAP1S/CAMSAP1/SHFL/MAP1B/EIF5A/NES/SWAP70/APC/AVIL/VILL/CKAP2/CALCOCO2/TMOD1/RDX/SPTBN5/T…	125
BP	GO:0070585	protein localization to mitochondrion	125/16952	125/18800	2.30823e-06	3.32656e-05	2.16255e-05	RALA/AGK/BID/TOMM34/MIPEP/USP36/CSNK2A2/SREBF1/BCS1L/LMAN1/TIMM21/HSP90AA1/DNAJA1/HUWE1/BAX/DNM1L/SIRT4/RNF31/SH3GLB1/TIMM13/HPS4/TOMM22/FBXO7/TSPO/SAMM50/GZMB/TIMM9/GDAP1/BNIP3L/TIMM44/PDCD5/TIMM50/BBC3/GSK3A/PMPCB/MAPK8/PITRM1/UBE2D3/GRPEL1/FBXW7/MTCH2/AIP/HTRA2/RHOU/MFN2/DNAJC15/MTERF4/ROMO1/TIMM17B/TIMM8A/RAC2/TOMM40/ATP5IF1/TIMM10B/PRKAA1/AP3B1/TIMM17A/TIMM10/NMT1/MGARP/NPEPPS/AKT1/SAE1/TIMM…	125
BP	GO:0006282	regulation of DNA repair	151/16952	152/18800	2.44887e-06	3.51335e-05	2.28398e-05	RAD52/KDM1A/MBTD1/BRCA1/DDX11/WAS/PNKP/PARP3/ERCC8/RAD51/POLQ/FAM168A/TMEM161A/EYA2/TP53BP1/FGF10/ING3/XRCC1/ACTB/SIRT6/TIGAR/ZCWPW1/RIF1/UIMC1/FUS/OTUB2/SIRT1/TFIP11/HDAC10/MRGBP/SMCHD1/RBBP8/EYA1/UBR5/BABAM1/RECQL5/NSD2/KMT5B/FOXM1/RAD51AP1/TIMELESS/RNF8/EYA4/BRD8/OGG1/WDR48/MAD2L2/RPA2/SLF2/EPC1/SHLD2/TWIST1/CYREN/MORF4L2/WRNIP1/DEK/PRKCG/HELB/YEATS4/AUNIP/POT1/TRIM28/FIGNL1/TERF2/PCNA/KMT5C/S…	151
BP	GO:0035148	tube formation	151/16952	152/18800	2.44887e-06	3.51335e-05	2.28398e-05	DVL2/SOX8/RALA/FUZ/MKS1/CC2D2A/SDCCAG8/FGFR2/FGF10/PRKACA/TEAD2/CELSR1/PAX2/TULP3/LRP2/GRHL2/TMED2/KDM2B/HECTD1/TGFB2/ABL1/SIX4/HIF1A/MTHFD1/IFT52/STK4/SALL4/BMP7/MIB1/TSC2/FZD3/SFRP1/STK3/TGFB1/HOXA1/COBL/LHX2/DVL1/GATA3/FGF8/SUFU/PFN1/KAT2A/FOLR1/BMP5/PTK7/VEGFA/HAND1/NPHP3/WNT5A/IFT57/WNT6/PROX1/ITGB1BP1/MTHFD1L/APAF1/LIAS/TWIST1/STIL/SDC4/SOX4/BMP4/SOX9/PAX8/VASP/OVOL2/SIX1/PODXL/RARA/EDAR/DA…	151
BP	GO:0001838	embryonic epithelial tube formation	124/16952	124/18800	2.56171e-06	3.62956e-05	2.35953e-05	DVL2/SOX8/RALA/FUZ/MKS1/CC2D2A/PRKACA/TEAD2/CELSR1/PAX2/TULP3/LRP2/GRHL2/TMED2/KDM2B/HECTD1/TGFB2/ABL1/SIX4/HIF1A/MTHFD1/IFT52/STK4/SALL4/BMP7/MIB1/TSC2/FZD3/SFRP1/STK3/TGFB1/COBL/LHX2/DVL1/GATA3/SUFU/PFN1/KAT2A/FOLR1/BMP5/PTK7/HAND1/NPHP3/WNT5A/IFT57/WNT6/MTHFD1L/APAF1/LIAS/TWIST1/STIL/SDC4/SOX4/BMP4/SOX9/PAX8/VASP/OVOL2/SIX1/RARA/IFT172/KIF20B/SHROOM3/SEC24B/PRICKLE1/BBS4/BCL10/PRKACB/LMO4/OSR1…	124
BP	GO:0007052	mitotic spindle organization	124/16952	124/18800	2.56171e-06	3.62956e-05	2.35953e-05	POLDIP2/PKD1/ZNF207/TACC3/SPAST/TUBG2/PARP3/TPR/MAP4/INTS13/EML1/RHOA/KIF2A/SMC1A/CLASP1/WDR62/NDC80/PIBF1/CHMP2B/CHMP5/AURKA/TPX2/NUDC/KIF4A/AAAS/EFHC1/MISP/SUN2/MYBL2/RAE1/KIF3B/CHMP4B/CEP192/STAG2/RAB11A/DCTN6/ARHGEF10/CCDC61/AURKC/FSD1/BCCIP/SMC3/KPNB1/CEP126/TTK/CHMP3/WRAP73/CDC20/STMN1/NEK2/STAG1/PTPA/NEK6/VPS4B/GPSM2/STIL/SBDS/DLGAP5/GNAI1/CHMP2A/CHMP1A/TUBG1/RAN/CCNB1/PSRC1/BORA/NUMA1/KIF…	124
BP	GO:0046660	female sex differentiation	124/16952	124/18800	2.56171e-06	3.62956e-05	2.35953e-05	BAK1/CTNNA1/HSPA5/KITLG/PTPRN/FOXC1/SPO11/MSH4/ZFY/FGF10/TP63/ADCYAP1R1/AFP/LRP2/PGR/BAX/MMP2/ESR1/TYRO3/COL9A3/SIRT1/DMC1/PCYT1B/ACSBG1/SFRP1/AMH/RETN/LFNG/CASP2/PLEKHA1/NUP107/VEGFA/UBE3A/WNT5A/EIF2B4/FOXO3/EIF2B2/INHBA/MMP19/TNFAIP6/INHA/EREG/DACH2/KDR/VGF/BMP15/TAF4/FSHB/FST/PDGFRA/TBX3/AMHR2/NR5A1/MYC/STRA6/CYP19A1/LHCGR/RBP4/IDH1/BMPR1B/BRCA2/ARRB2/SMAD4/SOD1/LHX9/SLIT2/EIF2B5/SRD5A1/LHFPL2…	124
BP	GO:0072329	monocarboxylic acid catabolic process	124/16952	124/18800	2.56171e-06	3.62956e-05	2.35953e-05	CYP26B1/CROT/ACAA1/HSD17B10/ACADVL/CYP2W1/ABCB11/ACAT1/ACACB/HADHA/ACOX3/ECHDC1/XYLB/CRAT/CYP26A1/MCAT/SLC25A17/PCK2/HAO1/ACOT8/LPIN2/ABCD1/LONP2/PLA2G15/MLYCD/FAH/DECR1/ECH1/ILVBL/AKT2/ETFB/SULT2A1/GCDH/PON3/PHYH/CPT1A/ACAD10/ADTRP/PPARD/PEX7/AGXT2/EHHADH/PCCB/ACADL/SCP2/ACADM/AKR1A1/FAAH/ABCD3/CNR1/ABCD4/ACAT2/ECHDC2/TWIST1/AKR1D1/ACADS/PCK1/MCEE/ECHS1/IVD/SESN2/HACL1/LPIN3/HSD17B4/LPIN1/ALDH1L…	124
BP	GO:0002706	regulation of lymphocyte mediated immunity	173/16952	175/18800	2.56405e-06	3.62956e-05	2.35953e-05	BTK/HFE/WAS/TNFRSF1B/PARP3/FOXP3/TP53BP1/PRKCZ/TFRC/FCGR2B/PVR/TBX21/MLH1/THOC1/CEACAM1/STX7/RIF1/PTPRC/P2RX7/LAG3/MSH2/TREM2/IL12RB1/CD40/SMAD7/FCER2/IL4I1/LILRB1/IL27RA/CLC/TGFB1/AHR/EXOSC3/GATA3/PPP3CB/SUPT6H/IL2/CLNK/NSD2/CRTAM/KMT5B/HPX/CD81/IL23A/PTPN6/DUSP22/IL12B/IL4/BCL6/IL1R1/IL18R1/MAD2L2/SLAMF1/CD160/CR2/CD46/TNFSF4/ARG1/CCR2/SASH3/SHLD2/NCKAP1L/C4BPA/C4BPB/IL1B/C3/ZBTB1/TRAF2/GFER/RI…	173
BP	GO:0006475	internal protein amino acid acetylation	173/16952	175/18800	2.56405e-06	3.62956e-05	2.35953e-05	NFYA/MSL3/CREBBP/MED24/MBTD1/BRCA1/ISL1/SNAI2/PHF20/ZZZ3/JADE2/FOXP3/ATG5/SPHK2/TAF2/NFYC/SPI1/ING3/MBD3/ACTB/ACTL6B/JADE1/SRCAP/KAT6A/ZMPSTE24/NCOA1/ATXN7L3/NOS1/BRPF3/SIRT1/SMARCB1/EP300/BRD1/RPS6KA5/MRGBP/NAA10/JADE3/MAPK3/CTCF/KAT8/PIH1D1/TAF6/GATA3/KAT2A/PPARGC1A/NAA40/ING4/ZNF451/BRD8/KAT2B/KANSL3/ATF2/CHD5/PARK7/DR1/KMT2A/SET/SUPT7L/KANSL1/ENY2/EPC1/TAF12/NFYB/NAA50/NAA60/TWIST1/TAF1L/MORF…	173
BP	GO:0042594	response to starvation	193/16952	196/18800	2.65944e-06	3.74793e-05	2.43648e-05	AOC1/PDK4/LAMP2/VPS41/MYH13/HFE/CPS1/RRAGD/FAS/GABARAPL2/CLEC16A/RIPOR1/HSPA5/EIF2AK2/ATG5/WIPI1/ASNS/SREBF1/NUAK1/ACAT1/USP33/PIK3C3/SESN1/ULK2/OXCT1/RRAGB/SEH1L/EIF2AK1/GCN1/TNRC6A/COMT/SIRT1/SH3GLB1/MAPK1/DEPDC5/PICK1/XBP1/MTMR3/PCK2/MAP1LC3A/SUV39H1/PAGE4/STK24/MAPK3/WDR59/NPRL3/SFRP1/HAMP/PRKAG2/TBL2/MAPK8/PPARGC1A/HSPA8/CBL/ITFG2/TFEB/DAP/CPEB4/NPRL2/PRKAG3/ATF2/NFE2L2/ELAPOR1/GNPAT/RRAGC/A…	193
BP	GO:0043393	regulation of protein binding	193/16952	196/18800	2.65944e-06	3.74793e-05	2.43648e-05	POLDIP2/PLXND1/KDM1A/PKD1/HFE/DDX11/DTNBP1/HIPK2/BTBD1/ROCK1/HDAC4/TGFBR3/CDC42/PRKACA/MARK2/CRMP1/ATP2A3/ADD2/MARK3/ACTB/USP33/MAP2/PSEN1/CFHR2/SMARCD3/GSK3B/MAPRE3/BAX/ADD1/AURKA/FKBP1A/BAMBI/HSP90AB1/ABL1/NRP1/MFNG/TFIP11/PDGFB/EP300/NFATC4/MMP9/STK4/ADNP/CTSZ/TRIB3/MAPRE1/MAPK3/STUB1/RIPK2/STK3/PPP2CB/TLE5/CAV1/LFNG/TGFBR1/DVL1/MAPK8/DKK1/CSF3/HDAC5/DHRS7B/VTN/RAPGEF2/CAPRIN2/PRMT8/BAG2/LOX/P…	193
BP	GO:0006473	protein acetylation	212/16952	216/18800	2.67713e-06	3.76453e-05	2.44727e-05	NFYA/MSL3/CREBBP/MED24/MBTD1/BRCA1/ISL1/SNAI2/PHF20/ZZZ3/JADE2/FOXP3/ATG5/SPHK2/TAF2/DIP2B/NFYC/SPI1/ING3/MBD3/ACTB/ACTL6B/JADE1/RAPGEF3/SRCAP/GSK3B/KAT6A/ZMPSTE24/NCOA1/ATXN7L3/NOS1/BRPF3/SIRT1/SMARCB1/EP300/BRD1/RPS6KA5/MRGBP/NAA10/JADE3/MAPK3/CTCF/KAT8/PIH1D1/TAF6/GATA3/KAT2A/NAT9/PPARGC1A/NAA40/NAA25/ING4/ZNF451/BRD8/KAT2B/KANSL3/ATF2/CHD5/PARK7/DR1/KMT2A/SET/SUPT7L/KANSL1/ENY2/EPC1/TAF12/NFY…	212
BP	GO:0008360	regulation of cell shape	150/16952	151/18800	2.7012e-06	3.78335e-05	2.45951e-05	FGR/PLXND1/RHOBTB2/FYN/PLEKHO1/HEXB/RHOA/WDR1/RHOBTB1/MARK2/FERMT2/DLG1/ARHGAP15/PLXNA2/EPB41L3/ZMPSTE24/EZR/BAMBI/PALMD/PALM/MYH9/COCH/HCK/FGD1/CORO1A/ARHGEF18/MYH14/HPN/CCL24/DNMBP/CCL7/CCL2/RND2/SLC9A3R1/BVES/VEGFA/TBCCD1/PLXNA1/FN1/RND3/RHOU/MYL12B/RHOQ/GNA13/PTK2B/SEPTIN7/RHOJ/FGD3/VIL1/KDR/CDC42EP1/RAC2/STRIP2/MKLN1/PLXNA3/DIAPH1/WASF3/MYH10/ANXA1/ITGA7/PLXNC1/RAC1/ERMN/RDX/SHROOM3/FGD4/RHO…	150
BP	GO:0007160	cell-matrix adhesion	230/16952	235/18800	2.70833e-06	3.78335e-05	2.45951e-05	POLDIP2/ITGAL/ITGA3/ITGA2B/CX3CL1/PKD1/CD44/MYOC/VCL/EPHA3/GPM6B/ARHGAP6/NEXMIF/PIK3CB/LIMCH1/SLK/COL17A1/RHOA/PRKCZ/ROCK1/TESK2/MAP4K4/ACTN1/FERMT2/CLASP1/CAMSAP3/ACTN2/ITGA8/COL5A3/GSK3B/ITGB5/ITGAE/COL16A1/CTTN/EPDR1/CEACAM6/TRIP6/NID2/SIGLEC1/PXN/SLC9A1/ITGA6/TRPM7/SORBS1/ABL1/NRP1/MADCAM1/PPM1F/FERMT1/JAG1/ARHGEF7/MSLN/CORO2B/SFRP1/GFUS/CDK6/SERPINE1/ECM2/DUSP3/VTN/BST1/TECTA/CORO1C/MYF5/SRF…	230
BP	GO:0097305	response to alcohol	230/16952	235/18800	2.70833e-06	3.78335e-05	2.45951e-05	CFTR/BAD/OSBPL7/TBXA2R/FYN/BRCA1/GRAMD1B/BAK1/CDH1/CTNNA1/H6PD/FOXP3/RAD51/CYBA/F7/TBXAS1/SPHK2/CASP8/CLDN18/FGFR2/RHOA/MAOB/DRD4/TGFBR3/LRP6/POLB/ATP2B1/SREBF1/ABCB11/ST6GAL1/ADCY2/GNB1/ADCYAP1R1/SDF4/OPRK1/OXCT1/SLC23A2/GRAMD1A/TSPO/MLC1/SLC10A1/AVP/OXT/GLRA2/SFRP1/MAP4K1/AKAP8/TGFB1/HAMP/AHR/TGFBR1/ABCA2/GATA3/CSF3/RPS6KB1/RECQL5/PPP1R9B/USP46/UCP1/IL2/CPT1A/CCND1/BIRC2/CBL/OPRM1/SOD2/GPLD1/GO…	230
BP	GO:0002244	hematopoietic progenitor cell differentiation	123/16952	123/18800	2.84301e-06	3.91991e-05	2.54828e-05	MEOX1/ANLN/UFL1/FLT4/KITLG/FOXC1/EIF2AK2/SPI1/EML1/ZFAT/HYAL2/FSTL3/PDCD2/ITCH/XRCC5/PSEN1/PTPRC/REST/PUS7/WDR7/ABL1/SETD1A/OSM/SOS2/SLC8A3/FLT1/SMPD3/SLC7A6OS/CIAO3/SFRP1/ERCC2/TGFB1/ARMC6/SIPA1L3/CDK6/PTPRZ1/GATA3/PTPN6/BVES/ZBTB24/SRF/HSPA9/HES1/SOS1/PLEK/ATF2/NFE2L2/PRRC2C/MYB/HOXB3/FLT3/INHBA/SOX4/BMP4/TCF15/SBDS/ZBTB1/KDR/TOP2A/AP3B1/C12orf29/DPF2/FST/PDGFRA/WDR38/HERC6/LMBR1L/TP53/TMEM91/M…	123
BP	GO:0022612	gland morphogenesis	123/16952	123/18800	2.84301e-06	3.91991e-05	2.54828e-05	CFLAR/PLXND1/PAX6/BTBD7/CAPN1/SNAI2/HGF/CUL3/TNC/NTN1/FGFR2/FGF10/POLB/CDC42/LIMS2/TP63/NTN4/SEMA3A/SEMA3C/CEACAM1/CPB2/PGR/BAX/MMP2/ESR1/TGFB2/NRP1/LRP5L/XBP1/BMP7/LAMA1/ESRP2/SFRP1/FGL1/TGFB1/HPN/PTN/CAV1/HOXA13/GLI3/FGF8/SLC9A3R1/AREG/FBXW7/MDK/GLI1/VDR/FGF1/WNT5A/PLXNA1/IGFBP5/KDM5B/RPS6KA1/PROX1/TNFAIP3/ARG1/TGFB3/NKX2-3/MSX2/TBX2/BMP4/SOX9/MED1/HOXD13/TWSG1/FOXA1/LAMA5/NOTCH2/TBX3/EDAR/IL6/…	123
BP	GO:0031109	microtubule polymerization or depolymerization	123/16952	123/18800	2.84301e-06	3.91991e-05	2.54828e-05	FKBP4/RANBP9/ZNF207/STMN4/SPAST/TUBG2/NAV3/KIF2A/GBA2/NDE1/CLASP1/CAMSAP3/MAP2/MAPRE3/TPX2/HDAC6/ABL1/NIN/SPEF1/MAPRE1/CEP192/MID1/ARHGEF7/STMN2/TUBB4A/CLIP3/MET/GIT1/RANGRF/SLAIN2/CRYAB/TRPV4/CDKN1B/FBXO5/APC2/ARHGEF2/STMN1/CAMSAP2/KIF18A/EML2/TUBGCP3/AKAP9/TUBGCP6/TTBK2/MAP7D3/FGF13/MAP1S/CAMSAP1/TUBGCP2/CLIP1/TUBG1/MAP1B/PSRC1/APC/CKAP2/RAC1/CDK5RAP2/NUMA1/HAUS2/TUBGCP4/TRIM54/ARL3/NEDD1/SLAIN…	123
BP	GO:0031570	DNA integrity checkpoint signaling	123/16952	123/18800	2.84301e-06	3.91991e-05	2.54828e-05	CRY1/BRCA1/MRE11/USP28/FOXN3/TP53BP1/TIPIN/GTSE1/THOC1/CDC14B/ORC1/UIMC1/MAP3K20/WDR76/CLSPN/CDC45/CDC6/MSH2/WAC/CDC5L/THOC5/E2F1/FBXO31/NBN/GML/DOT1L/FZR1/NOP53/BABAM1/CASP2/CDK5RAP3/CCND1/PRPF19/CDKN1B/TIMELESS/MAPK14/CCNG1/RAD1/NEK11/ATF2/FBXO6/SYF2/RPA2/CDK2/CDKN1A/EIF2AK4/STK33/CLOCK/TAOK3/RINT1/MDM2/RNASEH2B/HUS1/BRIP1/MDC1/DNA2/CUL4A/PML/TICRR/TP53/TIPRL/DTL/INTS7/SDE2/ETAA1/FANCD2/PLK2/AT…	123
BP	GO:0032355	response to estradiol	123/16952	123/18800	2.84301e-06	3.91991e-05	2.54828e-05	BAD/CFLAR/CD38/F7/CASP8/FGF10/MBD3/PTGS2/WNT8B/ADCYAP1R1/APOB/MMP2/ESR1/BMP7/OXT/MMP15/SFRP1/GPI/TGFB1/EZH2/SLC6A4/PPP1R9B/COL1A1/AREG/CRYAB/CCND1/CDKN1B/ENO2/PDGFRB/OGG1/TACR1/IGFBP2/CCN2/DNMT3A/MSX2/SOCS2/KIF18A/CAT/GHSR/MYOG/PTGFR/RAMP3/FAM210B/NCOA3/OPRL1/CSN1S1/ALDH1A2/MYOD1/BCL2L2/FOXA1/ARPC1B/ASS1/CCDC62/SLC34A1/MAP1B/RARA/PCNA/CASP9/MBD2/ANXA1/AGT/IL10/STXBP1/MYC/CYP19A1/CYP1B1/HNRNPD/DHH…	123
BP	GO:0042471	ear morphogenesis	123/16952	123/18800	2.84301e-06	3.91991e-05	2.54828e-05	DVL2/DLX6/USH1C/KCNQ1/COL11A1/NTN1/FGFR2/FGF10/MYO3B/PAX2/ITGA8/EDN1/POU4F3/MYO15A/WHRN/MYO3A/MAPK1/TRIOBP/SIX4/FGF9/MAPK3/FZD3/EYA1/HPN/DLX5/HOXA1/HOXA2/DVL1/GATA3/CDH23/FGF8/NAGLU/SLC9A3R1/NKX3-2/SOBP/PTK7/TBX18/WNT5A/OTX1/ATP6V1B1/PRRX1/KCNQ4/PROX1/PLS1/TBX2/GJB6/TWIST1/WNT1/SOX9/PAX8/INSIG2/SIX1/CHRNA10/ATP8A2/EPHB2/GSC/TBX3/SPRY2/TFAP2A/MYO7A/SEC24B/COL2A1/LRIG3/SOD1/OSR1/WDPCP/LRIG1/ZEB1/ED…	123
BP	GO:2001233	regulation of apoptotic signaling pathway	357/16952	370/18800	2.85241e-06	3.92437e-05	2.55118e-05	GCLC/BAD/CFLAR/KDM1A/SLC25A5/CX3CL1/TNFRSF12A/NOX1/MAPK8IP2/PLAUR/BRCA1/ZMYND11/BID/IL20RA/IGF1/SNAI2/CD74/HGF/RB1CC1/GCLM/FAS/CD44/BCLAF1/DAPK2/CTNNA1/RRM2B/MAPK9/HERPUD1/PIK3CB/TRAF1/YBX3/NGFR/TMEM161A/EYA2/GNAI3/SP100/HYAL2/FGF10/MNT/CSNK2A2/NCK2/TP63/NLE1/PTGS2/ENO1/FGFR1/PSEN1/PTPRC/STRADB/GSK3B/CYLD/GSTP1/RRN3/CTTN/DNAJA1/BAX/DNM1L/ERP29/ICAM1/ITGA6/ZC3HC1/RFFL/TREM2/TMEM14A/SIRT1/JAK2/NRP1…	357
BP	GO:0007584	response to nutrient	149/16952	150/18800	2.9794e-06	4.08146e-05	2.6533e-05	GCLC/CYP26B1/PDK2/TBXA2R/GIPR/ERCC1/NR1H4/CYP24A1/SNAI2/GCLM/OTC/CASR/F7/ATP2B1/TFRC/PTGS2/TYR/BCKDHB/OXCT1/NCOA1/CYP26A1/XBP1/HMOX1/TSPO/SNW1/BMP7/LIPG/PHEX/SFRP1/GDAP1/HAMP/USF2/RPS6KB1/SLC6A4/COL1A1/DCPS/CCND1/FOLR1/CYP27B1/VDR/PPARD/SOD2/SRF/ARSB/STC2/OGG1/BCHE/GNAI2/IL1A/STAT1/IGFBP2/KYNU/GNPAT/CNR1/ARG1/SPP1/FGF23/DNMT3A/FKBP1B/APAF1/TRIM25/LRAT/CAT/TRIM24/AMELX/MED1/FOXA2/BECN1/POR/ALDH1A2…	149
BP	GO:0016331	morphogenesis of embryonic epithelium	149/16952	150/18800	2.9794e-06	4.08146e-05	2.6533e-05	WNT16/DVL2/SOX8/RALA/FUZ/MKS1/CC2D2A/FGFR2/FGF10/PRKACA/TP63/TEAD2/CELSR1/PAX2/TULP3/LRP2/GRHL2/TMED2/KDM2B/HECTD1/TGFB2/ABL1/SIX4/HIF1A/MTHFD1/IFT52/STK4/SALL4/BMP7/MIB1/TSC2/FZD3/SFRP1/STK3/TGFB1/WNT2/COBL/LHX2/DVL1/GATA3/FGF8/SUFU/PFN1/KAT2A/FOLR1/BMP5/PTK7/TBX18/HAND1/NPHP3/WNT5A/IFT57/EPB41L5/WNT6/MTHFD1L/APAF1/RDH10/LIAS/TWIST1/STIL/SDC4/SOX4/BMP4/SOX9/PAX8/VASP/OVOL2/SIX1/ALDH1A2/LAMA5/RAR…	149
BP	GO:0110053	regulation of actin filament organization	263/16952	270/18800	2.99827e-06	4.0985e-05	2.66438e-05	CX3CL1/BAIAP2L1/CCL26/SCIN/TENM1/WAS/TMSB10/MYOC/CAPG/ARHGAP6/ELN/ARHGEF5/LIMA1/CYFIP2/NCKAP1/LIMCH1/CTNNA2/ARFGEF1/RHOA/ROCK1/PFN2/SPTB/GBA2/CDC42/NCK2/WDR1/FERMT2/CLASP1/ARHGEF10L/ADD2/DLG1/PAK3/ACTN2/CAPZB/RAPGEF3/CARMIL1/SSH1/CTTN/WNT11/ADD1/ASAP3/ARHGAP28/PXN/SLC9A1/PLEKHG2/ABL1/NRP1/PPM1F/SH3BP1/TRIOBP/PICK1/HCK/RGCC/CORO1A/COTL1/PYCARD/CORO2B/TJP1/SFRP1/ARHGEF10/ARHGEF18/MTPN/MET/CCL24/WAS…	263
BP	GO:0042254	ribosome biogenesis	295/16952	304/18800	3.07518e-06	4.18927e-05	2.72339e-05	LAS1L/RPUSD1/TSR3/UTP18/TFB1M/RPL26L1/MTREX/LSG1/NOP16/RRP12/MRTO4/NOP58/USP36/RIOK2/WDR3/WDR18/DHX29/RRP15/BUD23/NLE1/EXOSC7/EXOSC5/XRCC5/MRPL22/XPO1/DIS3/RPS5/WBP11/RRN3/DIMT1/NOP14/DDX18/XRN2/RPL6/ESF1/RPLP0/PES1/SNU13/DDX17/RPL3/MTG2/NOP56/RBFA/RIOK3/SUV39H1/PIN4/ERI1/PIH1D1/ERCC2/POP4/RPS16/FBL/RPS19/NOP53/DDX49/GTPBP10/EXOSC3/NPM3/GTPBP4/NUP88/C1QBP/FTSJ3/UTP6/GAR1/FRG1/KRR1/NOP2/PAK1IP1/MD…	295
BP	GO:0098813	nuclear chromosome segregation	279/16952	287/18800	3.0835e-06	4.18927e-05	2.72339e-05	MAD1L1/CDC27/BAZ1B/ZNF207/NCAPD2/AKAP8L/DDX11/TACC3/MRE11/NCAPH2/CENPQ/CUL3/TUBG2/SPDL1/TPR/ANAPC4/SPO11/MSH4/RIOK2/NDC1/WAPL/STAG3/SIRT2/CDC42/TRIP13/SMC1A/CHFR/MLH1/SPAG5/TOP2B/SMC1B/ZCWPW1/KIF22/NDC80/PIBF1/PDS5B/CHMP2B/ATRX/SEH1L/CHMP5/ZW10/ANAPC5/NUDC/KIF4A/CDC6/CDC23/KLHL22/DMC1/CCNB1IP1/REC8/CHMP4B/FAM83D/STAG2/NAA10/CTCF/RAB11A/AKAP8/AURKC/CCNE1/PPP2R1A/SMC3/RAD51C/KPNB1/FBXW7/NCAPG/ANAPC…	279
BP	GO:0018393	internal peptidyl-lysine acetylation	171/16952	173/18800	3.09098e-06	4.18927e-05	2.72339e-05	NFYA/MSL3/CREBBP/MED24/MBTD1/BRCA1/ISL1/SNAI2/PHF20/ZZZ3/JADE2/FOXP3/ATG5/SPHK2/TAF2/NFYC/SPI1/ING3/MBD3/ACTB/ACTL6B/JADE1/SRCAP/KAT6A/ZMPSTE24/NCOA1/ATXN7L3/NOS1/BRPF3/SIRT1/SMARCB1/EP300/BRD1/RPS6KA5/MRGBP/JADE3/MAPK3/CTCF/KAT8/PIH1D1/TAF6/GATA3/KAT2A/PPARGC1A/NAA40/ING4/ZNF451/BRD8/KAT2B/KANSL3/ATF2/CHD5/PARK7/DR1/KMT2A/SET/SUPT7L/KANSL1/ENY2/EPC1/TAF12/NFYB/NAA50/NAA60/TWIST1/TAF1L/MORF4L2/NC…	171
BP	GO:0051650	establishment of vesicle localization	171/16952	173/18800	3.09098e-06	4.18927e-05	2.72339e-05	PAFAH1B1/STARD3NL/TBC1D23/CUL3/RAB27B/DTNBP1/ATP9A/CDH3/AP3D1/SNAP91/PRKCZ/RAB27A/WIPI1/AP3M2/FBXW11/NDE1/PICALM/CLASP1/TSG101/RAB7A/KIFAP3/MAP2/SAR1A/DNM2/PSEN1/TMED2/TMEM230/MYO15A/SNAP23/SNAP29/TRIP11/KIF3B/ASIP/GPR143/SMPD3/AP3B2/RAB11A/SPG11/BLOC1S6/RAB3A/WASL/YKT6/DNM1/TESK1/GBF1/C17orf75/TCIRG1/LIN7A/IFNG/ARL6/TFG/ITGA4/MLPH/SDC1/TRAK2/KLHL12/STK11/MREG/IRAG2/PPP6C/VPS4B/WDR11/SEC16B/COPS5…	171
BP	GO:0007613	memory	122/16952	122/18800	3.15519e-06	4.2402e-05	2.7565e-05	ITGA3/ABCC8/MUSK/CTNS/DTNBP1/RASGRF1/ABCA7/PRKCZ/PTGS2/ITGA8/BRINP1/CIC/PSEN1/KCNK2/TREM2/ITPR3/KCNK10/LGMN/SLC8A3/NFATC4/ADNP/PAK5/OXT/PGRMC1/HTR2A/BLOC1S6/CALB1/CRTC1/PTN/SLC1A1/PPP3CB/CPEB3/RPS6KB1/SLC6A4/KAT2A/MDK/ASIC1/CUX2/SRF/TACR1/CHST10/B4GALT2/SLC8A2/CREB1/CNR1/SGK1/PAIP2/DBH/ATXN1/LRRN4/EIF2AK4/KLK8/FGF13/LDLR/APOE/SERPINF1/SYT11/SYT4/NGF/SCN2A/PAK6/ATAD1/PLK2/VLDLR/EIF4EBP2/DRD2/YTHDF…	122
BP	GO:0010811	positive regulation of cell-substrate adhesion	122/16952	122/18800	3.15519e-06	4.2402e-05	2.7565e-05	POLDIP2/ITGA3/CX3CL1/MYOC/PRKCZ/ROCK1/CDC42/MAP4K4/LIMS2/FERMT2/CARMIL1/DNM2/GSK3B/COL16A1/CEACAM6/CASS4/CCDC80/UNC13D/JAK2/ABL1/NRP1/CRKL/PPM1F/TRIOBP/PDGFB/STK4/FERMT1/ARHGEF7/OLFM4/FOXF1/SFRP1/GFUS/CDK6/AGR2/ECM2/TESK1/SPOCK2/C1QBP/MDK/NEDD9/VEGFA/HRG/CSPG5/EPB41L5/FN1/NID1/APOA1/ITGB1BP1/TEK/PTK2B/NPY/PREX1/SDC4/RREB1/CCR7/RRAS/KDR/CCL25/RIN2/CD36/RAC1/CCL21/EMILIN1/CDH13/SKAP1/CCN1/COL8A1/EP…	122
BP	GO:0046887	positive regulation of hormone secretion	122/16952	122/18800	3.15519e-06	4.2402e-05	2.7565e-05	CFTR/BAD/CD38/BAIAP3/GIPR/HFE/NR1H4/ISL1/CASR/NNAT/TM7SF3/ACSL4/GAL/SCT/SRI/EDN1/AACS/C1QTNF3/OXCT1/JAK2/PLA2G3/HIF1A/PCK2/STX4/RETN/GHRHR/TFR2/GCK/PPP3CB/OSBP/PSMD9/PPARD/GPLD1/SNX4/GCG/TACR1/CREB1/VAMP8/GHRH/SPP1/GPR68/TNFSF11/SERP1/INHBA/PFKFB2/INHA/EDN3/VAMP7/SOX4/FFAR1/TRPM4/ANO1/NR0B2/PPARG/GRP/GLUL/BLK/LRRC8A/CYP19A1/RBP4/PDX1/ADCYAP1/SMAD4/TRPM2/CAPN10/MPC2/TMF1/ILDR1/CRH/GLUD1/TCF7L2/DRD…	122
BP	GO:0048593	camera-type eye morphogenesis	122/16952	122/18800	3.15519e-06	4.2402e-05	2.7565e-05	WNT16/SOX8/USH1C/PROM1/PAX6/TFAP2B/BAK1/HIPK2/SDK2/PAX2/IMPG2/FAT1/BAX/KDM2B/RPGRIP1/PDE6C/HIF1A/YY1/VSX1/BMP7/JAG1/RS1/RPGRIP1L/RP1/CALB1/WNT2/TSPAN12/GLI3/SLC1A1/PITX3/NAGLU/NECTIN1/C12orf57/VEGFA/MAN2A1/WNT5A/MFN2/RPE65/PROX1/TBX2/TWIST1/OBSL1/BMP4/SOX9/TBC1D20/KDR/ATF4/NRL/ATP8A2/EPHB2/WNT2B/NOTCH2/CRB1/GDF11/AHI1/TFAP2A/FOXF2/STRA6/BCAR3/IFT172/SIX3/RBP4/ABI2/FOXN4/BBS4/EPHA2/WNT9A/MEIS1/COL…	122
BP	GO:0046474	glycerophospholipid biosynthetic process	210/16952	214/18800	3.18362e-06	4.2694e-05	2.77548e-05	DPM1/MTMR7/PIGQ/ABHD5/PIK3C2A/NR1H4/AGPAT4/SH3YL1/PI4K2B/INPP4A/PIK3CB/DGKG/PIGV/MTMR1/DGKA/TTC7A/IP6K2/PIGB/HDHD5/SLC44A1/CHAT/PLD1/DGKD/PIK3C3/SYNJ2/EFR3B/ITPKC/MTMR2/PIGS/PGS1/LPCAT2/CRLS1/PITPNM2/PITPNM3/CHKB/PDGFB/MTMR3/PNPLA3/ABHD4/PIGH/SLA2/CDS2/PIGU/BMX/PCYT1B/HTR2A/DGKH/VAC14/CDIPT/BPNT2/PLA2G4C/PIK3R2/PIK3CG/PIP5K1B/MTMR4/PIGL/DHRS7B/CWH43/INPP4B/PTPMT1/PITPNM1/CHKA/CHPT1/LPCAT3/FIG4/CI…	210
BP	GO:0110148	biomineralization	170/16952	172/18800	3.39343e-06	4.54121e-05	2.95218e-05	FGR/CFTR/LTF/ALOX5/IGF1/IBSP/GPM6B/SBNO2/FGFR2/ROCK1/FGFR3/IFT80/ATP2B1/PTGS2/MEF2C/ZMPSTE24/WNT11/SNX10/TXLNG/PTHLH/P2RX7/TMEM38B/AMELY/TFIP11/HIF1A/BMP7/GATA1/PHEX/SMPD3/ERCC2/TGFB1/COMP/PTN/ASPN/BMPR1A/MINPP1/FBXL15/COL1A1/FAM20A/ODAM/NECTIN1/TCIRG1/CYP27B1/MGP/FBXO5/TENT5A/LOX/ACVR2B/ACVR1/ITGB6/WNT6/SPP1/FGF23/ITGB1BP1/TGFB3/MSX2/PTK2B/ACVR2A/TWIST1/SRGN/AMELX/BMP4/SOX9/BMP2/SBDS/STATH/HTN1/…	170
BP	GO:0031396	regulation of protein ubiquitination	209/16952	213/18800	3.4713e-06	4.61632e-05	3.00101e-05	GCLC/KDM1A/MYCBP2/CRY1/RPS20/SPRTN/FYN/BRCA1/UFL1/BIRC3/CUL3/PHF23/DCUN1D1/HSPA5/MAGEC2/MAPK9/HERPUD1/ATG5/U2AF2/UBE2D1/CHFR/PSEN1/HSP90AA1/CDC14B/WDR70/DNAJA1/HUWE1/FKBP1A/OTUB2/HSP90AB1/ABL1/TSPO/RBX1/BIRC7/TRIB3/SMAD7/PSMD10/XIAP/NDFIP2/N4BP1/AXIN1/STUB1/RNF40/RIPK2/UBR5/FZR1/GSK3A/CAV1/AIMP2/LIMK1/TGFBR1/GTPBP4/UBE2S/SEPTIN4/CDK5RAP3/DCUN1D4/WFS1/FBXW7/BIRC2/SASH1/FBXO5/BAG2/ARRDC3/SKP1/UBE3A…	209
BP	GO:0031669	cellular response to nutrient levels	209/16952	213/18800	3.4713e-06	4.61632e-05	3.00101e-05	AOC1/PDK4/PDK2/LAMP2/VPS41/MYH13/NR1H4/CYP24A1/SNAI2/RRAGD/FAS/GABARAPL2/CASR/CLEC16A/RIPOR1/HSPA5/EIF2AK2/ATG5/WIPI1/ASNS/ATP2B1/SREBF1/NUAK1/USP33/PIK3C3/SESN1/RRAGB/NCOA1/SEH1L/GCN1/TNRC6A/COMT/SIRT1/SH3GLB1/MAPK1/DEPDC5/PICK1/XBP1/HMOX1/MTMR3/TXN2/SNW1/MAP1LC3A/SUV39H1/PHEX/STK24/MAPK3/WDR59/NPRL3/SFRP1/GDAP1/USF2/PRKAG2/TBL2/MAPK8/COL1A1/HSPA8/DCPS/FOLR1/CBL/CYP27B1/ITFG2/VDR/PRKAB1/TFEB/SRF…	209
BP	GO:0034764	positive regulation of transmembrane transport	209/16952	213/18800	3.4713e-06	4.61632e-05	3.00101e-05	CFTR/CALCR/ABCC8/CACNG3/CX3CL1/EHD3/IGF1/KCNQ1/OPN3/KCNH2/WNK1/VMP1/MEF2A/GAL/DRD4/ATP1B3/CLTCL1/SRI/CACNG4/ACTN2/EDN1/DNM2/PSEN1/OPRK1/ABCB1/BAX/TESC/P2RX7/NOS1/SLC9A1/OSBPL8/CAPN3/SORBS1/TREM2/ABL1/BDKRB1/NTSR1/ANTKMT/CEMIP/CA2/KCNN4/AKT2/CLIP3/FGF21/P2RX1/CCL2/SLC9A3R1/STIM2/SLC1A2/KCNA1/CREBL2/IFNG/C2CD5/MAPK14/SUMO1/NFE2L2/PKD2/NR4A3/RHOQ/KCNIP2/CCR2/RAMP3/PLP1/KCNJ2/PLCG1/EDN3/C3/WNK4/HSPA2…	209
BP	GO:0000956	nuclear-transcribed mRNA catabolic process	121/16952	121/18800	3.50162e-06	4.62766e-05	3.00838e-05	UPF1/CSDE1/SAMD4A/EDC4/MRTO4/THRAP3/RC3H2/YBX1/SMG6/PABPC1/EXOSC7/MLH1/EXOSC5/TNRC6C/TUT7/DIS3/CNOT3/XRN2/TNRC6A/AGO1/TNRC6B/GSPT1/EIF3E/SMG9/EXOSC3/CPEB3/MTPAP/CASC3/DDX5/DCPS/MAGOHB/CNOT2/APOBEC1/TENT4A/CNOT6/XRN1/NCBP2/SMG7/EXOSC8/ETF1/TENT4B/EXOSC9/AGO2/CNOT1/UPF3B/PCID2/ZFP36/LSM7/LSM4/HELZ2/EXOSC2/CTIF/TUT4/DHX34/SYNCRIP/PAN2/DHX9/RC3H1/NCBP1/SSB/HNRNPD/CNOT6L/PARN/TOB1/EIF4A3/NT5C3B/POLR2D…	121
BP	GO:0048675	axon extension	121/16952	121/18800	3.50162e-06	4.62766e-05	3.00838e-05	SEMA3F/CDKL3/PAFAH1B1/CDKL5/SEMA3G/SEMA3B/RUFY3/VCL/RTN4R/NTN1/DIP2B/TRPC5/MAP3K13/SEMA3A/SEMA3C/MAP2/EDN1/DNM2/RAB21/HSP90AA1/SEMA5B/GSK3B/ULK2/CTTN/MT3/ARHGAP4/POU4F3/NRCAM/SEMA6A/DPYSL2/SEMA4G/HSP90AB1/ABL1/NRP1/ADNP/RAB11A/SPG11/PTPRS/MEGF8/MAG/LIMK1/LHX2/DVL1/CXCL12/PPP3CB/WNT3/EIF4G2/SRF/VEGFA/SEMA5A/DBN1/WNT5A/TTL/RTN4/FN1/TNR/NRP2/EDN3/USP9X/EDN2/MACF1/RNF6/APOE/OLFM1/PLXNA3/MAP1B/DCLK1/S…	121
BP	GO:0051101	regulation of DNA binding	121/16952	121/18800	3.50162e-06	4.62766e-05	3.00838e-05	KDM1A/PAX6/PLAUR/ISL1/IGF1/RSF1/FOXC1/HIPK2/SP100/SIRT2/BCL3/SRI/PSEN1/ZMPSTE24/TFAP4/JAK2/HMOX1/EP300/NFKBIA/MMP9/E2F1/GATA1/ACD/ERCC2/DOT1L/TGFB1/LHX2/EDF1/GATA3/MAPK8/FBXW7/IFNG/MDFI/HAND1/HES1/SUMO1/PARK7/MAD2L2/NEK2/MMP8/MSX2/TRIM6/TWIST1/HJURP/ID1/ZC4H2/WFIKKN1/LIF/SMO/TRIM28/HABP4/PPARG/PER2/LAMTOR5/NGF/HEY2/TXN/KLF4/NIBAN2/MYC/IRF4/GTF2B/LEF1/EGF/PDX1/RB1/MYOCD/ZNF593/PARP1/CALM2/GZMA/TAF…	121
BP	GO:0010821	regulation of mitochondrion organization	147/16952	148/18800	3.62421e-06	4.77976e-05	3.10726e-05	GCLC/BAD/SLC25A5/RALA/PLAUR/DCN/BID/IGF1/RALBP1/HGF/ZDHHC6/VPS13D/USP36/ADCK1/VPS35/CSNK2A2/TFRC/SREBF1/TIGAR/GSK3B/CTTN/DDHD2/HUWE1/BAX/DNM1L/AURKA/MUL1/HDAC6/TREM2/TMEM14A/FBXO7/BIK/TSPO/MIEF1/EP300/GZMB/DDHD1/HIF1A/MMP9/AVP/PSMD10/TSC2/PYCARD/BMF/BNIP3L/PDCD5/BBC3/GSK3A/SSBP1/MAPK8/PPIF/VAT1/FBXW7/PPARGC1A/MTCH2/AMBRA1/CAMKK2/GOLPH3/FAM162A/HTRA2/PARK7/CLU/IAPP/TNFSF10/ZNF205/RHOT1/KDR/VPS13C/…	147
BP	GO:0000070	mitotic sister chromatid segregation	169/16952	171/18800	3.72522e-06	4.90282e-05	3.18726e-05	MAD1L1/CDC27/BAZ1B/ZNF207/NCAPD2/AKAP8L/TACC3/NCAPH2/CUL3/TUBG2/SPDL1/TPR/ANAPC4/RIOK2/TRIP13/SMC1A/SPAG5/SMC1B/KIF22/NDC80/PIBF1/PDS5B/CHMP2B/ATRX/SEH1L/CHMP5/ZW10/ANAPC5/NUDC/KIF4A/CDC6/CDC23/KLHL22/REC8/CHMP4B/NAA10/RAB11A/AKAP8/AURKC/PPP2R1A/SMC3/KPNB1/NCAPG/ANAPC15/FBXO5/TTK/TENT4A/IK/MACROH2A1/SMC4/CHMP3/WRAP73/PHF13/MAD2L2/CDC20/NEK2/NSL1/CENPF/KIF14/NEK6/VPS4B/SLF2/DUSP1/TEX14/NCAPH/NAA50…	169
BP	GO:0045664	regulation of neuron differentiation	189/16952	192/18800	3.80664e-06	4.99965e-05	3.25021e-05	SOX8/PAX6/SPAG9/ISL1/LTK/CDON/HMG20B/KDM4A/ASPM/RHOA/ROCK1/TCF3/TRPC5/MAP3K13/NOTCH3/WDR62/RAP1GAP/FGFR1/FGF20/BRINP1/TP73/MEF2C/GSK3B/REST/NCOA1/NRCAM/DPYSL2/BMP7/JAG1/CDK5RAP1/MIB1/EYA1/SFRP1/ESRP1/MAG/HOXA2/GLI3/CXCL12/DKK1/CDK5RAP3/SLC6A4/MMD/PHOX2B/PRPF19/DDX6/NR2E1/BCL6/HES1/ECT2/EIF4G1/ID2/DLX2/ARHGEF2/MYCL/PROX1/FOXO3/TGIF2/TRIM32/BCL11A/SOCS2/NEUROG3/BMP4/SOX9/MED1/NKX2-2/BMP2/GDF5/SIX1/…	189
BP	GO:0006413	translational initiation	120/16952	120/18800	3.88606e-06	5.07259e-05	3.29762e-05	DHX33/CSDE1/TPR/EIF2AK2/EIF4B/DHX29/EIF2B3/NCK2/EIF4G3/DDX1/BZW1/RPS5/EIF3I/MTIF2/EIF2AK1/TMED2/PPP1R15A/DAZL/EIF3L/EIF3D/ALKBH1/EIF5/FMR1/DNAJC3/MTFMT/EIF3J/EIF3E/HSPB1/EIF3B/EIF4H/EIF3A/RPS6KB1/EIF4G2/EIF2B1/NCBP2/EIF1B/EIF4G1/EIF2B4/GLE1/EIF2B2/PAIP2/COPS5/KHDRBS1/MTIF3/AGO2/PAIP2B/MIF4GD/EIF2S2/ATF4/EIF2AK4/EIF2S3/EIF3G/HABP4/EIF2S1/CTIF/EIF4E2/BZW2/NCBP1/DENR/RPL13A/EIF2D/POLR2D/EIF2A/EIF2B5…	120
BP	GO:0030203	glycosaminoglycan metabolic process	120/16952	120/18800	3.88606e-06	5.07259e-05	3.29762e-05	HS3ST1/PGLYRP1/ST3GAL1/IDS/DCN/XYLT2/CD44/B4GALT7/CHPF2/HEXB/FOXC1/ITIH4/ITIH1/ST3GAL6/HYAL2/NDST1/PDGFB/ITIH6/HAS3/SMPD3/XYLT1/CEMIP/BPNT2/TGFB1/HAS1/HYAL4/SPAM1/SPOCK2/NAGLU/NFKB1/UGDH/ST3GAL4/DSE/GCNT2/UST/PDGFRB/HYAL1/ABCC5/SLC10A7/B4GALT4/HS3ST2/CHST3/ITIH5/TNFAIP6/CHPF/HS3ST3B1/IL1B/ST3GAL3/IDUA/CLN6/SLC35D2/CHSY1/LYVE1/CEMIP2/GNS/CHST5/EDNRB/CHST12/GALNT5/HS6ST1/GLCE/NDST4/FGF2/EGF/CLTC/LY…	120
BP	GO:0072655	establishment of protein localization to mitochondrion	120/16952	120/18800	3.88606e-06	5.07259e-05	3.29762e-05	RALA/AGK/BID/TOMM34/MIPEP/USP36/CSNK2A2/SREBF1/BCS1L/LMAN1/TIMM21/HSP90AA1/DNAJA1/HUWE1/BAX/SIRT4/RNF31/SH3GLB1/TIMM13/HPS4/TOMM22/FBXO7/TSPO/SAMM50/GZMB/TIMM9/GDAP1/BNIP3L/TIMM44/PDCD5/TIMM50/BBC3/GSK3A/PMPCB/MAPK8/PITRM1/UBE2D3/GRPEL1/FBXW7/AIP/HTRA2/RHOU/MFN2/DNAJC15/MTERF4/ROMO1/TIMM17B/TIMM8A/RAC2/TOMM40/ATP5IF1/TIMM10B/PRKAA1/AP3B1/TIMM17A/TIMM10/NMT1/MGARP/NPEPPS/AKT1/SAE1/TIMM29/HAX1/HSPD…	120
BP	GO:0001890	placenta development	146/16952	147/18800	3.99693e-06	5.20663e-05	3.38476e-05	PKD1/CUL7/PRDM1/CASP8/DLX3/FGFR2/VASH1/DAZAP1/PTGS2/GRHL2/NCOA1/MAP3K4/TMED2/HSD17B2/HECTD1/HSP90AB1/MAPK1/CCDC134/RTCB/PDGFB/ALKBH1/HIF1A/STK4/BMP7/STK3/ETV2/ITGB8/PTN/WNT2/DNAJB6/LHX3/BIRC2/CYP27B1/CDKN1B/VDR/PPARD/MAPK14/BMP5/MDFI/TFEB/HAND1/PCDH12/STC2/HES1/BIRC6/EPAS1/ASH1L/PKD2/SPP1/LHX4/GHSR/PLG/SNAI1/NDP/MED1/OVOL2/CITED1/LIF/E2F8/SOX15/CDKN1C/TRIM28/CDX4/PPARG/MEN1/NOTCH2/ADAM19/HEY2/IL1…	146
BP	GO:0031214	biomineral tissue development	168/16952	170/18800	4.08918e-06	5.3051e-05	3.44878e-05	FGR/CFTR/LTF/ALOX5/IGF1/IBSP/GPM6B/SBNO2/FGFR2/ROCK1/FGFR3/IFT80/ATP2B1/PTGS2/MEF2C/ZMPSTE24/WNT11/SNX10/TXLNG/PTHLH/P2RX7/TMEM38B/AMELY/TFIP11/HIF1A/BMP7/GATA1/PHEX/SMPD3/ERCC2/TGFB1/COMP/PTN/ASPN/BMPR1A/MINPP1/FBXL15/COL1A1/FAM20A/ODAM/NECTIN1/TCIRG1/CYP27B1/MGP/FBXO5/TENT5A/LOX/ACVR2B/ACVR1/ITGB6/WNT6/SPP1/FGF23/ITGB1BP1/TGFB3/MSX2/PTK2B/ACVR2A/TWIST1/SRGN/AMELX/BMP4/SOX9/BMP2/SBDS/STATH/HTN1/…	168
BP	GO:0072331	signal transduction by p53 class mediator	168/16952	170/18800	4.08918e-06	5.3051e-05	3.44878e-05	KDM1A/PDK2/E2F2/RPS20/SNAI2/CD74/CD44/USP2/USP28/RRM2B/HIPK2/SP100/BCL3/RPS6KA6/TP63/NUAK1/GTSE1/TP73/KAT6A/ZMPSTE24/ATRX/RRN3/BAX/AURKA/PPP1R13B/MAPKAPK5/CDIP1/TFAP4/RFFL/SIRT1/EP300/PRMT5/SNW1/E2F1/PSMD10/USP10/PYCARD/NBN/NDRG1/GML/YJU2/NOP53/CASP2/CDK5RAP3/DDX5/MAP2K6/TMEM109/FOXM1/CDKN1B/NOP2/ING4/PAK1IP1/PERP/RPS15/CHD5/STK11/SGK1/FOXO3/RPL5/TWIST1/TRIM24/SNAI1/CDKN1A/SOX4/EEF1E1/RPL23/DYRK2…	168
BP	GO:0006936	muscle contraction	337/16952	349/18800	4.11062e-06	5.32054e-05	3.45881e-05	CD38/CACNA1G/TBXA2R/MYH13/SCN4A/PIK3C2A/EHD3/ATP1A2/MAP2K3/MYOM2/DSG2/UTS2/NEDD4L/PTGER3/KCNQ1/KCNH2/PKP2/ATP2B4/CALCRL/MYLK/RHOA/ROCK1/ATP2B1/PRKACA/TMEM38A/PTGS2/ENO1/TACR2/SRI/DLG1/PPP1R12B/ACTN2/EDN1/CHRNA3/KCNN2/ARG2/CACNA1S/CTTN/MYBPC2/GNAO1/NOS1/SLC9A1/SMPX/MYH7/MYL6/TMEM38B/DSP/P2RX6/CHGA/SLC8A3/PABPN1/MYLK2/MYL9/SNTA1/OXT/TNNC2/MYOM1/SMAD7/EMD/HTR2A/PPP1R13L/DMPK/TNNT1/MYH14/COMP/SCN1B/P…	337
BP	GO:0006338	chromatin remodeling	259/16952	266/18800	4.11778e-06	5.32054e-05	3.45881e-05	JARID2/MPND/BAZ1B/SCMH1/KDM5D/RSF1/FOXP3/MTA3/SMARCD1/KDM4A/HDAC4/PSME4/MBD3/MCM2/TP63/SMARCE1/KDM5A/ACTR6/ACTB/SART3/BAZ2A/ACTL6B/SMARCA2/SRCAP/SMARCD3/KAT6A/ATRX/ESR1/HNRNPC/SUPT16H/MACROH2A2/CECR2/SMARCB1/YY1/CHD8/TTI1/ACTR5/H2BW2/SMARCA1/RBBP7/OIP5/CHRAC1/PIH1D1/ASF1B/GRWD1/TFPT/ZNHIT1/KDM4C/GATA3/NPM3/SMARCD2/KAT2A/EZH1/HDAC5/SUPT6H/CHD4/HCFC2/ASF1A/RNF8/MACROH2A1/ACTR8/KAT2B/INO80D/INO80B/S…	259
BP	GO:0002699	positive regulation of immune effector process	242/16952	248/18800	4.21229e-06	5.43163e-05	3.53103e-05	FGR/NOS2/BTK/TYROBP/CD74/GAB2/STAP1/C12orf4/FOXP3/SPHK2/CD84/SPI1/TP53BP1/PRKCZ/TFRC/PVR/TBX21/MLH1/STXBP2/IL4R/DDX1/STX7/RIF1/PTPRC/FCN1/MAVS/P2RX7/LAG3/UNC13D/MSH2/TREM2/PGC/SIRT1/IL12RB1/PLA2G3/XBP1/HMOX1/CD40/GATA1/FOXF1/SLC7A5/STX4/RIPK2/FCER2/LILRB1/GPI/TGFB1/RPS19/DDX58/EXOSC3/GATA3/DHX58/IL2/CLNK/NSD2/CRTAM/KMT5B/HPX/CD81/IL23A/IFNG/PTPN6/IL17A/IL17F/IL12B/IL4/IL5/CD86/WNT5A/SNX4/IL1R1/IL…	242
BP	GO:0030326	embryonic limb morphogenesis	119/16952	119/18800	4.31269e-06	5.52754e-05	3.59338e-05	CYP26B1/HOXA11/CREBBP/DLX6/MKS1/ALX4/PITX1/TP63/FGF4/RARB/TULP3/PSEN1/GRHL2/BAX/TBX5/MAP3K20/TGFB2/IFT52/SALL4/BMP7/FGF9/ACD/SALL1/RPGRIP1L/BPNT2/MEGF8/DLX5/LMBR1/HOXA13/GLI3/BMPR1A/FBXW4/FGF8/DKK1/WNT3/B9D1/MYH3/ZBTB16/WNT5A/PRRX1/HDAC1/ECE1/MSX2/RDH10/TBX2/TBX4/TWIST1/RECK/HOXC11/RUNX2/BMP4/MED1/GDF5/HOXD9/HOXD10/HOXD13/ALDH1A2/NOTCH2/LRP4/TBX3/TFAP2A/FRAS1/LEF1/FBN2/SMAD4/CRABP2/OSR1/WDPCP/AFF…	119
BP	GO:0035113	embryonic appendage morphogenesis	119/16952	119/18800	4.31269e-06	5.52754e-05	3.59338e-05	CYP26B1/HOXA11/CREBBP/DLX6/MKS1/ALX4/PITX1/TP63/FGF4/RARB/TULP3/PSEN1/GRHL2/BAX/TBX5/MAP3K20/TGFB2/IFT52/SALL4/BMP7/FGF9/ACD/SALL1/RPGRIP1L/BPNT2/MEGF8/DLX5/LMBR1/HOXA13/GLI3/BMPR1A/FBXW4/FGF8/DKK1/WNT3/B9D1/MYH3/ZBTB16/WNT5A/PRRX1/HDAC1/ECE1/MSX2/RDH10/TBX2/TBX4/TWIST1/RECK/HOXC11/RUNX2/BMP4/MED1/GDF5/HOXD9/HOXD10/HOXD13/ALDH1A2/NOTCH2/LRP4/TBX3/TFAP2A/FRAS1/LEF1/FBN2/SMAD4/CRABP2/OSR1/WDPCP/AFF…	119
BP	GO:2000278	regulation of DNA biosynthetic process	119/16952	119/18800	4.31269e-06	5.52754e-05	3.59338e-05	HGF/PNKP/PARP3/JADE2/RFC2/PRKCQ/SMG6/MAP2K7/PAK3/JADE1/XRCC5/HSP90AA1/KCNK2/GRHL2/MAP3K4/NOX4/MAPKAPK5/HNRNPC/TINF2/HSP90AB1/MAPK1/PDGFB/GINS1/JADE3/PARP4/RGCC/MAPK3/ACD/PRKD2/DNAJC2/TNKS2/STN1/PTGES3/RFC5/ING4/SMOC2/PDGFRB/XRN1/CCT4/NEK2/TCP1/PTK2B/TENT4B/HNRNPA2B1/CDKN1A/GFER/CHTF18/POT1/GNL3L/DKC1/RGN/GINS2/TERF2/PCNA/RFC3/MEN1/NAT10/HNRNPA1/PKIB/CCT7/KAT7/KLF4/NIBAN2/DSCC1/MYC/CYP1B1/HNRNPD/F…	119
BP	GO:0009411	response to UV	145/16952	146/18800	4.40776e-06	5.62675e-05	3.65787e-05	KDM1A/CREBBP/SPRTN/MAP4K3/ERCC1/BAK1/USP28/ERCC8/OPN3/POLD1/TMEM161A/HYAL2/BCL3/NEDD4/PTGS2/TIPIN/MAP2K7/TYR/POLD3/UBE2A/SDF4/MAP3K4/BAX/MMP2/MSH2/SIRT1/CIRBP/EP300/YY1/NFATC4/MMP9/ACTR5/FMR1/TIMP1/N4BP1/BMF/ERCC2/MAPK8/CCND1/IL12B/HYAL1/MSH6/RO60/STK11/UBE2B/TRIM32/CAT/ZRANB3/POLK/CDKN1A/OPN5/ZBTB1/ATF4/OPN1SW/EIF2AK4/INO80/CDKN2D/UBE4B/PRKAA1/PCNA/CASP9/MEN1/EIF2S1/DDB2/ERCC5/REV1/HUS1/XPA/MYC/…	145
BP	GO:0046718	viral entry into host cell	145/16952	146/18800	4.40776e-06	5.62675e-05	3.65787e-05	CD4/CD74/SERPINB3/HYAL2/TFRC/PVR/SCARB1/ITCH/MID2/ITGB5/FCN1/EPS15/SIGLEC1/ICAM1/CD209/TYRO3/NRP1/LGALS1/SLC10A1/AVP/HTR2A/KPNA3/VPS18/CLEC4M/SLC1A5/CAV2/CAV1/TRIM14/EFNB3/NECTIN1/CD81/SELPLG/SNX3/TRIM38/HAVCR1/CD86/PIKFYVE/ITGB6/TRIM62/SLAMF1/CR2/CD46/VAMP8/IDE/TRIM25/TRIM6/CD80/ZNF639/CXCR4/WWP1/NUP153/EFNB2/CDHR3/LDLR/NECTIN2/ACE2/TRIM21/TRIM5/TRIM22/SLC52A1/APCS/CTSL/TMPRSS4/CH25H/ITGAV/SCARB…	145
BP	GO:0016482	cytosolic transport	167/16952	169/18800	4.48838e-06	5.70679e-05	3.70991e-05	BAIAP3/SPAG9/HEATR5B/SYT7/EHD3/SNX1/EIPR1/TBC1D23/VAMP3/ATP9A/MON2/EVI5/VPS35/CLTCL1/RNF126/WIPI1/RAB7A/PTPN23/KLHL20/MAP2/PIK3C3/RAB21/ERC1/DOP1A/EPS15/MTMR2/SNX5/KIF16B/EZR/HOOK2/WASHC2A/TBC1D10A/MAPK1/GGA1/VTI1B/ARFRP1/EEA1/CLN5/CORO1A/MAPK3/TMEM87A/SNX16/PLEKHJ1/STX10/TBC1D17/ANKRD27/WDR91/SNX8/YKT6/RIC1/RGP1/GBF1/GOSR1/VPS29/SNX3/PIKFYVE/CHMP3/RAB29/RAB14/DENND10/ARL1/SLC66A2/VPS26A/CCDC91/R…	167
BP	GO:0030041	actin filament polymerization	167/16952	169/18800	4.48838e-06	5.70679e-05	3.70991e-05	BAIAP2L1/CCL26/SCIN/GAS7/TENM1/WAS/TMSB10/CAPG/ARHGAP6/ELN/TTC17/CYFIP2/NCKAP1/ARFGEF1/RHOA/PFN2/SPTB/GBA2/NCK2/ADD2/DLG1/PAK3/CAPZB/CARMIL1/SSH1/CTTN/ADD1/ARHGAP28/PLEKHG2/JAK2/ABL1/TRIOBP/HCK/CORO1A/COTL1/PYCARD/MTPN/COBL/CCL24/WASL/KANK1/CSF3/PFN1/CRACD/ARPC3/WASF1/DBN1/SPTBN1/CAPZA1/ABITRAM/WASHC3/PTK2B/NCKAP1L/PREX1/ARHGAP40/VASP/MKKS/CCR7/VIL1/CDC42EP1/BAIAP2L2/TMOD2/SNX9/ARPC1B/HIP1R/LATS1…	167
BP	GO:0050731	positive regulation of peptidyl-tyrosine phosphorylation	187/16952	190/18800	4.5521e-06	5.77627e-05	3.75507e-05	DVL2/CRLF1/CD4/FYN/ISL1/IGF1/CNTN1/CD74/HGF/CD44/STAP1/KITLG/TNK2/ERBB3/TNFRSF1A/FGFR3/FGF10/PTPRC/DLG3/PIBF1/NOX4/CASS4/DOCK3/IL11/TREM2/JAK2/ABL1/NRP1/OSM/PDGFB/CD40/ADNP/PTK6/ANGPT4/GATA1/HTR2A/ARL2BP/EHD4/RIPK2/TGFB1/FGF8/NEURL1/CSF3/VTN/UNC119/AREG/IL2/FBXW7/OSBP/HPX/CD81/IL23A/IFNG/NEDD9/VEGFA/GHR/HBEGF/THBS4/IL12B/IL4/IL5/HES1/ACVR1/EPHA4/ARHGEF2/TNFSF18/PTK2B/ADRA1A/CD80/FLT3/EREG/LIF/EPO…	187
BP	GO:0060326	cell chemotaxis	305/16952	315/18800	4.66689e-06	5.91016e-05	3.84211e-05	CX3CL1/CCL26/ALOX5/CD74/HGF/DAPK2/STAP1/ARHGEF5/BCAR1/F7/WNK1/ELMO2/SLC12A2/PRKCQ/SPI1/FGF4/FGFR1/EDN1/CXCL2/DNM1L/SLC8B1/TGFB2/NRP1/HSD3B7/CRKL/DDT/MAPK1/PDGFB/CTSG/RIN3/LGMN/CHGA/SRP54/FLT1/CORO1A/MAPK3/CCL22/CCL17/ABCC1/PRKD2/RPS19/PIK3CG/PTN/MET/CCL24/HSPB1/SERPINE1/RARRES2/C5/CREB3/CXCL12/GBF1/C1QBP/CCL7/CCL2/CCL8/CCL1/PF4V1/GAB1/BST1/MDK/CALCA/BIN2/IL23A/TRPV4/RIPOR2/CCR6/SMOC2/VEGFA/SEMA5A…	305
BP	GO:0043414	macromolecule methylation	320/16952	331/18800	4.74583e-06	5.9982e-05	3.89935e-05	NFYA/NDUFAF7/KDM1A/CREBBP/KMT2E/PAF1/JARID2/AASS/BRCA1/NR1H4/PHF20/TFB1M/ARID4A/NSUN2/METTL1/ARID4B/KMT2C/TARBP1/PRDM6/KDM4A/NFYC/SPI1/TRMT11/METTL22/FTSJ1/BUD23/MBD3/HSD17B10/MOV10L1/EED/BAZ2A/FKBP6/RIF1/JMJD4/GRHL2/ZMPSTE24/ATRX/MECOM/DIMT1/METTL2A/DNMT3B/TRMT6/TDRD1/SIRT1/SETD1A/TRMT2A/SMARCB1/SNRPD3/PICK1/PRMT5/VCPKMT/SNW1/PCIF1/METTL4/RNMT/SUV39H1/CTCF/SETD6/ANTKMT/GSPT1/KAT8/PIH1D1/DOT1L/TR…	320
BP	GO:0051261	protein depolymerization	118/16952	118/18800	4.78613e-06	6.03716e-05	3.92468e-05	SCIN/STMN4/SPAST/CAPG/LIMA1/NAV3/KIF2A/SPTB/WDR1/CLASP1/ADD2/CAMSAP3/ACTN2/CAPZB/CARMIL1/ADD1/TPX2/HDAC6/SH3BP1/TRIOBP/SPEF1/MID1/STMN2/MTPN/SH3GL2/PPP1R9B/CRACD/HSPA8/TRPV4/SEMA5A/APC2/SPTBN1/PLEK/CAPZA1/ARHGEF2/DNAJC6/STMN1/CAMSAP2/VPS4B/KIF18A/PIK3CA/DSTN/VIL1/TMOD2/TTBK2/FGF13/MAP1S/CAMSAP1/MAP1B/VPS4A/NES/SWAP70/MICAL2/APC/AVIL/MICAL1/VILL/CKAP2/TMOD1/RDX/SPTBN5/TRIM54/TMOD3/SH3GL3/KATNB1/KI…	118
BP	GO:0007269	neurotransmitter secretion	144/16952	145/18800	4.8606e-06	6.09489e-05	3.9622e-05	BAIAP3/SYN1/SYT7/DTNBP1/SLC4A8/SNCAIP/SYT1/PFN2/CAMK2A/TACR2/STXBP2/RIMS1/CHRNA3/PSEN1/MEF2C/CADPS2/GSK3B/P2RX7/RPH3A/SNAP23/STX1B/SNAP29/RIMS4/DNAJC5/HRH3/SNPH/SLC32A1/SYP/FMR1/HTR2A/STX4/VPS18/BLOC1S6/LIN7B/NAPA/RAB3A/GRIK5/STX1A/APBA1/DVL1/GIT1/FBXL20/P2RX1/NRXN2/ASIC1/LIN7A/STX2/CSPG5/OTOF/RAB3GAP1/STXBP3/RAP1A/KMO/RIMS3/CHRNB4/CNR1/PDZD11/ADRA1A/GIPC1/NR4A1/GRM4/NAPB/PRKCG/RAP1B/PNKD/ADORA2A…	144
BP	GO:0072006	nephron development	144/16952	145/18800	4.8606e-06	6.09489e-05	3.9622e-05	CFLAR/HOXA11/SOX8/ITGA3/PROM1/TFAP2B/PKD1/WWTR1/NUP160/FOXC1/SEC61A1/NUP133/NOTCH3/ACAT1/DLG1/PAX2/COL4A4/MEF2C/WNT11/ANGPT2/PDGFB/SIX4/BMP7/JAG1/SALL1/EYA1/CALB1/GLI3/GATA3/ACTA2/LZTS2/FGF8/NUP107/VEGFA/FGF1/PDGFRB/HES1/MPV17/STAT1/WNT6/NPHS2/NID1/TCF21/PKD2/TEK/EGR1/WNT1/BMP4/SOX9/NUP85/PAX8/GZF1/BMP2/CITED1/WNK4/SIX1/LIF/PODXL/SMO/HOXD11/FOXJ1/LAMA5/WNT2B/NOTCH2/PDGFRA/AHI1/AGT/EDNRB/MYC/SULF1…	144
BP	GO:0099643	signal release from synapse	144/16952	145/18800	4.8606e-06	6.09489e-05	3.9622e-05	BAIAP3/SYN1/SYT7/DTNBP1/SLC4A8/SNCAIP/SYT1/PFN2/CAMK2A/TACR2/STXBP2/RIMS1/CHRNA3/PSEN1/MEF2C/CADPS2/GSK3B/P2RX7/RPH3A/SNAP23/STX1B/SNAP29/RIMS4/DNAJC5/HRH3/SNPH/SLC32A1/SYP/FMR1/HTR2A/STX4/VPS18/BLOC1S6/LIN7B/NAPA/RAB3A/GRIK5/STX1A/APBA1/DVL1/GIT1/FBXL20/P2RX1/NRXN2/ASIC1/LIN7A/STX2/CSPG5/OTOF/RAB3GAP1/STXBP3/RAP1A/KMO/RIMS3/CHRNB4/CNR1/PDZD11/ADRA1A/GIPC1/NR4A1/GRM4/NAPB/PRKCG/RAP1B/PNKD/ADORA2A…	144
BP	GO:0071466	cellular response to xenobiotic stimulus	166/16952	168/18800	4.92623e-06	6.16504e-05	4.00781e-05	CYP26B1/NOS2/FMO1/DPEP1/CYP46A1/HSPA5/KCNQ1/KCNH2/PPP1R12A/ACAA1/AHRR/GSTO2/PDE4A/ACSM2B/RORA/TFRC/CYP2W1/ABCB11/FMO4/EDN1/MEF2C/REST/GSTP1/RBM22/SMOX/NOS1/FMO2/CYP26A1/CRKL/PPM1F/SOX10/CYP2D6/SLC10A1/HNF4A/E2F1/CYB5B/SULT2A1/FGF21/PON3/CYP3A5/AHR/CYP2C18/RECQL5/ALDH3A1/PPP1R9B/EFTUD2/AIP/CD69/GPLD1/UMPS/AADAC/NFE2L2/CRYZ/CXCR4/RAP2A/IL1B/POR/APOBEC3A/KCNC1/CYP2E1/AOC2/FMO5/PRKAA1/DDC/PCNA/GSTM1/…	166
BP	GO:0006898	receptor-mediated endocytosis	240/16952	246/18800	4.95411e-06	6.18779e-05	4.0226e-05	M6PR/WDR54/CACNG3/AP2B1/SELE/CD9/STAB1/HFE/MARCO/SNX1/MSR1/AP2S1/DTNBP1/PIK3CB/TNK2/CALCRL/SNAP91/DRD4/NEDD4/LRP6/CLTCL1/TFRC/FCGR2B/PICALM/SCARF1/CACNG5/CACNG4/ANKRD13A/DGKD/CEACAM1/OPHN1/DNM2/RAB21/AP4E1/LRP2/CTTN/EPS15/MTMR2/ACHE/SIGLEC1/TF/EZR/GRK3/MICALL1/PICK1/RIN3/FMR1/NECAB2/LILRB1/CACNG7/CAV2/CAV1/WASL/TFR2/SERPINE1/AP1S1/SFRP4/DNM1/ABCA2/CUBN/DKK1/VTN/UNC119/FOLR1/APOA5/APOC3/CBL/CD81/W…	240
BP	GO:0071902	positive regulation of protein serine/threonine kinase activity	204/16952	208/18800	5.34285e-06	6.66027e-05	4.32975e-05	ALS2/DVL2/DBF4/PKD1/TENM1/LTF/MNAT1/KITLG/ARHGEF5/ATP2B4/RHOA/DRD4/FERMT2/MAP3K13/MAP2K7/FGFR1/EDN1/PSEN1/PTPRC/CCNT2/MAPRE3/MAP3K4/NOX4/P2RX7/ERP29/CCNK/CDC6/HSP90AB1/SIRT1/PDGFB/TAB1/TCL1A/TELO2/CD40/STK4/PSMD10/CD40LG/HTR2A/CAB39L/FLT1/RGCC/AXIN1/CSK/CEMIP/STK3/PIH1D1/TGFB1/PIK3CG/EZH2/BMPR1A/DKK1/CCNY/FAM20A/MAP2K6/RAPGEF2/CCND1/CDKN1B/FZD10/IFNG/TPD52L1/SASH1/CCND3/VEGFA/GHR/PPP2CA/FGF1/PDGF…	204
BP	GO:0051592	response to calcium ion	143/16952	144/18800	5.3597e-06	6.66822e-05	4.33492e-05	BAD/SLC25A13/GIPR/SYT7/DPEP1/SYT13/MNAT1/CASR/HSPA5/GUCA1A/SYT1/MEF2A/RASGRP2/NEDD4/EDN1/MEF2C/SLC25A24/CPNE3/ADD1/P2RX7/MCOLN1/CAPN3/ITPR3/LGMN/CPNE6/EEF2K/SYT17/RASA4/CAV1/PPIF/CCND1/SYT10/RASAL1/GPLD1/WNT5A/ECT2/SLC25A12/SDC1/TNNT2/CASQ2/PKD2/ALG2/KCNIP2/PTK2B/HPCA/ANXA11/CPNE5/AMELX/SLC25A23/FOSB/AANAT/SYT5/JUND/PRKAA1/SYT11/SYT4/ALOX5AP/TSHB/SYT6/KCNMB4/THBS1/CARF/HNRNPD/SEC31A/TRPC3/PPP3CA/…	143
BP	GO:0003205	cardiac chamber development	165/16952	167/18800	5.40641e-06	6.70016e-05	4.35568e-05	PLXND1/AP2B1/MKS1/MATR3/ISL1/ADAMTS6/PTCD2/FOXC1/PKP2/PRDM1/COL11A1/FGFR2/TGFBR3/NDST1/SEMA3C/MEF2C/LRP2/SMARCD3/KCNK2/GRHL2/ZMPSTE24/WNT11/FKBP1A/TBX5/MYH7/HECTD1/TGFB2/DSP/NRP1/TAB1/HIF1A/TRIP11/SALL4/BMP7/JAG1/SMAD7/NPRL3/FOXF1/SALL1/PPP1R13L/TGFB1/GSK3A/DNAH11/WNT2/HOXA13/TGFBR1/ENG/GATA3/BMPR1A/FGF8/SUFU/CPE/NSD2/MYL2/BMP5/ADGRG6/PTK7/SRF/HAND1/NPHP3/WNT5A/HES1/TNNC1/ACVR1/SNX17/FHL2/SOS1/PR…	165
BP	GO:0060538	skeletal muscle organ development	165/16952	167/18800	5.40641e-06	6.70016e-05	4.35568e-05	CYP26B1/CFLAR/SOX8/XK/HDAC9/ELN/YBX3/GPC1/HMG20B/RHOA/PITX1/RBFOX1/MEF2C/CCNT2/COL19A1/MYL6/TLL2/DDX17/EP300/SIX4/ASB2/MYLK2/EMD/KLF5/TGFB1/MYH14/CAV2/CAV1/MEOX2/NEURL1/RPS6KB1/DDX5/CNTNAP1/HLF/PHOX2B/MYF6/MYF5/RIPOR2/MAPK14/RBM24/BVES/FXR1/ACVR1/SMYD1/BCL9/MEF2D/TCF21/EGR1/POPDC2/MYOG/TWIST1/CNTFR/EGR2/NLN/NR4A1/GPCPD1/SIX1/HIVEP3/FGFRL1/SMO/HOXD9/HOXD10/MYOD1/CSRP3/ASS1/PRKAA1/POPDC3/LARGE1/ARN…	165
BP	GO:0002819	regulation of adaptive immune response	185/16952	188/18800	5.44177e-06	6.73089e-05	4.37566e-05	CD4/BTK/HFE/WAS/SLC11A1/TNFRSF1B/PARP3/FOXP3/RC3H2/PRKCQ/TP53BP1/PRKCZ/TFRC/FCGR2B/PVR/TBX21/MLH1/IL4R/THOC1/CEACAM1/STX7/RIF1/MEF2C/PTPRC/P2RX7/MSH2/TREM2/SIRT1/IL12RB1/CD40/SMAD7/TNFSF13B/PYCARD/RIPK2/FCER2/IL4I1/LILRB1/IL27RA/CLC/TGFB1/JAK3/AHR/EXOSC3/GATA3/PPP3CB/SUPT6H/IL2/NSD2/KMT5B/HPX/CD81/IL23A/PTPN6/DUSP22/IL12B/IL4/BCL6/LOXL3/IL1R1/IL1RL1/IL18R1/MAD2L2/PLA2G4A/SLAMF1/CD48/CD160/CR2/CD4…	185
BP	GO:1903046	meiotic cell cycle process	203/16952	207/18800	5.82255e-06	7.18792e-05	4.67277e-05	CYP26B1/NCAPD2/ERCC1/MRE11/UBR2/NCAPH2/TUBG2/NSUN2/RAD51/SPO11/MSH4/NDC1/FOXJ2/ASPM/STAG3/SIRT2/RPS6KA2/TRIP13/CHFR/MOV10L1/MLH1/TOP2B/EDN1/ZCWPW1/NDC80/ATRX/RAD54L/AURKA/DMC1/MYH9/CCNB1IP1/REC8/CDC25B/CCNE1/FZR1/PPP2R1A/RAD51C/RAD51AP1/FBXO5/TTK/RAD1/RAD50/SMC4/WNT5A/ACTR3/MSH6/CDC20/UBE2B/MLH3/MSX2/TEX11/MASTL/TEX14/NCAPH/MND1/KIF18A/TAF1L/CKS2/KLHDC3/EREG/HSPA2/PRDM7/LIF/SGO1/TUBG1/PSMC3IP/TOP…	203
BP	GO:0071675	regulation of mononuclear cell migration	116/16952	116/18800	5.89453e-06	7.23946e-05	4.70628e-05	WNK1/SPI1/RHOA/STK10/SLC8B1/CD200/MADCAM1/CRKL/MAPK1/LGMN/CD99L2/MAPK3/PYCARD/IL27RA/WASL/SERPINE1/RARRES2/DOCK8/CREB3/CXCL12/C1QBP/CCL7/CCL2/CCL1/MDK/TRPV4/ADTRP/RIPOR2/BMP5/CCR6/IL4/SELENOK/WNT5A/CCL20/ITGA4/SLAMF1/PADI2/DUSP1/PTK2B/CCR2/TNFSF14/CCR7/RIPK3/MOSPD2/LGALS3/LRCH1/CCN3/CCL21/THBS1/ADAM10/MSTN/APP/AKT1/XCL1/XCL2/ECM1/S100A7/SLIT2/PLA2G7/MSN/ADAM8/ADAM17/MIA3/JAM2/CXCL13/IL34/TNFRSF14…	116
BP	GO:0018022	peptidyl-lysine methylation	142/16952	143/18800	5.90976e-06	7.23946e-05	4.70628e-05	NFYA/KDM1A/KMT2E/JARID2/BRCA1/PHF20/ARID4A/ARID4B/KMT2C/KDM4A/NFYC/METTL22/RIF1/ATRX/MECOM/DNMT3B/SIRT1/SETD1A/SMARCB1/VCPKMT/SNW1/SUV39H1/SETD6/ANTKMT/KAT8/PIH1D1/DOT1L/EZH2/KDM4C/GATA3/EZH1/SUPT6H/NSD2/KMT5B/PHF1/MACROH2A1/KANSL3/GCG/KDM3A/SMYD1/CHD5/ASH1L/RLF/RBBP5/KMT2A/MYB/EEF2KMT/PHF19/KANSL1/NFYB/EEF1AKMT3/CTCFL/H1-3/PRDM7/ASH2L/PRDM12/DNMT1/ZNF304/KMT5C/DYDC2/MEN1/SMYD5/PWP1/SETDB2/RTF1/P…	142
BP	GO:0035264	multicellular organism growth	142/16952	143/18800	5.90976e-06	7.23946e-05	4.70628e-05	ERCC1/IGF1/WWTR1/ADRB1/RC3H2/ZFY/PRLH/RARB/PALB2/GRHL2/ZMPSTE24/ATRX/TMED2/ATRN/EZR/EP300/LGMN/SMPD3/PPP1R13L/ERCC2/COMP/FKBP8/HOXA5/GHRHR/APBA1/PLEKHA1/TNKS2/RAI1/KAT2A/SLC1A2/TNS2/GHR/STC2/WDR48/HTRA2/SOS1/CREB1/GHRH/GPAM/WDR11/PLS1/SOCS2/GHSR/PIK3CA/RBBP6/STIL/SLC12A5/BBS2/MKKS/GDF5/STAT5A/KLF2/VIL1/SMO/CDKN1C/GAMT/GDF15/RARA/H3-3B/ATP8A2/NOTCH2/CDK4/CCM2/PEX5/TARBP2/CELA1/BBS4/FTO/AFG3L2/TP53…	142
BP	GO:0061351	neural precursor cell proliferation	142/16952	143/18800	5.90976e-06	7.23946e-05	4.70628e-05	KDM1A/ARX/CX3CL1/PAFAH1B1/PAX6/TEAD3/CTNNA1/ASPM/FGFR2/EML1/RHOA/SIRT2/RORA/LIMS2/NDE1/WDR62/PCM1/DCT/LRP2/SMARCD3/RAB10/KDM2B/LHX5/RPGRIP1/SOX10/HIF1A/FZD3/NUMBL/PTN/WNT2/PTPRZ1/GLI3/LHX2/AKNA/FGF8/PITX3/SLC6A4/IFT20/MDK/GLI1/KCNA1/NR2E1/VEGFA/DBN1/WNT5A/GNAI2/ID2/ARHGEF2/DOCK7/ARTN/PTBP2/PROX1/KIF14/FOXO3/NEUROD4/WNT1/SMO/ELL3/DLL4/FGF13/NES/NUMB/SOX5/DAGLA/ORC3/EMX1/APPL2/TMEM14B/SIX3/FGF2/LEF…	142
BP	GO:2000058	regulation of ubiquitin-dependent protein catabolic process	164/16952	166/18800	5.93298e-06	7.25394e-05	4.71569e-05	GCLC/ANKIB1/HFE/NUB1/RNF14/UFL1/PIAS1/RNF19A/MAPK9/HERPUD1/HIPK2/SIRT2/CSNK2A2/TRIB2/CHFR/MKRN2/SIRT6/ARAF/UBE2K/KEAP1/PSEN1/GSK3B/XPO1/AURKA/HECTD1/WAC/HSP90AB1/RBX1/DESI1/TRIB3/CSNK2A1/USP14/SMAD7/PSMD10/CCDC22/N4BP1/AXIN1/STUB1/ELOB/SGTA/FZR1/NOP53/GSK3A/CAV1/DVL1/SUFU/FBXW7/USP5/CSNK1A1/UBE3A/PDCL3/SUMO1/NFE2L2/PARK7/RNF19B/UCHL5/CDC20/TRIM67/RAD23B/CLU/PTK2B/RPL5/GIPC1/CDK2/WNT1/RPL23/RFPL1/…	164
BP	GO:0005996	monosaccharide metabolic process	254/16952	261/18800	6.10866e-06	7.45443e-05	4.84603e-05	FUCA2/GCLC/BAD/PDK4/SLC25A13/PDK2/TKTL1/TFAP2B/CRY1/MAN2B2/IGF1/FUT8/H6PD/PPP1R3F/KCNQ1/SLC2A3/DGAT2/GSTO2/PFKP/PDK3/RORA/FAM3A/ENO1/ACACB/TIGAR/PGM1/DUSP12/C1QTNF3/GSK3B/ZMPSTE24/GCKR/AKR1B1/B4GALT1/SLC23A2/OAS1/XYLB/SORBS1/SIRT1/SLC25A1/EP300/PMM1/PCK2/POFUT1/SLC35A2/PGK1/BRS3/RUBCNL/MLYCD/BCKDK/SLC39A14/MAN2B1/DHDH/GPI/AKT2/GAPDHS/GSK3A/BRAT1/GCK/GALK1/KAT2A/ALDOC/PPARGC1A/CPT1A/GAPDH/GNB3/TPI…	254
BP	GO:0001503	ossification	403/16952	420/18800	6.13912e-06	7.47728e-05	4.86088e-05	FGR/SOX8/MRC2/LTF/ALOX5/UFL1/IGF1/WWTR1/CYP24A1/SNAI2/HGF/RUNX3/IBSP/MYOC/CASR/VCAN/TNC/GPM6B/FOXC1/CHRDL2/COL11A1/HDAC7/SBNO2/FGFR2/RHOA/CBFB/FGFR3/IFT80/FSTL3/ATP2B1/PRKACA/TP63/FERMT2/PTGS2/GLI2/BCAP29/TP53INP2/MEF2C/GSK3B/ZMPSTE24/REST/WNT11/SNX10/TXLNG/ACHE/MMP2/PTHLH/P2RX7/CHRD/HNRNPC/TGFB2/SUCO/TMEM38B/BAMBI/MAPK1/LRP5L/HIRA/HIF1A/MMP9/BMP7/RASSF2/JAG1/OXT/SMAD7/CHRDL1/GATA1/PHEX/FGF9/MAPK…	403
BP	GO:0010212	response to ionizing radiation	141/16952	142/18800	6.51596e-06	7.891e-05	5.12983e-05	KDM1A/BRCA1/ERCC1/SNAI2/BAK1/HSPA5/USP28/ERCC8/RAD51/CYBA/KARS1/TP53BP1/NUCKS1/POLB/TIGAR/XRCC5/DNM2/PTPRC/ZMPSTE24/RAD54L/BAX/UIMC1/MAP3K20/MSH2/SIRT1/EYA1/SFRP1/EEF1D/BABAM1/HAMP/BRAT1/GATA3/CRYAB/CCND1/TMEM109/CBL/RAD51AP1/APOBEC1/MAPK14/SOD2/RNF8/RAD1/ECT2/IL1A/ITGB6/GADD45A/STK11/DNMT3A/EGR1/CDKN1A/ELK1/INO80/PRKAA1/FIGNL1/MEN1/CLOCK/ANXA1/MDM2/HUS1/TANK/MYC/YAP1/ABCG5/BARD1/NABP2/BRCA2/PML/…	141
BP	GO:0030183	B cell differentiation	141/16952	142/18800	6.51596e-06	7.891e-05	5.12983e-05	BAD/SLC25A5/CD79B/ST3GAL1/BTK/HMGB3/BAK1/HDAC9/TRAF3IP2/SPI1/KLF6/HDAC4/BCL3/TCF3/FCGR2B/TPD52/ITM2A/CDH17/PTPRC/BAX/PPP2R3C/MSH2/BLNK/IL11/ABL1/MFNG/LGALS1/XBP1/EP300/YY1/CD40LG/TNFSF13B/SFRP1/IL7/LYL1/IL4I1/CD79A/JAK3/LFNG/EZH2/HDAC5/IL2/TCIRG1/POU2AF1/ITFG2/PTPN6/AICDA/IL4/BCL6/ITGA4/ID2/GON4L/CR2/NKX2-3/IFNA6/IFNA8/PTK2B/FLT3/INHBA/NCKAP1L/INHA/PCID2/DNAJB9/GPS2/NOTCH2/DOCK10/IL6/IL10/LRRC8A/…	141
BP	GO:0055123	digestive system development	141/16952	142/18800	6.51596e-06	7.891e-05	5.12983e-05	PKD1/CPS1/OTC/ALX4/KCNQ1/PRDM1/CLDN18/FGFR2/SCT/FGF10/TP63/GLI2/RARB/TIGAR/CBFA2T2/WNT11/TGFB2/PCSK5/CRKL/SOX10/HIF1A/SRP54/CHD8/PTK6/KLF5/FGF9/FOXF1/SALL1/SFRP1/MEGF8/HOXA5/HOXA13/COBL/C1GALT1/RARRES2/AGR2/GLI3/NKX3-2/CCKBR/GLI1/NPHP3/WNT5A/HES1/ACVR2B/EPB41L5/ID2/WLS/TCF21/TGFB3/NKX2-3/SFRP5/TBX2/NPY/SPDEF/BMP4/NKX2-2/OVOL2/SMO/HOXD13/ALDH1A2/CDKN1C/GATA5/ASS1/HIP1R/PYY/BARX1/HMGCS2/IL6ST/PDGFR…	141
BP	GO:0000077	DNA damage checkpoint signaling	115/16952	115/18800	6.5415e-06	7.9069e-05	5.14017e-05	CRY1/BRCA1/MRE11/USP28/FOXN3/TP53BP1/TIPIN/GTSE1/THOC1/CDC14B/UIMC1/MAP3K20/WDR76/CLSPN/MSH2/WAC/CDC5L/THOC5/E2F1/FBXO31/NBN/GML/DOT1L/FZR1/NOP53/BABAM1/CASP2/CDK5RAP3/CCND1/PRPF19/CDKN1B/MAPK14/CCNG1/RAD1/NEK11/ATF2/FBXO6/SYF2/RPA2/CDK2/CDKN1A/EIF2AK4/STK33/CLOCK/TAOK3/RINT1/MDM2/RNASEH2B/HUS1/BRIP1/MDC1/CUL4A/PML/TICRR/TP53/TIPRL/DTL/INTS7/SDE2/ETAA1/FANCD2/PLK2/ATM/CHEK1/TAOK2/HMGA2/RAD9B/FBXO…	115
BP	GO:0006399	tRNA metabolic process	182/16952	185/18800	7.10825e-06	8.55946e-05	5.56439e-05	ELAC2/LARS2/SARS1/NSUN2/METTL1/TRIT1/TARBP1/GATB/KARS1/ADAT1/TRMT11/THUMPD1/IARS2/FTSJ1/ELP1/HSD17B10/TRNT1/EXOSC7/GTF3C1/DDX1/RTRAF/METTL2A/TRMT6/AARS1/PUS7/OSGEP/RTCB/TRMU/ALKBH1/DICER1/PRORP/CDK5RAP1/EARS2/MTFMT/DTWD1/POP1/SARS2/TRMT1/POP4/DUS4L/GARS1/PTCD1/EXOSC3/TRDMT1/SEPSECS/ELP4/PUS3/CARS1/HARS2/THG1L/TARS1/RARS1/GTF3C2/DARS1/THADA/FARSB/WARS2/DARS2/GTF3C3/EXOSC8/TRMT1L/TRMT13/METTL8/EXOS…	182
BP	GO:0007565	female pregnancy	182/16952	185/18800	7.10825e-06	8.55946e-05	5.56439e-05	CD38/FKBP4/ITGA3/ABCC8/TEAD3/KPNA6/PRDM1/VMP1/SPHK2/EPN1/TRO/ACSL4/DAZAP1/PTGS2/UBE2A/FBLN1/PGR/EPYC/COL16A1/OVGP1/TMED2/MMP2/PTHLH/ESR1/ANGPT2/UPRT/PCSK5/MMP9/OXT/STS/TIMP1/MAGED2/ACOD1/TLE6/SYDE1/KLF1/PTN/AMBP/RLN2/RLN1/C1QBP/SMURF2/CALCA/CYP27B1/ARHGDIB/SLC38A1/ENDOU/VDR/PPARD/VEGFA/CLIC5/LNPEP/PRLR/STC2/UMPS/IGFBP2/IGFBP5/ASH1L/RGS2/SLC2A1/CNR1/ARG1/SPP1/PGF/TGFB3/PRLHR/CRHR1/ADCY7/GHSR/RECK/…	182
BP	GO:0046661	male sex differentiation	162/16952	164/18800	7.14344e-06	8.58561e-05	5.58139e-05	FKBP4/HOXA11/SOX8/CSDE1/ERCC1/MAMLD1/ARID4A/CTNNA1/KITLG/ARID4B/YBX3/DMRT3/ASB1/ASPM/FGF10/SEMA3A/LRP2/ATRX/BAX/TFAP2C/ESR1/COL9A3/TGFB2/MSH2/CRKL/PATZ1/BIK/SIX4/REC8/GATA1/FNDC3A/FGF9/SFRP1/LHB/AMH/TFPT/HOXA13/NUDT1/TGFBR1/GATA3/PLEKHA1/BMPR1A/FGF8/CCND1/CBL/BMP5/SMAD5/PDGFRB/WNT5A/WDR48/IL1A/SDC1/DHCR24/TCF21/TEX11/KIF18A/ACVR2A/INHBA/PRDX4/INHA/MEA1/SOX9/TBC1D20/EIF2S2/HOXD13/SOX15/BCL2L2/SAFB…	162
BP	GO:0046328	regulation of JNK cascade	140/16952	141/18800	7.18398e-06	8.58573e-05	5.58147e-05	WNT16/PAFAH1B1/NOX1/MAPK8IP2/ZMYND11/RB1CC1/FLT4/TRAF1/SERPINB3/HIPK2/CDC42/MAP4K4/FCGR2B/SEMA3A/TRAF4/MAP2K7/ITCH/MAGI3/PHLPP1/TRAF5/CYLD/GSTP1/MECOM/DNAJA1/GADD45B/BIRC7/RASSF2/XIAP/AXIN1/PYCARD/RIPK2/SFRP1/STK3/NOD1/FKTN/AMBP/DUSP3/HIPK3/TRPV4/DUSP16/LTBR/TPD52L1/DUSP22/WNT5A/IL1A/GADD45A/SLAMF1/MMP8/CCN2/TNFSF11/PTK2B/COPS5/MAPK8IP1/UNC5CL/KLHL31/RAP2A/IL1B/CCR7/TRAF2/TNFRSF19/CRACR2A/GADD45G…	140
BP	GO:0046546	development of primary male sexual characteristics	140/16952	141/18800	7.18398e-06	8.58573e-05	5.58147e-05	HOXA11/SOX8/CSDE1/ERCC1/MAMLD1/ARID4A/CTNNA1/KITLG/ARID4B/YBX3/ASPM/SEMA3A/LRP2/ATRX/BAX/TFAP2C/ESR1/COL9A3/TGFB2/MSH2/CRKL/PATZ1/BIK/SIX4/REC8/GATA1/FNDC3A/FGF9/SFRP1/LHB/AMH/TFPT/NUDT1/TGFBR1/GATA3/PLEKHA1/CCND1/CBL/PDGFRB/WNT5A/WDR48/IL1A/SDC1/TCF21/TEX11/KIF18A/ACVR2A/INHBA/PRDX4/INHA/MEA1/SOX9/TBC1D20/EIF2S2/SOX15/BCL2L2/SAFB2/MAS1/RARA/FSHB/H3-3B/NASP/RXFP2/HSD17B4/ADAM20/WNT2B/AGO4/PDGFRA/…	140
BP	GO:0098727	maintenance of cell number	140/16952	141/18800	7.18398e-06	8.58573e-05	5.58147e-05	PAF1/IGF1/ELAVL1/ASPM/SPI1/FGF10/SMC1A/TP63/FGF4/PAX2/PCM1/RIF1/REST/SRRT/CNOT3/KDM2B/MED15/SALL4/BMP7/JAG1/NKAP/SETD6/SFRP1/PTN/EZH2/KDM4C/BMPR1A/SMC3/KAT2A/DDX6/CNOT2/NANOG/NR2E1/HES1/KDM3A/BCL9/PRRX1/PROX1/MED28/FOXO3/PHF19/ESRRB/ZNF706/ZC3H13/NCOA3/SOX4/CNOT1/SOX9/PAX8/TCF15/MMP24/LIF/SMO/LIN28A/RAF1/TPT1/MED6/LOXL2/CDC73/TUT4/TBX3/TAF5L/KLF4/MYC/YAP1/RTF1/TET1/CUL4A/SS18/MTF2/DIS3L2/FANCD2/M…	140
BP	GO:0007204	positive regulation of cytosolic calcium ion concentration	314/16952	325/18800	7.30985e-06	8.71981e-05	5.66863e-05	CD38/CALCR/IBTK/TAC1/CX3CL1/TBXA2R/PKD1/GIPR/FYN/ATP1A2/BAK1/PTGER3/CYBA/MCOLN3/ATG5/ATP2B4/GNA15/LPAR2/LRP6/PRKACA/TRPC5/TMEM38A/SLC24A1/SRI/EDN1/ADCYAP1R1/P2RY10/PTPRC/CACNA1S/P2RX5/CHERP/BAX/FKBP1A/P2RX7/SLC8B1/NOS1/MCOLN1/ESR1/JPH4/CAPN3/TMEM38B/ITPR3/JAK2/ABL1/SLC8A3/BDKRB1/NTSR1/AVP/OXT/CACNA1F/GATA1/HTR2A/CORO1A/CEMIP/TRPA1/JPH1/GRIN2D/JAK3/PIK3CG/CAV1/P2RX1/CCL1/IL2/P2RX3/CCKBR/CALCA/TRPV…	314
BP	GO:0051402	neuron apoptotic process	235/16952	241/18800	7.41892e-06	8.83337e-05	5.74245e-05	GCLC/CRLF1/CX3CL1/TFAP2B/TFAP2D/TYROBP/BID/ISL1/GCLM/FAS/GRN/HSPA5/NGFR/HIPK2/ERBB3/MAP2K4/RHOA/ROCK1/POLB/CDC42/TRPC5/TP63/SNCB/MAP2K7/PAK3/FGF20/PSEN1/MEF2C/BAX/MT3/KDM2B/AARS1/POU4F3/NLRP1/TYRO3/TGFB2/MSH2/TREM2/HSP90AB1/JAK2/ABL1/NRP1/CDC34/PLA2G3/HMOX1/LGMN/ALKBH1/SIX4/HIF1A/NFATC4/MYBL2/ADNP/DNAJC5/XIAP/CORO1A/TOX3/IL27RA/GPI/AKT2/MAG/GRIK5/CASP2/PTPRZ1/SLC1A1/GATA3/UNC5B/FGF8/PITX3/CCL2/WF…	235
BP	GO:0099173	postsynapse organization	161/16952	163/18800	7.83751e-06	9.31435e-05	6.05514e-05	SEMA3F/ITGA3/ARHGAP44/PAFAH1B1/CDKL5/FYN/MUSK/STAU2/DTNBP1/CAMK2B/NGEF/VPS35/CDC42/ACTN1/FCGR2B/ACTB/DLG1/PAK3/OPHN1/CTTN/MTMR2/LZTS3/NRCAM/HDAC6/TREM2/NRP1/CRKL/PICK1/NEFH/LGMN/ZDHHC15/CBLN1/EEF2K/DNAJA3/ZDHHC2/WASL/ABHD17B/DVL1/CNTNAP1/ABI3/GLRB/HSPA8/NRXN2/CAPRIN2/CUX2/DBN1/UBE3A/WNT5A/TANC1/EPHA4/TNNI3K/MESD/NRP2/CRIPT/GHSR/SLITRK3/SRGN/LRRC4/ARHGAP22/ABHD17A/APOE/KIF1A/LILRB2/LRRC4B/DLG4/EPH…	161
BP	GO:0008584	male gonad development	139/16952	140/18800	7.92009e-06	9.3775e-05	6.09619e-05	HOXA11/SOX8/CSDE1/ERCC1/MAMLD1/ARID4A/CTNNA1/KITLG/ARID4B/YBX3/ASPM/SEMA3A/LRP2/ATRX/BAX/TFAP2C/ESR1/COL9A3/TGFB2/MSH2/CRKL/PATZ1/BIK/SIX4/REC8/GATA1/FNDC3A/FGF9/SFRP1/LHB/AMH/TFPT/NUDT1/TGFBR1/GATA3/PLEKHA1/CCND1/CBL/PDGFRB/WNT5A/WDR48/IL1A/SDC1/TCF21/TEX11/KIF18A/ACVR2A/INHBA/PRDX4/INHA/MEA1/SOX9/TBC1D20/EIF2S2/SOX15/BCL2L2/SAFB2/MAS1/RARA/FSHB/H3-3B/NASP/RXFP2/HSD17B4/ADAM20/WNT2B/AGO4/PDGFRA/…	139
BP	GO:1903305	regulation of regulated secretory pathway	139/16952	140/18800	7.92009e-06	9.3775e-05	6.09619e-05	FGR/CACNA1G/BAIAP3/SYN1/SYT7/SYT13/GAB2/DTNBP1/C12orf4/SLC4A8/SPHK2/CD84/SPI1/SYT1/RAB27A/PFN2/FCGR2B/STXBP2/IL4R/CEACAM1/GSK3B/REST/UNC13D/CBARP/PLA2G3/HMOX1/CACNA1I/RIMS4/SYP/FMR1/GATA1/HTR2A/FOXF1/STX4/SYT17/VPS18/RAB3D/RAB3A/STX1A/APBA1/DVL1/GIT1/FBXL20/P2RX1/SYT10/IL4/GNAI2/SNX4/CSPG5/RAB3GAP1/STXBP3/RAP1A/RIMS3/CNR1/VAMP8/ADRA1A/CCR2/GIPC1/NCKAP1L/IL13RA2/VAMP7/PRKCG/RAP1B/ADGRE2/ADORA2A/RA…	139
BP	GO:0001824	blastocyst development	113/16952	113/18800	8.05613e-06	9.52088e-05	6.1894e-05	PSMC4/IGF1/CUL3/PTPN18/NLE1/XAB2/UBE2A/PALB2/CNOT3/SMARCB1/MFNG/TTLL1/CCNB1IP1/GINS1/SALL4/RBBP8/NBN/ASF1B/ETV2/TGFBR1/KDM4C/SUPT6H/ZPR1/AKAP3/CNOT2/BYSL/SRF/HAND1/SF3B6/RTN4/MFN2/NEK2/PPP4R4/NECAB1/ACVR1C/CNOT1/SBDS/EMG1/DAD1/CCDC62/LATS1/NDUFA2/NASP/PEMT/WDR74/TTLL4/ACTL6A/SKIL/KLF4/TAF8/YAP1/RTF1/TET1/BRCA2/LPAR6/FURIN/CMTM3/ZFP14/HORMAD1/RPL7L1/PNLDC1/NCAPG2/GINS4/PRDM14/ST8SIA6/CHEK1/RBM46/P…	113
BP	GO:0042063	gliogenesis	282/16952	291/18800	8.17881e-06	9.64796e-05	6.27201e-05	SOX8/TMEM98/ABCC8/CX3CL1/PAFAH1B1/PAX6/CD9/UFL1/CNTN1/RNF10/VIM/PRKCH/IFNGR1/TNFRSF1B/GRN/MYOC/STAP1/HEXB/LAMC3/SYNE2/GPC1/ERBB3/KDM4A/RHOA/SIRT2/FGF10/EIF2B3/WDR1/PAX2/TP73/PSEN1/LRP2/MT3/LAMB1/PHGDH/TGFB2/TREM2/ABL1/CRKL/MAPK1/SOX10/PICK1/TSPO/PRMT5/SLC8A3/DICER1/E2F1/MAPK3/FA2H/METRN/CSK/NDRG1/ARHGEF10/ERCC2/AKT2/PRX/TGFB1/MAG/CDK6/PTN/PTPRZ1/EZH2/GLI3/RHEB/ABCA2/PITX3/ZMIZ1/ASPA/CCL2/CNTNAP1/…	282
BP	GO:0008217	regulation of blood pressure	180/16952	183/18800	8.49038e-06	9.97855e-05	6.48692e-05	ACSM3/TBXA2R/NOS2/NOX1/ATP1A2/ADRB1/UTS2/CYBA/KCNQ1/WNK1/RHOA/ATP2B1/RPS6KA2/TRHDE/PTGS2/EDN1/GNA11/SNX5/NOS1/CMA1/PTGS1/PCSK5/KCNK6/HMOX1/PDGFB/CTSG/CHGA/BDKRB1/CTSZ/NTSR1/AVP/OXT/RENBP/BRS3/CORO2B/NCALD/GSK3A/ACTA2/P2RX1/ASIC2/CALCA/GNB3/SOD2/GLP1R/NPR3/LNPEP/PDE4D/POMC/TACR1/ID2/ECE1/CNR1/SGK1/GNA13/ADRA1A/NPPB/SCPEP1/NPY/MC3R/EDN3/OPRL1/MKKS/AVPR2/EDN2/ADM2/TNNI3/ACE2/RAMP2/GCH1/PPARG/KL/SPX/…	180
BP	GO:0048515	spermatid differentiation	180/16952	183/18800	8.49038e-06	9.97855e-05	6.48692e-05	CFTR/PAFAH1B1/TBPL1/NSUN2/SOX30/ZPBP/YTHDC2/SPO11/PITHD1/ROPN1/PSME4/TRIP13/PRKACA/AFF4/SPAG6/SMARCA2/MAST2/BAX/RFX2/SLC26A3/DLD/SRPK1/PLA2G3/DMC1/SBF1/TTLL1/CCNB1IP1/REC8/FNDC3A/OCA2/KLC3/RSPH6A/CFAP69/TTC26/FSCN3/GALNTL5/NEURL1/SEPTIN4/DDX25/ACRBP/SLC26A8/RNF8/CCR6/PACRG/QKI/NME5/IQCG/ROPN1B/DNAH1/PCSK4/KDM3A/CHD5/TNP1/SPACA1/ARMC2/UBE2B/SLIRP/CFAP58/PAEP/PRM2/SEMG2/SEMG1/TCP11/BBS2/PIWIL1/PANK…	180
BP	GO:0051236	establishment of RNA localization	160/16952	162/18800	8.59839e-06	0.000100869	6.55734e-05	UPF1/AKAP8L/MVP/ZC3H3/NUP160/NSUN2/TPR/THOC3/ZC3H11A/NDC1/YBX1/NUP133/SMG6/SIDT1/IGF2BP2/NCBP3/NUP37/RBFOX1/THOC1/XPO1/YTHDC1/SEH1L/RTRAF/KHSRP/ALKBH5/NUP50/AAAS/NUP188/POLDIP3/THOC5/PABPN1/RAE1/LUZP4/FMR1/NUTF2/NUP93/KPNB1/NUP88/SUPT6H/DDX25/NUP98/PARP11/NUP107/CPSF6/SRSF3/MRPL18/QKI/NUP155/NCBP2/SRSF7/SMG7/GLE1/NRDE2/NUP43/ENY2/KHDRBS1/FYTTD1/HNRNPA2B1/DDX39A/XPO5/NUP153/UPF3B/NUP85/THOC2/PCID2…	160
BP	GO:0019827	stem cell population maintenance	138/16952	139/18800	8.73118e-06	0.000101864	6.62203e-05	PAF1/ELAVL1/ASPM/SPI1/FGF10/SMC1A/TP63/FGF4/PAX2/PCM1/RIF1/REST/SRRT/CNOT3/KDM2B/MED15/SALL4/BMP7/JAG1/NKAP/SETD6/SFRP1/PTN/KDM4C/BMPR1A/SMC3/KAT2A/DDX6/CNOT2/NANOG/NR2E1/HES1/KDM3A/BCL9/PRRX1/PROX1/MED28/FOXO3/PHF19/ESRRB/ZNF706/ZC3H13/NCOA3/SOX4/CNOT1/SOX9/PAX8/TCF15/MMP24/LIF/SMO/LIN28A/RAF1/TPT1/MED6/LOXL2/CDC73/TUT4/TBX3/TAF5L/KLF4/MYC/YAP1/RTF1/TET1/CUL4A/SS18/MTF2/DIS3L2/FANCD2/METTL14/MCP…	138
BP	GO:0051384	response to glucocorticoid	138/16952	139/18800	8.73118e-06	0.000101864	6.62203e-05	BAD/CFLAR/CALCR/ISL1/CPS1/PTPRU/RHOA/MAOB/ATP2B1/PTGS2/EDN1/BCKDHB/REST/TFAP4/PDCD7/JAK2/PCK2/OXT/ACSBG1/PLAT/GHRHR/RPS6KB1/AREG/CCND1/MDK/GHR/NR3C1/BCHE/ACVR1/IGFBP2/SDC1/ERRFI1/ARG1/FOXO3/KLF9/GOT1/CPN1/GHSR/PIK3CA/FLT3/CBX3/GPR83/PCK1/FOSB/IL22/POR/ZFP36/MYOD1/CDO1/AANAT/EPO/ASS1/SERPINF1/PCNA/SSTR4/CASP9/HMGCS2/ANXA1/IL6/IL10/IL1RN/CYP1B1/MSTN/USP8/ANXA3/TPH2/PDX1/METTL21C/IGF1R/NTRK3/SLIT2/S…	138
BP	GO:0051783	regulation of nuclear division	138/16952	139/18800	8.73118e-06	0.000101864	6.62203e-05	MAD1L1/CDC27/ZNF207/IGF1/CUL3/SPDL1/CUL7/TPR/ANAPC4/CDK13/SIRT2/CDC42/RPS6KA2/TRIP13/EDN1/NDC80/ZW10/AURKA/ANAPC5/CDC23/KLHL22/PDGFB/PRMT5/BMP7/RGCC/SMPD3/FZR1/CAV2/HOXA13/FGF8/ANAPC15/RAD51AP1/FBXO5/CUL9/TTK/IK/RAD1/PDGFRB/WNT5A/IL1A/MAD2L2/CDC20/NEK2/CENPF/UBE2B/DUSP1/MSX2/TEX14/ZWINT/OBSL1/EDN3/MAD2L1BP/EREG/BMP4/IL1B/XRCC3/PCID2/DLGAP5/PRDM7/PIN1/PKMYT1/LIF/PSMG2/CDC16/CCNB1/APC/ESPL1/USP44/B…	138
BP	GO:0002698	negative regulation of immune effector process	112/16952	112/18800	8.9402e-06	0.000103732	6.7435e-05	PGLYRP1/HFE/CD22/GRN/PARP3/FOXP3/RC3H2/CD84/SPI1/FCGR2B/TBX21/IL4R/THOC1/CEACAM1/PTPRC/CD59/IRAK3/TGFB2/HMOX1/SMAD7/FOXF1/IL4I1/LILRB1/TGFB1/RPS19/JAK3/AHR/PPP3CB/CUEDC2/IL2/PTPN6/DUSP22/IL4/BCL6/LOXL3/SLAMF1/CR2/CD46/TNFSF4/APOA1/ARG1/TGFB3/CCR2/NCKAP1L/IL13RA2/C4BPA/C4BPB/GFER/FGL2/FOXJ1/BST2/NDFIP1/LGALS3/SPINK5/KLRD1/KLRC1/ANXA1/HAVCR2/RC3H1/HLX/IL10/TMBIM6/ARRB2/XCL1/SUSD4/DUSP10/SERPING1/FE…	112
BP	GO:0009185	ribonucleoside diphosphate metabolic process	112/16952	112/18800	8.9402e-06	0.000103732	6.7435e-05	BAD/AK2/SLC4A1/MLXIPL/IGF1/RRM2B/ENTPD2/PFKP/PKM/HDAC4/ENO1/DLG1/SIRT6/TIGAR/PGM1/SLC4A4/PSEN1/MAGI3/CAD/P2RX7/EP300/HIF1A/PGK1/HTR2A/DHODH/GPI/GAPDHS/OGDH/PRKAG2/GCK/AK1/GIT1/GALK1/ENO3/ALDOC/IFNG/GAPDH/TPI1/ENO2/UMPS/PRKAG3/TJP2/PFKFB2/CBFA2T3/MPP1/PRKAA1/LDHA/NT5E/ALDOB/MYC/NCOR1/FOXK2/PFKL/APP/ARNT/PKLR/GUK1/CASK/OGT/AK3/ALDOA/DLG2/PFKM/AK5/AK9/LRGUK/HKDC1/HK1/PRXL2C/PFKFB1/ADPGK/HK2/SLC2A6/H…	112
BP	GO:0034440	lipid oxidation	112/16952	112/18800	8.9402e-06	0.000103732	6.7435e-05	PDK4/CROT/ADIPOR2/ALOX5/CYP24A1/ACAA1/DGAT2/HSD17B10/ACADVL/ABCB11/ACAT1/ACACB/HADHA/ACOX3/SIRT4/ECHDC1/CRAT/MCAT/SLC25A17/HAO1/ACOT8/ABCD1/LONP2/MLYCD/DECR1/ECH1/ILVBL/AKT2/ETFB/GCDH/PRKAG2/PHYH/ALOX12/PPARGC1A/CPT1A/ACAD10/PPARD/MAPK14/PEX7/EHHADH/ACADL/SCP2/HAO2/ACADM/ABCD3/CNR1/NR4A3/ABCD4/ACAT2/ECHDC2/FABP3/TWIST1/ACADS/SOX9/ECHS1/POR/IVD/SESN2/HACL1/PRKAA1/HSD17B4/ALDH1L2/APPL2/HADHB/HADH/E…	112
BP	GO:0007219	Notch signaling pathway	179/16952	182/18800	9.27797e-06	0.000107456	6.98556e-05	NR1H4/CNTN1/SNAI2/FOXC1/EPN1/SPEN/FGF10/SEL1L/EPN2/TP63/LLGL2/NLE1/NOTCH3/CBFA2T2/SLC35C2/PSEN1/DLL3/DTX2/TGFB2/IFT74/TSPAN15/MFNG/NFKBIA/BMP7/ANGPT4/POFUT1/JAG1/MIB1/NKAP/ZNF423/ETV2/CDK6/LFNG/NEURL1/ZMIZ1/TSPAN14/FBXW7/DTX4/CDKN1B/IL17A/CCNC/PERP/GMDS/CDH6/BCL6/PDCD10/HES1/DLX2/AAK1/CD46/APH1A/ITGB1BP1/CFAP58/GOT1/TBX2/NEUROD4/SNAI1/WNT1/SOX9/BMP2/SIX1/HOXD3/DLL4/CHAC1/FOXA1/KCNA5/GATA5/TRAF7/L…	179
BP	GO:0019221	cytokine-mediated signaling pathway	464/16952	486/18800	9.48348e-06	0.000109637	7.12733e-05	BAD/SPPL2B/CRLF1/CX3CL1/CCL26/ADIPOR2/PAFAH1B1/CD4/NR1H4/IL20RA/CD74/BIRC3/NR1H3/FAS/CD44/IFNGR1/VRK2/TNFRSF1B/STAP1/TNFRSF17/FOXC1/TRAF1/IL17RB/TRAF3IP2/WNK1/CASP8/ZC3H15/SPI1/CLDN18/SP100/TNFRSF1A/PRKACA/TXK/IL4R/UBE2K/EDN1/TOLLIP/CEACAM1/CXCL2/PTPRC/IL12RB2/TRAF5/CYLD/GSTP1/MT3/MAVS/OAS1/CDIP1/IRAK3/MUL1/THPO/IL5RA/RFFL/TREM2/HSP90AB1/SIRT1/JAK2/IL12RB1/OSM/TTLL12/PDGFB/CSF2RB/IL2RB/CTSG/HIF1A…	464
BP	GO:0006997	nucleus organization	137/16952	138/18800	9.62484e-06	0.000110668	7.1944e-05	PAFAH1B1/AKAP8L/DDX11/SPAST/TBPL1/TPR/USP36/NDC1/SPAG4/HIPK2/PSME4/SIRT2/NUP133/BAZ2A/CHMP2B/ZMPSTE24/SEH1L/RRN3/CHMP5/NSFL1C/SRPK1/SIRT1/SUN2/VRK1/CHMP4B/SUV39H1/EMD/NUP93/UBE2I/DMPK/RPS19/ZPR1/NUP98/PARP11/NUP107/RNF8/LMNB1/NUP155/RTN4/KDM3A/CHMP3/SUMO1/CHD5/TNP1/IRAG2/NEK6/VPS4B/TARDBP/PRM2/NUP153/PIWIL1/POLR1B/EMG1/NECTIN2/CHMP2A/HABP4/SYNE1/CHMP1A/RRP8/H3-3B/VPS4A/USPL1/LPIN1/ETS1/GOLM1/SRPK…	137
BP	GO:0007266	Rho protein signal transduction	137/16952	138/18800	9.62484e-06	0.000110668	7.1944e-05	ITGA3/WAS/RALBP1/MYOC/CUL3/RIPOR1/RTN4R/ARHGAP6/RASGRF1/NGFR/NTN1/RHOA/ROCK1/CDC42/HACD3/CELSR1/ARHGEF1/P2RY10/OPHN1/ARHGAP4/ABL1/NRP1/MYO9B/ARHGAP5/RHOV/ARHGEF10/ARHGEF18/RASIP1/MET/LIMK1/KANK1/TNFAIP1/APOC3/KCTD10/ARHGDIB/RIPOR2/RASGRF2/PDGFRB/BCL6/ROPN1B/RTKN/RHOU/ARHGEF2/STMN1/APOA1/CTNNAL1/GNA13/ADRA1A/GPR18/MCF2L/RHOJ/F2RL3/CDC42EP1/STARD8/APOE/EPS8L1/RAF1/ARHGEF11/STARD13/ROCK2/GPR55/RAC1/…	137
BP	GO:0031644	regulation of nervous system process	137/16952	138/18800	9.62484e-06	0.000110668	7.1944e-05	TMEM98/ACP3/HGF/RNF10/TYMP/TNFRSF1B/PRKCZ/MGLL/CACNG5/CACNG4/CST7/EDN1/RIMS1/DLGAP4/OPRK1/MTMR2/SLC9A1/STX1B/SOX10/SLC8A3/DICER1/NTSR1/AVP/OXT/CELF4/FMR1/CBLN1/DMPK/GRIN2D/MAG/STX1A/NPTX2/DVL1/SMR3A/CTSC/P2RX3/CUX2/OPRM1/FIG4/FGF12/IL1A/SLC25A12/TNR/OPRD1/DLGAP3/RGS4/CHRNB4/SLC8A2/PTK2B/GHSR/EGR2/MYRF/OPRL1/AKAP9/KLK8/DLG4/NMUR2/WASF3/ROCK2/LPIN1/SPX/MTNR1B/AGT/EDNRB/ZFHX2/IL10/CCN3/ITGAX/EIF4A3/…	137
BP	GO:0032103	positive regulation of response to external stimulus	423/16952	442/18800	9.91115e-06	0.000113258	7.36278e-05	CREBBP/CX3CL1/CCL26/BTK/FYN/TYROBP/POLR3B/MATR3/CD74/GRN/DAPK2/STAP1/CASR/PTGER3/CYBA/PUM2/F7/WNK1/CREB3L3/KARS1/SPI1/TNFRSF1A/HYAL2/IFI35/FGF10/PVR/PTGS2/SCARF1/TXK/PAK3/FGFR1/UBE2K/EDN1/XRCC5/CPB2/HSP90AA1/FCN1/MGST2/DNM1L/MAVS/LAG3/NLRC4/APOH/NLRP1/RNF31/TREM2/PGC/JAK2/NRP1/DDT/OSM/MAPK1/PPM1F/PLA2G3/LGALS1/PDGFB/EP300/COCH/LGMN/NFKBIA/HCK/RIOK3/TLR8/PQBP1/STK24/ACOD1/TRADD/MAPK3/ABCC1/PYCARD/…	423
BP	GO:0007088	regulation of mitotic nuclear division	111/16952	111/18800	9.92123e-06	0.000113258	7.36278e-05	MAD1L1/CDC27/ZNF207/IGF1/CUL3/SPDL1/CUL7/TPR/ANAPC4/CDK13/CDC42/TRIP13/EDN1/NDC80/ZW10/AURKA/ANAPC5/CDC23/KLHL22/PDGFB/PRMT5/BMP7/RGCC/SMPD3/CAV2/HOXA13/FGF8/ANAPC15/FBXO5/CUL9/TTK/IK/PDGFRB/IL1A/MAD2L2/NEK2/CENPF/DUSP1/TEX14/ZWINT/OBSL1/EDN3/MAD2L1BP/EREG/BMP4/IL1B/XRCC3/PCID2/DLGAP5/PIN1/PKMYT1/PSMG2/CDC16/CCNB1/APC/ESPL1/USP44/BORA/CDK5RAP2/DMRT1/NUSAP1/KIF20B/EGF/RB1/TOM1L1/ANAPC11/DYNC1LI1/P…	111
BP	GO:0031532	actin cytoskeleton reorganization	111/16952	111/18800	9.92123e-06	0.000113258	7.36278e-05	THSD7A/RALA/BAIAP2L1/FARP2/ATP2C1/INSRR/STAP1/DTNBP1/BCAR1/PHPT1/RHOA/FGF10/CDC42/RAPGEF3/CARMIL1/CTTN/CASS4/EZR/ABL1/NRP1/MYH9/PLEK2/ASB2/EFS/HCK/TJP1/SYDE1/CSF3/ABI3/GAB1/MDK/TRPV4/ARHGDIB/NEDD9/PHACTR1/PTK7/PLEK/NPHS2/TEK/PTK2B/NRK/RAP2A/BAIAP2L2/MKLN1/GDPD2/GMFG/PDLIM4/NOTCH2/PDGFRA/ANXA1/PARVG/GPR65/FGF7/NTRK3/BCAS3/MINK1/ARHGDIA/TRPM2/CAPN10/ABL2/HMCN1/PIP5K1A/HAX1/CDC42BPA/THSD7B/IQGAP2/GS…	111
BP	GO:0072009	nephron epithelium development	111/16952	111/18800	9.92123e-06	0.000113258	7.36278e-05	HOXA11/SOX8/PROM1/TFAP2B/PKD1/WWTR1/FOXC1/ACAT1/DLG1/PAX2/MEF2C/WNT11/SIX4/JAG1/SALL1/EYA1/CALB1/GLI3/GATA3/LZTS2/FGF8/VEGFA/FGF1/HES1/STAT1/WNT6/NPHS2/TCF21/PKD2/WNT1/BMP4/SOX9/PAX8/GZF1/BMP2/CITED1/WNK4/SIX1/LIF/PODXL/SMO/HOXD11/FOXJ1/LAMA5/WNT2B/NOTCH2/AHI1/AGT/EDNRB/MYC/YAP1/FGF2/IQGAP1/GREB1L/SMAD4/OSR1/ADAMTS16/KLHL3/GPC3/NOTCH1/PTPRO/EDNRA/MYO1E/WNT9B/NPHS1/WNT4/KIF26B/KLF15/HEYL/SHH/ILK/D…	111
BP	GO:0045619	regulation of lymphocyte differentiation	178/16952	181/18800	1.01377e-05	0.000115523	7.51e-05	BAD/CYP26B1/PGLYRP1/BTK/CD74/RUNX3/HMGB3/FOXP3/RC3H2/PRDM1/AP3D1/RHOA/PRKCZ/CBFB/TBX21/GLI2/IL4R/TCF7/PTPRC/LAG3/PPP2R3C/IL12RB1/ABL1/XBP1/FBXO7/SOS2/SMAD7/NKAP/RIPK2/SFRP1/IL7/CLPTM1/IL4I1/JAK3/GLI3/GATA3/VSIR/ZMIZ1/KAT2A/FOXN1/IL2/ZBTB16/CRTAM/MDK/AMBRA1/IL23A/IFNG/PTPN6/CD83/VNN1/IL12B/DROSHA/IL4/BCL6/CD86/ZAP70/LOXL3/IL1RL2/ID2/SOS1/CD2/CD46/TNFSF4/MYB/FOXO3/SLC46A2/TMEM131L/CD80/CCR2/SASH3/I…	178
BP	GO:0051651	maintenance of location in cell	214/16952	219/18800	1.027e-05	0.000116821	7.59437e-05	IBTK/CX3CL1/SCIN/PAFAH1B1/CD4/ATP1A2/TMSB10/HSPA5/VPS13D/CYBA/MCOLN3/ATG5/AP3D1/ASPM/SP100/PRKACA/TMEM38A/SRI/PSEN1/PTPRC/CHERP/FTL/BAX/FKBP1A/P2RX7/SLC8B1/NOS1/MCOLN1/JPH4/CAPN3/TMEM38B/ITPR3/ABL1/KDELR3/SUN2/TSPO/RANGAP1/BDKRB1/NTSR1/HTR2A/CORO1A/ARL2BP/CEMIP/SLC30A4/TRPA1/JPH1/KDELR1/GRIK5/CAV1/ARHGAP21/PTPN6/GOLPH3/PDE4D/SKP1/DBN1/TBCCD1/SLC30A3/CCDC88A/PARK7/FASLG/ANKRD13C/CASQ2/PKD2/SUPT7L/…	214
BP	GO:0002262	myeloid cell homeostasis	158/16952	160/18800	1.03466e-05	0.000117483	7.6374e-05	SLC4A1/SLC25A5/KMT2E/UFL1/ALAS1/BAK1/ARID4A/KITLG/FOXP3/PIK3CB/KCNQ1/TRAF3IP2/HIPK2/SPI1/ADGRF5/TGFBR3/PLA2G10/JMJD6/UBA5/BAX/RCOR1/MAEA/JAK2/ANKRD54/HMOX1/RBFOX2/BRD1/HIF1A/ACIN1/GATA1/ERCC2/GPI/RPS19/KLF1/DNASE2/JAK3/ETV2/HAMP/CDK6/HOXA5/GATA3/CDK5RAP3/HOXB6/SLC11A2/SH2B3/TMEM14C/MAPK14/RHAG/TSPO2/SMAP1/SRF/VEGFA/HSPA9/SMAD5/BCL6/STAT1/ID2/EPAS1/MPL/PRDX1/FOXO3/PTBP3/CCR2/ACVR2A/INHBA/NCKAP1L/I…	158
BP	GO:0003007	heart morphogenesis	247/16952	254/18800	1.05654e-05	0.000119754	7.78507e-05	WNT16/PLXND1/DVL2/MKS1/ISL1/SNAI2/ELN/PTCD2/FOXC1/PKP2/COL11A1/FGFR2/TGFBR3/CDC42/TEAD2/SEMA3C/EDN1/PSEN1/MEF2C/LRP2/SMARCD3/GRHL2/ZMPSTE24/WNT11/TMED2/FKBP1A/TBX5/MYH7/TGFB2/DSP/NRP1/CRKL/TAB1/ASB2/HIF1A/IFT52/BMP7/MYLK2/CCM2L/JAG1/SMAD7/MIB1/NDRG4/FOXF1/EYA1/PPP1R13L/TGFB1/MEGF8/GSK3A/DNAH11/WNT2/TGFBR1/ENG/GATA3/BMPR1A/FGF8/SUFU/DKK1/ZMIZ1/CPE/NSD2/FOLR1/MYL2/BMP5/ADGRG6/SRF/VEGFA/CERT1/HAND1/…	247
BP	GO:0007586	digestion	136/16952	137/18800	1.06094e-05	0.000120039	7.80357e-05	ARX/PRSS3/NPC1L1/STRAP/NR1H3/TYMP/LIMA1/PTGER3/KCNQ1/WNK1/SCT/FGF10/SCARB1/SLC46A1/OPRK1/SNX10/PIR/SI/EZR/PGC/SLC5A1/OXT/VSIG1/KCNN4/HAMP/PBLD/CRACD/PPARGC1A/CCKBR/APOA5/APOA4/MDK/VDR/LPCAT3/IL17A/NPR3/HRH2/TACR1/APOA1/SGK1/TJP2/PLS1/GHSR/COPA/ACO1/AKR1D1/SOX9/OPRL1/STATH/WNK4/VIL1/ADM2/LDLR/HIP1R/NR1H2/CHRM3/CHIT1/CHIA/CD36/CAPN9/IREB2/TLR4/CLPS/ABCG5/RBP4/GCNT3/SLC2A5/ABCG8/UCN2/MUC4/FABP2/CYP3…	136
BP	GO:0030148	sphingolipid biosynthetic process	110/16952	110/18800	1.10098e-05	0.000124349	8.08375e-05	AGK/ALDH3B1/ST3GAL1/ELOVL5/SPHK2/ELOVL1/PLPP1/HACD3/ACER3/P2RX7/SPTLC1/CERS4/SPTLC2/VAPA/ST8SIA5/FA2H/ASAH1/PRKD2/ABCA2/P2RX1/OSBP/ST8SIA1/ST8SIA4/ST3GAL5/PRKD3/ST6GALNAC5/B4GALT6/ELOVL4/KDSR/ELOVL3/B4GALT4/ORMDL2/TM9SF2/ST3GAL3/SGPP1/GAL3ST1/A4GALT/ORMDL1/PRKAA1/ALDH3B2/PEMT/CSNK1G2/LARGE1/B4GALNT1/SMPD2/SMPD4/ST6GALNAC4/CERS5/ST8SIA2/ABCA8/PLPP2/SIRT3/CCN1/CERS2/DEGS1/UGCG/ST8SIA6/TLCD3B/CERS3/…	110
BP	GO:0007159	leukocyte cell-cell adhesion	366/16952	381/18800	1.10629e-05	0.000124727	8.10836e-05	BAD/MAD1L1/ITGAL/SELE/CD4/HFE/FYN/ALOX5/CD6/IGF1/CD74/RUNX3/CD44/FOXP3/RC3H2/WNK1/AP3D1/PRKCQ/RHOA/PRKCZ/ROCK1/CBFB/NCK2/TFRC/FCGR2B/STK10/TBX21/GLI2/ADD2/DLG1/PAG1/IL4R/ITCH/CEACAM1/ARG2/PTPRC/SIRPG/LAG3/ICAM1/CD209/EFNB1/EZR/DHPS/JAK2/IL12RB1/MADCAM1/LGALS1/XBP1/CTSG/BMP7/SIRPB1/SMAD7/NKAP/CD40LG/TNFSF13B/CORO1A/NFAT5/DNAJA3/PYCARD/CSK/CD276/RIPK2/IL7/GFUS/FGL1/CLEC4M/IL4I1/LILRB1/IL27RA/RASAL3…	366
BP	GO:0010001	glial cell differentiation	213/16952	218/18800	1.11529e-05	0.00012552	8.15988e-05	SOX8/TMEM98/PAX6/CNTN1/VIM/IFNGR1/TNFRSF1B/GRN/MYOC/LAMC3/GPC1/ERBB3/KDM4A/RHOA/SIRT2/FGF10/EIF2B3/WDR1/PAX2/TP73/PSEN1/MT3/PHGDH/TREM2/ABL1/MAPK1/SOX10/PICK1/PRMT5/SLC8A3/DICER1/MAPK3/FA2H/METRN/CSK/NDRG1/ARHGEF10/ERCC2/AKT2/PRX/TGFB1/MAG/CDK6/PTN/PTPRZ1/GLI3/RHEB/ABCA2/ASPA/CNTNAP1/PHOX2B/PRPF19/MDK/SOX6/EIF2B1/IFNG/NR2E1/ADGRG6/HES1/CSPG5/EIF2B4/ID2/DLX2/EPHA4/HDAC1/B4GALT6/EIF2B2/CLU/CXCR4/EG…	213
BP	GO:0030832	regulation of actin filament length	157/16952	159/18800	1.13485e-05	0.000127048	8.2592e-05	BAIAP2L1/CCL26/SCIN/TENM1/WAS/TMSB10/CAPG/ELN/LIMA1/CYFIP2/NCKAP1/ARFGEF1/RHOA/PFN2/SPTB/GBA2/NCK2/WDR1/ADD2/DLG1/PAK3/ACTN2/CAPZB/CARMIL1/SSH1/CTTN/ADD1/ARHGAP28/PLEKHG2/SH3BP1/TRIOBP/HCK/CORO1A/COTL1/PYCARD/MTPN/CCL24/KANK1/CXCL12/CSF3/PFN1/CRACD/ARPC3/SEMA5A/DBN1/SPTBN1/PLEK/CAPZA1/ABITRAM/PTK2B/PIK3CA/CIT/NCKAP1L/ARHGAP40/VASP/MKKS/DSTN/CCR7/VIL1/CDC42EP1/BAIAP2L2/TMOD2/SNX9/ARPC1B/HIP1R/LATS…	157
BP	GO:0050657	nucleic acid transport	157/16952	159/18800	1.13485e-05	0.000127048	8.2592e-05	UPF1/AKAP8L/MVP/ZC3H3/NUP160/NSUN2/TPR/THOC3/ZC3H11A/NDC1/YBX1/NUP133/SMG6/SIDT1/IGF2BP2/NCBP3/NUP37/RBFOX1/THOC1/XPO1/YTHDC1/SEH1L/RTRAF/KHSRP/ALKBH5/NUP50/AAAS/NUP188/POLDIP3/THOC5/PABPN1/RAE1/LUZP4/FMR1/NUTF2/NUP93/KPNB1/NUP88/SUPT6H/DDX25/NUP98/PARP11/NUP107/CPSF6/SRSF3/MRPL18/QKI/NUP155/NCBP2/SRSF7/SMG7/GLE1/NRDE2/NUP43/ENY2/KHDRBS1/FYTTD1/HNRNPA2B1/DDX39A/XPO5/NUP153/UPF3B/NUP85/THOC2/PCID2…	157
BP	GO:0050658	RNA transport	157/16952	159/18800	1.13485e-05	0.000127048	8.2592e-05	UPF1/AKAP8L/MVP/ZC3H3/NUP160/NSUN2/TPR/THOC3/ZC3H11A/NDC1/YBX1/NUP133/SMG6/SIDT1/IGF2BP2/NCBP3/NUP37/RBFOX1/THOC1/XPO1/YTHDC1/SEH1L/RTRAF/KHSRP/ALKBH5/NUP50/AAAS/NUP188/POLDIP3/THOC5/PABPN1/RAE1/LUZP4/FMR1/NUTF2/NUP93/KPNB1/NUP88/SUPT6H/DDX25/NUP98/PARP11/NUP107/CPSF6/SRSF3/MRPL18/QKI/NUP155/NCBP2/SRSF7/SMG7/GLE1/NRDE2/NUP43/ENY2/KHDRBS1/FYTTD1/HNRNPA2B1/DDX39A/XPO5/NUP153/UPF3B/NUP85/THOC2/PCID2…	157
BP	GO:0045017	glycerolipid biosynthetic process	246/16952	253/18800	1.14208e-05	0.000127633	8.29724e-05	DPM1/MTMR7/PIGQ/ABHD5/PIK3C2A/NR1H4/NR1H3/AGPAT4/SH3YL1/PI4K2B/INPP4A/PIK3CB/DGKG/PIGV/DGAT2/MTMR1/DGKA/TTC7A/IP6K2/PIGB/HDHD5/SLC44A1/CHAT/SREBF1/SCARB1/PLD1/DGKD/PIK3C3/SYNJ2/EFR3B/ITPKC/MTMR2/PIGS/PGS1/LPCAT2/CRLS1/PITPNM2/PITPNM3/CHKB/PDGFB/MTMR3/PNPLA3/ABHD4/PIGH/PCK2/SLA2/CDS2/PIGU/LPIN2/BMX/PCYT1B/HTR2A/DGKH/VAC14/PLA2G15/CDIPT/BPNT2/PLA2G4C/PIK3R2/PIK3CG/MOGAT3/PIP5K1B/MTMR4/PIGL/DHRS7B/C…	246
BP	GO:0034446	substrate adhesion-dependent cell spreading	109/16952	109/18800	1.22178e-05	0.000135825	8.82979e-05	MYOC/USH2A/VAMP3/LAMC3/RHOA/CDC42/LIMS2/FERMT2/ST6GAL1/NTN4/FBLN1/ITGA8/CARMIL1/DNM2/CASS4/ATRN/PXN/LAMB4/LAMB1/TYRO3/UNC13D/ABL1/NRP1/CRKL/TRIOBP/ARHGEF7/OLFM4/MEGF9/KANK1/TESK1/ATRNL1/C1QBP/LPXN/MDK/CORO1C/NEDD9/BVES/CSPG5/ITGA4/FN1/GBP1/APOA1/KIF14/ITGB1BP1/TEK/PREX1/RREB1/ACTN4/LAMA5/LAMC1/RAC1/RAB1A/ITGAV/AP1AR/PARVG/ITGB7/TMEFF2/PIK3R1/EPHA1/DOCK5/FERMT3/DOCK1/FER/DAB2/MERTK/FZD7/RADIL/DMTN…	109
BP	GO:0046545	development of primary female sexual characteristics	109/16952	109/18800	1.22178e-05	0.000135825	8.82979e-05	CTNNA1/HSPA5/KITLG/PTPRN/FOXC1/SPO11/MSH4/ZFY/ADCYAP1R1/AFP/PGR/BAX/MMP2/ESR1/COL9A3/SIRT1/DMC1/PCYT1B/ACSBG1/SFRP1/AMH/RETN/LFNG/CASP2/PLEKHA1/NUP107/VEGFA/UBE3A/EIF2B4/FOXO3/EIF2B2/INHBA/MMP19/TNFAIP6/INHA/EREG/DACH2/KDR/VGF/BMP15/TAF4/FSHB/FST/PDGFRA/AMHR2/NR5A1/MYC/CYP19A1/LHCGR/IDH1/BMPR1B/BRCA2/ARRB2/SMAD4/SOD1/LHX9/SLIT2/EIF2B5/LHFPL2/GNRH1/GAS2/ATM/ARID5B/ADAMTS1/MMP14/KIT/WNT4/LHX8/INHBB…	109
BP	GO:0090174	organelle membrane fusion	109/16952	109/18800	1.22178e-05	0.000135825	8.82979e-05	VPS41/SYT7/SYT13/SOX30/VAMP3/GNAI3/SYT1/RAB7A/STX7/CHMP2B/SNAP23/STX1B/SNAP29/VTI1B/EEA1/RUBCNL/CORO1A/STX4/SPG11/STX10/ANKRD27/AKT2/RAB3A/GRIK5/BET1/CAV2/STX1A/GOSR2/GOSR1/RAB34/STX2/C2CD5/BNIP1/PIKFYVE/CHMP3/SLAMF1/VAMP4/STX12/IRAG2/VAMP8/YIPF4/STX16/VAMP7/TMEM175/PLA2G5/VPS4A/SNAP25/SYT11/SYT4/CPLANE2/ARL8B/VAV3/ANXA1/STX11/DYSF/STX6/TGFBRAP1/TBC1D4/STXBP1/STX17/USO1/VAMP1/RAB20/RAB13/SNAPIN/S…	109
BP	GO:0008064	regulation of actin polymerization or depolymerization	156/16952	158/18800	1.24465e-05	0.000137886	8.96377e-05	BAIAP2L1/CCL26/SCIN/TENM1/WAS/TMSB10/CAPG/ELN/LIMA1/CYFIP2/NCKAP1/ARFGEF1/RHOA/PFN2/SPTB/GBA2/NCK2/WDR1/ADD2/DLG1/PAK3/ACTN2/CAPZB/CARMIL1/SSH1/CTTN/ADD1/ARHGAP28/PLEKHG2/SH3BP1/TRIOBP/HCK/CORO1A/COTL1/PYCARD/MTPN/CCL24/KANK1/CXCL12/CSF3/PFN1/CRACD/ARPC3/SEMA5A/DBN1/SPTBN1/PLEK/CAPZA1/ABITRAM/PTK2B/PIK3CA/CIT/NCKAP1L/ARHGAP40/VASP/MKKS/DSTN/CCR7/VIL1/CDC42EP1/BAIAP2L2/TMOD2/SNX9/ARPC1B/HIP1R/LATS…	156
BP	GO:0046631	alpha-beta T cell activation	156/16952	158/18800	1.24465e-05	0.000137886	8.96377e-05	TMEM98/HFE/RUNX3/FOXP3/RC3H2/PRDM1/AP3D1/PRKCQ/RHOA/PRKCZ/CBFB/BCL3/RORA/TBX21/IL4R/ITCH/ARG2/PTPRC/JAK2/IL12RB1/ABL1/SMAD7/NKAP/ELF4/RIPK2/RELB/LILRB1/RASAL3/EBI3/NKG7/TYK2/JAK3/GLI3/TNFSF8/GATA3/VSIR/IL2/ZBTB16/CRTAM/CD81/TCIRG1/IL23A/IFNG/CLEC4A/CD83/ITK/IL12B/IL4/BCL6/CD86/CBLB/FOXP1/ZAP70/LOXL3/IL18R1/ATF2/RPL22/PLA2G2D/CD160/TNFSF4/MYB/NKX2-3/CD274/HSPH1/CD80/MAPK8IP1/CCR2/SASH3/LY9/NCKAP1L…	156
BP	GO:0099111	microtubule-based transport	194/16952	198/18800	1.25706e-05	0.000139018	9.03739e-05	PAFAH1B1/DNAH9/SPAST/IFT88/DNAH5/STAU2/RAB27B/OFD1/KATNIP/DTNBP1/KIF1B/SYNE2/SPA17/AP3D1/PRKCZ/AP3M2/CDC42/FBXW11/NDE1/KIFAP3/CAMSAP3/SPAG6/DYNC1I2/MAP2/PCM1/RABL2B/RFX3/RAB21/KIF3C/KIF4A/HDAC6/IFT74/TTLL1/NEFH/IFT27/HIF1A/IFT52/KIF3B/ARMCX3/AP3B2/SPG11/BLOC1S6/KLC3/CLIP3/DNAH11/TTC26/HSPB1/APBA1/ARHGAP21/SLC9A3R1/IFT20/JHY/HSPA8/MAK/CILK1/WASF1/NME5/NPHP3/IFT57/DNAH1/TRAK2/SFPQ/SSX2IP/KIF17/STK1…	194
BP	GO:0043401	steroid hormone mediated signaling pathway	134/16952	135/18800	1.2889e-05	0.000142292	9.25024e-05	FKBP4/KDM1A/CRY1/BRCA1/KDM5D/CALCOCO1/RNF14/UFL1/ISL1/LMO3/PLPP1/RHOA/NEDD4/TP63/PIAS2/UBA5/PGR/ESR1/HDAC6/SIRT1/JAK2/DDX17/RBFOX2/EP300/BMP7/RHOXF1/TRIP4/VPS18/SFRP1/UBR5/GHRHR/KDM4C/ZMIZ1/DDX5/UFSP2/SCGB2A2/PTGES3/CNOT2/RWDD1/PPARD/NR2E1/NR3C1/UBE3A/FOXP1/KDM3A/PARK7/HDAC1/PADI2/ARID1A/TCF21/NR4A3/ESRRB/UFM1/NR2C1/CRY2/DDX54/PKN1/PMEPA1/TRERF1/SCGB2A1/CNOT1/BMP4/MED1/CST11/NR1D1/SMARCA4/RNF6/YW…	134
BP	GO:0060485	mesenchyme development	291/16952	301/18800	1.2977e-05	0.000143017	9.29733e-05	SEMA3F/WNT16/MEOX1/SOX8/SEMA3G/FUZ/SEMA3B/ISL1/WWTR1/PHLDB1/SNAI2/HGF/ZFP64/CUL7/EPHA3/KITLG/FOXC1/SERPINB3/WNT8A/ERBB3/FGFR2/ROCK1/OTUD5/NUP133/TGFBR3/LRP6/FGF10/TCOF1/CDC42/FERMT2/CLASP1/TEAD2/SEMA3A/SEMA3C/PAX2/FGFR1/EDN1/MEF2C/SEMA5B/GSK3B/WNT11/TBX5/EFNB1/DLL3/SEMA6A/TGFB2/SEMA4G/BAMBI/NRP1/MAPK1/SOX10/DDX17/SIX4/HIF1A/BMP7/JAG1/FAM83D/SMAD7/FGF9/RGCC/MAPK3/FOXF1/SFRP1/AMH/TGFB1/HPN/WNT2/HOX…	291
BP	GO:0021761	limbic system development	108/16952	108/18800	1.35583e-05	0.000148884	9.67878e-05	PAFAH1B1/ATP1A2/UBA6/PHLPP2/ATP2B4/FGFR2/SCT/XRCC1/SEMA3A/GSK3B/BAX/XRN2/LHX5/NRP1/CRKL/SLC32A1/BLOC1S6/CDK6/OGDH/EZH2/GLI3/EZH1/PPP1R9B/YWHAE/MDK/KCNA1/NR2E1/SRF/RAB3GAP1/DLX2/HDAC1/PROX1/KIF14/NRP2/BBS2/MKKS/SMO/FGF13/MAS1/PLXNA3/RARA/RAN/BCAN/RAX/SOX3/TBX3/TBR1/MYC/ATAT1/ANXA3/LEF1/IGF1R/BBS4/DLX1/TMEM108/EIF2B5/EPHA5/SRD5A1/DRD2/FEZ1/KIRREL3/FEZF2/WNT3A/LRP8/HTR5A/BTG2/ARPC5/LMX1A/NEUROD1/CAS…	108
BP	GO:0061387	regulation of extent of cell growth	108/16952	108/18800	1.35583e-05	0.000148884	9.67878e-05	SEMA3F/CDKL3/PAFAH1B1/CDKL5/SEMA3G/SEMA3B/RUFY3/RTN4R/FSTL4/NTN1/DIP2B/TRPC5/MAP3K13/SEMA3A/SEMA3C/MAP2/DNM2/RAB21/SEMA5B/GSK3B/ULK2/CTTN/MT3/ARHGAP4/NRCAM/SEMA6A/DPYSL2/SEMA4G/ABL1/NRP1/ADNP/RAB11A/PTPRS/MEGF8/MAG/LIMK1/CXCL12/WNT3/RND2/EIF4G2/SRF/VEGFA/SEMA5A/DBN1/WNT5A/TTL/RTN4/FN1/TNR/SPP1/MACF1/RNF6/FGF13/APOE/OLFM1/PLXNA3/MAP1B/SPART/NGF/EPHA7/SEMA4F/DBNL/KIAA0319/SEMA6D/SEMA7A/BARHL2/CRABP…	108
BP	GO:0010970	transport along microtubule	155/16952	157/18800	1.36497e-05	0.000148884	9.67878e-05	PAFAH1B1/SPAST/IFT88/STAU2/RAB27B/DTNBP1/KIF1B/SYNE2/AP3D1/PRKCZ/AP3M2/CDC42/FBXW11/NDE1/KIFAP3/CAMSAP3/DYNC1I2/MAP2/PCM1/RABL2B/RAB21/KIF3C/KIF4A/HDAC6/IFT74/NEFH/IFT27/HIF1A/IFT52/KIF3B/ARMCX3/AP3B2/SPG11/BLOC1S6/KLC3/CLIP3/TTC26/HSPB1/APBA1/ARHGAP21/IFT20/HSPA8/MAK/CILK1/WASF1/IFT57/TRAK2/SFPQ/SSX2IP/KIF17/STK11/IFT46/MREG/WDR35/DYNC2I2/IFT43/IFT81/TTC21B/KLC1/UXT/RHOT1/DYNC2I1/KIF1C/KIF1A/MAP…	155
BP	GO:0046434	organophosphate catabolic process	155/16952	157/18800	1.36497e-05	0.000148884	9.67878e-05	MTMR7/SARM1/PON1/GDE1/UPP2/DERA/TYMP/PNPLA6/ENTPD2/NTHL1/PDE4A/INPP5A/PLA2G10/SCARB1/PDE8A/ACAT1/UNG/NT5C2/SYNJ2/MTMR2/ACOT7/UPB1/ABHD12/NTSR1/SAMHD1/LIPG/ABCD1/GDPD3/SMPD3/PLA2G15/MLYCD/BPNT2/PLA2G4C/PDE4C/INPP4B/PDE10A/DNPH1/NUDT12/PDE8B/PDE4D/OGG1/PLA2G4A/NT5C1A/PRDX6/GDA/PLBD1/OCRL/NUDT10/SMUG1/PLCG1/NT5C/GPCPD1/ITPA/PLA2G5/DUT/MBD4/LDLR/APOC1/PNPLA7/SMPDL3B/ABHD12B/INPP5K/ANGPTL3/IMPA1/AMPD3…	155
BP	GO:1902107	positive regulation of leukocyte differentiation	155/16952	157/18800	1.36497e-05	0.000148884	9.67878e-05	BAD/CD4/BTK/TYROBP/CD74/RUNX3/KITLG/FOXP3/CASP8/AP3D1/RHOA/PRKCZ/CBFB/GLI2/IL4R/PTPRC/TESC/PPP2R3C/TREM2/IL12RB1/PLA2G3/XBP1/ACIN1/NKAP/RIPK2/IL7/IL4I1/TGFB1/GLI3/GATA3/VSIR/ZMIZ1/IL2/ZBTB16/MDK/AMBRA1/IL23A/IFNG/IL17A/CD83/VNN1/IL12B/IL4/IL5/BCL6/CD86/ZAP70/IL1RL2/ID2/CD46/TNFSF4/CREB1/MYB/FOXO3/GPR68/TNFSF11/CD80/SASH3/NCKAP1L/PCK1/BTN2A2/SOX4/TNFSF9/PCID2/ZBTB1/LIF/ZBTB46/LILRB2/RARA/AP3B1/NOT…	155
BP	GO:1903708	positive regulation of hemopoiesis	155/16952	157/18800	1.36497e-05	0.000148884	9.67878e-05	BAD/CD4/BTK/TYROBP/CD74/RUNX3/KITLG/FOXP3/CASP8/AP3D1/RHOA/PRKCZ/CBFB/GLI2/IL4R/PTPRC/TESC/PPP2R3C/TREM2/IL12RB1/PLA2G3/XBP1/ACIN1/NKAP/RIPK2/IL7/IL4I1/TGFB1/GLI3/GATA3/VSIR/ZMIZ1/IL2/ZBTB16/MDK/AMBRA1/IL23A/IFNG/IL17A/CD83/VNN1/IL12B/IL4/IL5/BCL6/CD86/ZAP70/IL1RL2/ID2/CD46/TNFSF4/CREB1/MYB/FOXO3/GPR68/TNFSF11/CD80/SASH3/NCKAP1L/PCK1/BTN2A2/SOX4/TNFSF9/PCID2/ZBTB1/LIF/ZBTB46/LILRB2/RARA/AP3B1/NOT…	155
BP	GO:0031647	regulation of protein stability	290/16952	300/18800	1.39494e-05	0.000151893	9.87436e-05	CREBBP/FBXL3/LAMP2/MYLIP/ZNF207/WIZ/TYROBP/CCDC88C/IGF1/GRN/CUL3/USP2/USP28/PER3/NEDD4L/USP36/USP13/ISOC2/CTSA/VPS35/ATP1B3/PFN2/SEL1L/SREBF1/CHFR/FBXW11/USP33/SIRT6/AFM/RAB21/HSP90AA1/NDC80/USP40/NLK/MT3/AURKA/TESC/MUL1/CMTM6/TF/CAPN3/HDAC6/HSP90AB1/SIRT1/SH3GLB1/MAPK1/HPS4/FBXO7/EP300/TELO2/STK4/RASSF2/SMAD7/TBL1X/PIM2/UBL4A/STUB1/PYCARD/CTSH/STK3/MTMR9/NOP53/CDC37/CDC37L1/BAG1/DVL1/GTPBP4/PFN1…	290
BP	GO:0014074	response to purine-containing compound	133/16952	134/18800	1.42052e-05	0.000154152	0.000100212	CFTR/KDM1A/CPS1/ADSS2/HSPA5/KCNQ1/ABCC9/SREBF1/TMEM38A/PTGS2/TYR/RAPGEF3/CACNA1S/BCKDHB/P2RX5/SSH1/P2RX7/SLC26A3/EZR/TMEM38B/HCN2/P2RX6/APEX1/OXT/GATA1/EEF2K/AQP8/AQP9/PLAT/SLC5A5/PIK3CG/AHR/RAPGEF1/P2RX1/SLC6A4/COL1A1/AREG/RAPGEF2/P2RX3/PANX1/BIRC2/XRN1/STAT1/IGFBP5/SDC1/RAP1A/CASQ2/PKD2/PTK2B/ITPR2/MMP19/PCK1/IL1B/FOSB/CITED1/RAP1B/AKAP9/ADORA2A/VGF/CDO1/AANAT/TRPM4/ASS1/PRKAA1/INPP5K/HMGCS2/P2…	133
BP	GO:1903052	positive regulation of proteolysis involved in cellular protein catabolic process	133/16952	134/18800	1.42052e-05	0.000154152	0.000100212	GCLC/ANKIB1/OSBPL7/PSMC4/NUB1/RNF14/PIAS1/RNF19A/MAPK9/HERPUD1/USP13/ATXN3/SIRT2/TRIB2/CHFR/MKRN2/SIRT6/KEAP1/PSEN1/GSK3B/PSMC5/AURKA/HECTD1/TREM2/RBX1/PSMC6/PSMC1/TRIB3/SMAD7/PSMD10/CCDC22/FMR1/AXIN1/STUB1/ELOB/RNF40/SGTA/FZR1/NOP53/GSK3A/CAV1/DVL1/FBXW7/CTSC/USP5/BAG2/CSNK1A1/SUMO1/NFE2L2/RNF19B/CDC20/TRIM67/CLU/PTK2B/RFPL1/CBFA2T3/DDA1/ATP5IF1/RGN/HSPBP1/UBQLN1/AGTPBP1/RNFT2/MDM2/DNAJB2/DAB2IP…	133
BP	GO:0007286	spermatid development	174/16952	177/18800	1.44379e-05	0.000156145	0.000101508	CFTR/PAFAH1B1/TBPL1/NSUN2/SOX30/ZPBP/YTHDC2/SPO11/PITHD1/ROPN1/PSME4/TRIP13/PRKACA/AFF4/SPAG6/SMARCA2/RFX2/SLC26A3/DLD/SRPK1/PLA2G3/DMC1/SBF1/TTLL1/CCNB1IP1/REC8/FNDC3A/OCA2/KLC3/RSPH6A/CFAP69/TTC26/FSCN3/GALNTL5/NEURL1/DDX25/ACRBP/SLC26A8/RNF8/CCR6/PACRG/QKI/NME5/IQCG/ROPN1B/DNAH1/PCSK4/KDM3A/CHD5/TNP1/SPACA1/ARMC2/UBE2B/SLIRP/CFAP58/PAEP/PRM2/SEMG2/SEMG1/TCP11/BBS2/PIWIL1/PANK2/MKKS/TBC1D20/HSP…	174
BP	GO:0050954	sensory perception of mechanical stimulus	174/16952	177/18800	1.44379e-05	0.000156145	0.000101508	USH1C/FYN/SNAI2/USH2A/HEXB/KCNQ1/COL11A1/WDR1/MYO3B/SLC1A3/CDC14A/LRP2/ATP8B1/EPYC/BIRC5/POU4F3/SLC26A4/MYO15A/WHRN/MYO3A/TIMM13/TRIOBP/COCH/TIMM9/SLC52A3/TBL1X/HTR2A/AXIN1/CRYM/CEMIP/HOMER2/EYA1/TRPA1/MYH14/RAB3A/HPN/GSDME/ATP6V0A4/HOXA1/CXCL12/CDH23/ASIC2/COL1A1/SLC9A3R1/WFS1/TECTA/KCNA1/CDKN1B/RIPOR2/EYA4/SOBP/CLIC5/OTOF/ATP6V1B1/KCNQ4/GJB6/CXCR4/PHF24/SERPINB6/TMTC4/BARHL1/EML2/MKKS/OTOR/SIX1…	174
BP	GO:0090316	positive regulation of intracellular protein transport	154/16952	156/18800	1.4968e-05	0.000161604	0.000105056	TENM1/FYN/RUFY3/CDH1/RIPOR1/TPR/USP36/IPO5/HYAL2/CSNK2A2/CDC42/PRKACA/PTGS2/PCM1/SAR1A/RAPGEF3/PSEN1/GSK3B/RBM22/HUWE1/EDEM2/MAVS/RNF31/HSP90AB1/JAK2/SH3GLB1/HPS4/MIEF1/GZMB/PPM1A/TM9SF4/EMD/CEMIP/ZDHHC2/ZFAND1/UBR5/OAZ1/PDCD5/AKT2/BBC3/TGFB1/PIK3R2/GSK3A/GLI3/MAPK8/YWHAE/UBE2D3/FBXW7/ZPR1/CD81/IFNG/C2CD5/MAPK14/TMEM30A/PDCD10/ECT2/HTRA2/RHOU/RAB29/ITGB1BP1/SEC16B/TARDBP/HPCA/IL1B/ERGIC3/RAC2/SMO…	154
BP	GO:0033138	positive regulation of peptidyl-serine phosphorylation	107/16952	107/18800	1.50457e-05	0.000162168	0.000105423	CALCR/TENM1/CD44/FNIP2/ATP2B4/PFN2/TFRC/PTGS2/ARAF/RAPGEF3/HSP90AA1/NOS1/HDAC6/SH2D3C/IL11/HSP90AB1/OSM/TCL1A/STK4/AVP/AXIN1/RIPK2/PRKD2/TGFB1/CAV1/CSF3/CAPRIN2/CREBL2/IFNG/VEGFA/PDCD10/WNT5A/EIF4G1/GCG/PARK7/OPRD1/DOCK7/MAD2L2/MAPKAP1/IFNA6/IFNA8/TRIM6/PIK3CA/RAMP3/SH2D3A/AKAP9/LIF/LATS1/RAF1/CAMK1/NGF/SPRY2/IL6/TXN/IFNA21/BCAR3/NTRK3/ARRB2/RPTOR/APP/AKT1/HAX1/CNOT9/SNCA/SFRP2/EGFR/IFNA5/IFNA16/…	107
BP	GO:0002274	myeloid leukocyte activation	226/16952	232/18800	1.52483e-05	0.000164074	0.000106662	FGR/KMT2E/CX3CL1/BTK/TYROBP/SLC11A1/CD74/NR1H3/IFNGR1/GRN/GAB2/STAP1/LCP2/C12orf4/TRAF3IP2/SPHK2/TSPAN32/SBNO2/KARS1/CD84/SPI1/HYAL2/IFI35/ADGRF5/RORA/PLA2G10/JMJD6/FCGR2B/STXBP2/IL4R/GPR137B/CST7/PSEN1/PTPRC/LAT2/CD200/SNAP23/UNC13D/TREM2/JAK2/PLA2G3/HMOX1/CTSG/CHGA/DHRS2/BPI/GATA1/FOXF1/PYCARD/STX4/NDRG1/RELB/CD33/HAMP/PIK3CG/ITGB8/PTGDS/CLNK/CTSC/CBL/LTBR/IFNG/PTPN6/HAVCR1/IL4/WNT5A/SNX4/FOXP1…	226
BP	GO:1901653	cellular response to peptide	347/16952	361/18800	1.52892e-05	0.000164236	0.000106768	GCLC/CFLAR/PDK4/PDK2/BAIAP2L1/FYN/PIK3C2A/NR1H4/DDX11/IGF1/CPS1/VIM/INSRR/CASR/HDAC9/BCAR1/CYBA/NGFR/GLP2R/PRKCQ/CACNB1/PKM/PRKCZ/ROCK1/NUCKS1/CAMK2A/ATP2B1/SREBF1/FCGR2B/ACTN2/EDN1/CEACAM1/PSEN1/GSK3B/RAB10/CHMP5/SNX5/PXN/SLC9A1/ICAM1/OSBPL8/CDC6/SORBS1/TREM2/SIRT1/JAK2/XBP1/PNPLA3/RANGAP1/LGMN/SRSF5/APEX1/PCK2/TRIB3/LPIN2/SMPD3/TSC2/ABCC1/EEF2K/CSK/ZNF106/CA2/RIPK2/PLAT/SLC39A14/LEPROTL1/AKT2/T…	347
BP	GO:0007189	adenylate cyclase-activating G protein-coupled receptor signaling pathway	153/16952	155/18800	1.64123e-05	0.000175414	0.000114034	CALCR/TBXA2R/GIPR/ADRB1/PTGER3/ATP2B4/LPAR2/CALCRL/PDE4A/ADGRL1/ADCY2/GNB1/GNAS/PTHLH/RAPGEF4/CHGA/APLP1/GSK3A/GHRHR/SLC9A3R1/RAPGEF2/CALCA/ADGRD1/OPRM1/GLP1R/ADGRG6/ARRDC3/PDE4D/GNAI2/GCG/ADGRL2/CNR1/GHRH/GNA13/CRHR1/ADRA1A/ADCY7/IAPP/ADGRB2/PTGFR/RAMP3/ADGRE5/MC3R/TCP11/PTGER2/OPRL1/S1PR4/ADGRE2/ADM2/ADORA2A/ADCY4/ADGRE3/RAMP2/RAMP1/SSTR4/GPR12/RXFP2/ADGRB3/MRAP2/ADCY3/LHCGR/CXCL9/LGR5/GPR65/CR…	153
BP	GO:0007338	single fertilization	153/16952	155/18800	1.64123e-05	0.000175414	0.000114034	SLC22A16/HOXA11/CD9/ZPBP/HEXB/PITHD1/SPA17/TRPC7/PLA2G10/RIMS1/OVGP1/B4GALT1/FETUB/CRKL/CECR2/SNU13/ACR/MYH9/ZP2/PLAT/SPAG1/UBXN8/ADAM2/DKKL1/RAB3A/SPAM1/GLRB/FOLR1/FOLR3/AKAP3/STX2/GNPDA1/UBE3A/ROPN1B/WDR48/PCSK4/CCT4/PLCD4/PARK7/ASH1L/ZP4/KDM5B/CD46/TNP1/IRAG2/SLIRP/EQTN/TCP1/PAEP/CRISP1/DEFB126/TUBGCP3/CCDC136/HOXD9/HOXD10/ATP8B3/PKDREJ/TEX101/H3-3B/AP3B1/ADAM20/SYT6/CCT7/STXBP1/SPAG8/TRPC6/AD…	153
BP	GO:0007519	skeletal muscle tissue development	153/16952	155/18800	1.64123e-05	0.000175414	0.000114034	CYP26B1/CFLAR/SOX8/XK/HDAC9/ELN/YBX3/GPC1/HMG20B/RHOA/PITX1/RBFOX1/MEF2C/CCNT2/COL19A1/MYL6/TLL2/DDX17/EP300/SIX4/ASB2/MYLK2/EMD/KLF5/TGFB1/MYH14/CAV2/CAV1/MEOX2/NEURL1/RPS6KB1/DDX5/CNTNAP1/HLF/PHOX2B/MYF6/MYF5/RIPOR2/MAPK14/RBM24/BVES/ACVR1/SMYD1/BCL9/MEF2D/TCF21/EGR1/POPDC2/MYOG/TWIST1/EGR2/NLN/NR4A1/GPCPD1/SIX1/HIVEP3/SMO/HOXD9/HOXD10/MYOD1/CSRP3/PRKAA1/POPDC3/ARNTL/ITGA7/CHRND/FLNB/HLX/NIBAN2…	153
BP	GO:0006090	pyruvate metabolic process	106/16952	106/18800	1.66962e-05	0.000177554	0.000115426	PDK4/SLC4A1/PDK2/MLXIPL/IGF1/ME1/PFKP/PKM/PDK3/HDAC4/ENO1/SIRT6/TIGAR/PGM1/SLC4A4/PSEN1/ME2/P2RX7/DLD/EP300/HIF1A/PCK2/PGK1/HTR2A/GPI/GAPDHS/OGDH/PRKAG2/GCK/GIT1/GALK1/ENO3/ALDOC/PDHX/IFNG/GAPDH/TPI1/ENO2/LDHB/PRKAG3/NR4A3/PFKFB2/PCK1/CBFA2T3/PDHA1/PRKAA1/LDHA/SDS/ALDOB/MYC/NCOR1/FOXK2/PFKL/APP/MPC2/ARNT/PKLR/OGT/ALDOA/DLAT/ME3/PDK1/PFKM/HKDC1/HK1/PRXL2C/PFKFB1/ADPGK/HK2/SLC2A6/HK3/JMJD8/PRKAA2/P…	106
BP	GO:0019395	fatty acid oxidation	106/16952	106/18800	1.66962e-05	0.000177554	0.000115426	PDK4/CROT/ADIPOR2/CYP24A1/ACAA1/DGAT2/HSD17B10/ACADVL/ABCB11/ACAT1/ACACB/HADHA/ACOX3/SIRT4/ECHDC1/CRAT/MCAT/SLC25A17/HAO1/ACOT8/ABCD1/LONP2/MLYCD/DECR1/ECH1/ILVBL/AKT2/ETFB/GCDH/PRKAG2/PHYH/ALOX12/PPARGC1A/CPT1A/ACAD10/PPARD/MAPK14/PEX7/EHHADH/ACADL/SCP2/HAO2/ACADM/ABCD3/CNR1/NR4A3/ABCD4/ACAT2/ECHDC2/FABP3/TWIST1/ACADS/SOX9/ECHS1/POR/IVD/SESN2/HACL1/PRKAA1/HSD17B4/ALDH1L2/APPL2/HADHB/HADH/ETFBKMT…	106
BP	GO:0120034	positive regulation of plasma membrane bounded cell projection assembly	106/16952	106/18800	1.66962e-05	0.000177554	0.000115426	ZMYND10/RALA/MARK4/TENM1/FUZ/ANLN/CROCC/NCKAP1/CDC42/FSCN1/DNM2/GSK3B/P2RX7/NRP1/PALM/KCTD17/PLEK2/FMR1/CCP110/RP1/COBL/WASL/TGFBR1/NEURL1/PFN1/RIPOR2/SRF/DPYSL3/ACTR3/CCDC88A/WRAP73/PLPPR5/TGFB3/RHOQ/FAM98A/PIK3CA/SEPTIN7/WNT1/CCR7/CDC42EP1/RAC2/EPS8L1/DZIP1/APC/AVIL/RAC1/CCL21/FNBP1L/ACTR2/PLCE1/MSTN/ABI2/MNS1/BBS4/DEF8/BCAS3/MIEN1/PIK3R1/TENM2/DOCK11/CDC42EP2/GPM6A/EPS8/CENPJ/SAXO1/KIT/WASF2/A…	106
BP	GO:0015850	organic hydroxy compound transport	241/16952	248/18800	1.68285e-05	0.000178662	0.000116146	CFTR/ABCB4/OSBPL7/SYT7/NPC1L1/RALBP1/SYT13/OSBPL5/GRAMD1B/ABCC2/NR1H3/SLC18A1/MSR1/GPM6B/DTNBP1/LIMA1/KCNQ1/SYT1/GAL/MAOB/DRD4/LRP6/OSBPL3/SCARB1/ABCB11/ACTB/FGF20/OSBPL6/CEACAM1/ATP8B1/OPRK1/SLC27A5/SLCO1A2/APOB/CETP/NOS1/GRAMD1A/OSBPL8/SLC16A8/SLC5A1/TSPO/CHGA/SLC10A1/PLTP/HRH3/CHRNA4/OXT/VAPA/LIPG/HTR2A/SYT17/SLC6A2/AQP9/LILRB1/RAB3A/CAV1/STX1A/ABCA2/CXCL12/P2RX1/SLC6A4/ABCC3/NFKB1/MFSD10/OSBP…	241
BP	GO:0034765	regulation of ion transmembrane transport	454/16952	476/18800	1.72368e-05	0.000182244	0.000118475	CFTR/HECW1/CALCR/ABCC8/CACNG3/CX3CL1/CACNA1G/SCN4A/CACNA2D2/NOX1/MAPK8IP2/FYN/EHD3/CAPN1/ATP1A2/FHL1/KCNG1/GOPC/NEDD4L/CYBA/KCNQ1/KCNH2/ATG5/RASGRF1/ATP2B4/WNK1/VMP1/SPHK2/CACNB1/KCNAB2/GAL/DRD4/ATP1B3/NEDD4/GNB5/PTPN3/TRPM5/PRKACA/TMEM38A/KCNQ2/SRI/CACNG5/CACNG4/DLG1/ACTN2/EDN1/DNM2/KCNN2/PSEN1/MEF2C/CACNA1S/OPRK1/ABCB1/BAX/REM1/FKBP1A/TESC/P2RX7/NOS1/FXYD5/FXYD3/KCNH4/SLC9A1/JPH4/CAPN3/TMEM38B/…	454
BP	GO:0000723	telomere maintenance	131/16952	132/18800	1.72517e-05	0.000182244	0.000118475	UPF1/ERCC1/MRE11/RFC1/PNKP/PARP3/RAD51/PRKCQ/SP100/SMG6/XRCC1/MAP2K7/SIRT6/XRCC5/RIF1/HSP90AA1/ATRX/MAP3K4/MAPKAPK5/HNRNPC/TINF2/HSP90AB1/MAPK1/TFIP11/TELO2/APEX1/MAPK3/ACD/NBN/CCNE1/RPA3/TNKS2/STN1/RAD51C/GAR1/PTGES3/RAD50/XRN1/CCT4/NEK2/RPA2/DCLRE1B/YLPM1/TCP1/TENT4B/HNRNPA2B1/XRCC3/POT1/TEP1/GNL3L/DKC1/SLX1A/RPA1/TERF2/PCNA/NAT10/HNRNPA1/PKIB/CCT7/HUS1/MYC/ZNF365/DNA2/SMARCAL1/HNRNPD/NABP2/BRC…	131
BP	GO:0035270	endocrine system development	131/16952	132/18800	1.72517e-05	0.000182244	0.000118475	BAD/PAX6/GIPR/ISL1/BAK1/CDH1/TG/DKK3/POU1F1/PITX1/FGF10/GLI2/RAP1GAP/EDN1/RFX3/GSK3B/WNT11/CRKL/MAPK1/TSPO/HNF4A/MAPK3/SALL1/GSK3A/CDK6/HOXA3/HOXA5/GHRHR/RHEB/TGFBR1/LHX3/GATA3/BMPR1A/FGF8/MDK/GLI1/BMP5/SRF/WNT5A/HES1/APOA1/CREB1/GHRH/ONECUT2/HOXB3/NEUROG3/SOX4/GCM2/BMP4/SOX9/PAX8/FOXA2/NKX2-2/BMP2/THRA/SIX1/SMO/HOXD3/ALDH1A2/CDKN1C/MNX1/RAF1/ARNTL/MEN1/SOX3/CLOCK/PDGFRA/ANXA1/CGA/IL6/NKX2-1/NR5A…	131
BP	GO:0006979	response to oxidative stress	414/16952	433/18800	1.73293e-05	0.000182761	0.00011881	GCLC/RAD52/BAD/WNT16/ALS2/CD38/MPO/PDK2/ALDH3B1/NOX1/MGST1/BTK/FYN/ERCC1/ALOX5/HGF/GLRX2/GCLM/VRK2/BAK1/FUT8/PNKP/STAU2/AIFM2/RRM2B/ERCC8/MAPK9/PTPRN/TMEM161A/NDUFB4/HYAL2/SIRT2/XRCC1/PDE8A/ABCB11/PTGS2/IPCEF1/PAX2/EDN1/KEAP1/SESN1/PSEN1/NFE2L1/REST/GSTP1/SLC25A24/NME8/MMP2/MT3/ATRN/SLC4A11/SLC23A2/PXN/HDAC6/PTGS1/TREM2/SIRT1/JAK2/ABL1/ERMP1/HNRNPM/MAPK1/PRODH/FBXO7/HMOX1/TXN2/RBX1/HIF1A/GSKIP/PS…	414
BP	GO:2001234	negative regulation of apoptotic signaling pathway	224/16952	230/18800	1.78749e-05	0.000188002	0.000122218	GCLC/CFLAR/KDM1A/SLC25A5/CX3CL1/MAPK8IP2/PLAUR/BRCA1/ZMYND11/BID/IGF1/SNAI2/CD74/HGF/RB1CC1/GCLM/CD44/CTNNA1/RRM2B/HERPUD1/PIK3CB/YBX3/TMEM161A/EYA2/GNAI3/FGF10/MNT/CSNK2A2/NLE1/PTGS2/ENO1/PSEN1/STRADB/GSK3B/GSTP1/RRN3/CTTN/DNAJA1/BAX/ICAM1/ITGA6/ZC3HC1/RFFL/TMEM14A/SIRT1/NRP1/XBP1/HMOX1/HIF1A/MMP9/AVP/CSNK2A1/PAK5/PSMD10/GATA1/MAZ/EYA1/IL7/PIH1D1/URI1/MEIS3/HSPB1/SERPINE1/TGFBR1/CREB3/CXCL12/UNC…	224
BP	GO:0016072	rRNA metabolic process	256/16952	264/18800	1.78853e-05	0.000188002	0.000122218	LAS1L/RPUSD1/TSR3/UTP18/DDX11/TFB1M/MTREX/RRP12/MRTO4/NOP58/USP36/RIOK2/WDR3/WDR18/RRP15/TCOF1/BUD23/EXOSC7/GTF3C1/EXOSC5/DIS3/WBP11/DIMT1/NOP14/DDX18/XRN2/ESF1/MACROH2A2/SMARCB1/PES1/SNU13/DDX17/NOP56/RBFA/RIOK3/SUV39H1/PIN4/ERI1/PIH1D1/ERCC2/POP4/RPS16/FBL/RPS19/NOP53/DDX49/SPIN1/EXOSC3/NPM3/GTPBP4/FTSJ3/UTP6/GAR1/FRG1/KRR1/NOP2/MDN1/BYSL/DROSHA/BRIX1/MACROH2A1/XRN1/KAT2B/RRP9/NCL/GTF3C2/RPS15/…	256
BP	GO:0006906	vesicle fusion	105/16952	105/18800	1.85277e-05	0.000193478	0.000125777	VPS41/SYT7/SYT13/SOX30/VAMP3/GNAI3/SYT1/RAB7A/STX7/CHMP2B/SNAP23/STX1B/SNAP29/VTI1B/EEA1/RUBCNL/CORO1A/STX4/SPG11/STX10/ANKRD27/AKT2/RAB3A/GRIK5/BET1/CAV2/STX1A/GOSR2/GOSR1/RAB34/STX2/C2CD5/PIKFYVE/CHMP3/SLAMF1/VAMP4/STX12/IRAG2/VAMP8/YIPF4/STX16/VAMP7/TMEM175/PLA2G5/VPS4A/SNAP25/SYT11/SYT4/CPLANE2/ARL8B/VAV3/ANXA1/STX11/DYSF/STX6/TGFBRAP1/TBC1D4/STXBP1/STX17/USO1/VAMP1/RAB20/RAB13/SNAPIN/SNAP47/…	105
BP	GO:0008585	female gonad development	105/16952	105/18800	1.85277e-05	0.000193478	0.000125777	CTNNA1/HSPA5/KITLG/PTPRN/FOXC1/SPO11/MSH4/ZFY/AFP/PGR/BAX/MMP2/ESR1/COL9A3/SIRT1/DMC1/PCYT1B/ACSBG1/SFRP1/AMH/RETN/LFNG/CASP2/PLEKHA1/NUP107/VEGFA/UBE3A/EIF2B4/FOXO3/EIF2B2/INHBA/MMP19/TNFAIP6/INHA/EREG/KDR/VGF/BMP15/TAF4/FSHB/FST/PDGFRA/AMHR2/NR5A1/MYC/CYP19A1/LHCGR/IDH1/BMPR1B/BRCA2/ARRB2/SMAD4/SOD1/LHX9/SLIT2/EIF2B5/GNRH1/GAS2/ATM/ARID5B/ADAMTS1/MMP14/KIT/WNT4/LHX8/INHBB/TIPARP/PTX3/CASP3/GDF9…	105
BP	GO:0034308	primary alcohol metabolic process	105/16952	105/18800	1.85277e-05	0.000193478	0.000125777	GDE1/ALDH3B1/PNPLA4/TKTL1/ACP3/IGF1/RETSAT/H6PD/DKK3/AKR7A2/DGAT2/RDH11/ALDH3A2/DHRS9/LIPE/RDH8/REST/AKR1B1/CYP2D6/DHRS7/HAO1/GDPD3/SULT2A1/CYP3A5/CYP2C18/SULT1E1/ALDH2/BMP5/CLCN2/GPD2/PECR/PARK7/RPE65/AKR1A1/TTR/RDH10/LRAT/BMP2/ALDH1A2/ACSS2/ALDH3B2/RDH5/BCO1/EDNRB/ALDH1B1/CYP1B1/CYP2C8/RBP4/NAAA/RDH16/RDH12/CYP11A1/CYP1A1/CYP1A2/DGKQ/CBR4/AWAT2/AKR1C2/DAB2/BMP6/GDPD1/ACSS1/DHRS4/RDH13/CYP3A4/CY…	105
BP	GO:1901890	positive regulation of cell junction assembly	105/16952	105/18800	1.85277e-05	0.000193478	0.000125777	POLDIP2/MYOC/STAU2/ROCK1/MAP4K4/FERMT2/COL16A1/TBX5/ABL1/NRP1/PPM1F/ADNP/OXT/SYNDIG1/SRPX2/CBLN1/EEF2K/SFRP1/CAV1/ASIC2/CUX2/IL17A/VEGFA/HRG/EPB41L5/ITGB1BP1/TEK/SLITRK3/SDC4/FLRT3/KDR/ACE2/CRB3/LRRC4B/NPHP4/EPHB2/ADGRB3/AGT/RAC1/FLOT1/CLSTN3/AMIGO2/ST8SIA2/CBLN2/EPHA2/NPHP1/LRRTM2/TPBG/NTRK2/PTPRJ/DLG5/GRID2/PTPRD/THY1/WNT7A/EPHB1/GHRL/CLSTN2/WNT4/LRRTM1/CLDN1/CLDN19/CLDN3/SLITRK5/TSC1/LRTM2/SMA…	105
BP	GO:0042129	regulation of T cell proliferation	171/16952	174/18800	1.88044e-05	0.000196046	0.000127447	MAD1L1/CD6/IGF1/TNFRSF1B/FOXP3/PRKCQ/NCK2/TFRC/DLG1/ITCH/ARG2/PTPRC/CD209/EFNB1/DHPS/JAK2/IL12RB1/SOS2/CD40LG/TNFSF13B/CORO1A/DNAJA3/PYCARD/CD276/RIPK2/IL4I1/LILRB1/IL27RA/RASAL3/CLC/EBI3/TYK2/JAK3/TNFSF8/VSIR/PRKAR1A/IL2/CRTAM/CD81/IL23A/PTPN6/IL12B/IL4/SELENOK/CD86/HES1/CBLB/HHLA2/IL1A/ZAP70/IGFBP2/SOS1/ZP4/SLAMF1/PLA2G2D/CD46/TNFSF4/ARG1/GPAM/CD274/TNFSF18/TMEM131L/CD80/MAPK8IP1/CCR2/SASH3/NCK…	171
BP	GO:0000018	regulation of DNA recombination	130/16952	131/18800	1.90103e-05	0.000197545	0.000128422	KDM1A/MBTD1/WAS/MRE11/PARP3/FOXP3/RAD51/POLQ/TP53BP1/ING3/TFRC/TBX21/ACTB/MLH1/SIRT6/ZCWPW1/THOC1/RIF1/PTPRC/FUS/MSH2/CD40/MRGBP/SMCHD1/RBBP8/ERCC2/IL27RA/TGFB1/EXOSC3/RECQL5/SUPT6H/IL2/NSD2/KMT5B/RAD51AP1/TIMELESS/BRD8/MSH3/IL4/RAD50/BCL6/KPNA1/WDR48/MSH6/MAD2L2/TNFSF4/RPA2/UBE2B/EPC1/ZRANB3/SHLD2/MORF4L2/H1-3/H1-1/PRDM7/HELB/YEATS4/NDFIP1/FIGNL1/TERF2/KMT5C/TEX15/FBH1/EPC2/ACTL6A/IL10/ACTR2/ZNF…	130
BP	GO:0060078	regulation of postsynaptic membrane potential	130/16952	131/18800	1.90103e-05	0.000197545	0.000128422	MAPK8IP2/GABRA3/GABRA1/ADRB1/SEZ6/PRKCZ/DRD4/RIMS1/CHRNA3/MEF2C/GSK3B/P2RX5/MTMR2/P2RX7/STX1B/P2RX6/SLC8A3/NTSR1/CHRNA4/CELF4/GLRA2/GABRE/CBLN1/DMPK/GRIN2D/GSK3A/GRIK5/STX1A/DVL1/P2RX1/CHRNE/MPP2/GABRA4/GLRB/P2RX3/CUX2/KCNA1/GABRR2/OPRM1/SLC29A1/GABRG2/RAB3GAP1/RGS4/CHRNB4/SLC8A2/PTK2B/CHRNA2/GRIA3/ADORA2A/CHRNA10/DLG4/P2RX4/CHRND/CHRNA1/PPP3CA/NPFF/ARRB2/EIF4A3/APP/AKT1/IGSF11/TMEM108/SNCA/GLRA3…	130
BP	GO:0097529	myeloid leukocyte migration	223/16952	229/18800	1.93501e-05	0.000200423	0.000130292	CD99/CX3CL1/CCL26/CD9/CD74/DAPK2/STAP1/ARHGEF5/SPI1/WDR1/EDN1/CXCL2/DNM1L/CD200/TGFB2/TREM2/DDT/MAPK1/PDGFB/CTSG/RIN3/LGMN/CHGA/SRP54/CD99L2/FLT1/MAPK3/CCL22/CCL17/RPS19/PIK3CG/CCL24/SERPINE1/RARRES2/C5/CREB3/CXCL12/GBF1/C1QBP/CCL7/CCL2/CCL8/CCL1/PF4V1/BST1/MDK/CD81/CALCA/IL23A/TRPV4/RIPOR2/IL17A/VEGFA/THBS4/IL4/IL1A/CCL20/PIKFYVE/IL1R1/SLAMF1/CSF3R/PGF/DUSP1/TNFSF11/PTK2B/EPX/CCR2/NCKAP1L/TNFAIP…	223
BP	GO:2000116	regulation of cysteine-type endopeptidase activity	223/16952	229/18800	1.93501e-05	0.000200423	0.000130292	BAD/CASP10/CFLAR/FYN/PLAUR/LTF/DPEP1/BID/HGF/NLRP2/BIRC3/FAS/CD44/BAK1/CYFIP2/CASP8/NGFR/RHOA/PDCD2/TP63/NLE1/PTGS2/ATP2A3/GRAMD4/PAX2/CST7/LAMP3/SENP1/DELE1/REST/BAX/MT3/IGBP1/BIRC5/MUL1/TFAP4/NLRC4/NLRP1/RFFL/SIRT1/JAK2/BCL2L13/TBC1D10A/PPM1F/LGMN/MMP9/BIRC7/AVP/CSNK2A1/XIAP/MEFV/PYCARD/CTSH/RIPK2/PIH1D1/PDCD5/GPI/BBC3/CARD8/DNAJB6/NOD1/CASP2/SLC1A1/P2RX1/CRYAB/BIRC2/PERP/SLC22A2/VEGFA/DAP/FAM1…	223
BP	GO:0048754	branching morphogenesis of an epithelial tube	151/16952	153/18800	1.97278e-05	0.000204004	0.00013262	PLXND1/HOXA11/SOX8/PKD1/MKS1/CASR/TIE1/FGFR2/FGF10/GLI2/CELSR1/DLG1/PAX2/SIRT6/EDN1/PGR/ESR1/ABL1/NRP1/LRP5L/SIX4/NFATC4/STK4/BMP7/CTSZ/LAMA1/ESRP2/FOXF1/SALL1/CTSH/EYA1/RASIP1/MET/WNT2/HOXA5/GLI3/ENG/FGF8/AREG/MDK/VDR/TIMELESS/SRF/VEGFA/FGF1/WNT5A/ACVR1/WNT6/KDM5B/TCF21/PKD2/GNA13/MSX2/RDH10/TBX2/WNT1/BMP4/SOX9/PAX8/MED1/GZF1/BMP2/CITED1/SIX1/KDR/SMO/HOXD11/DLL4/FOXA1/LAMA5/KRAS/WNT2B/TBX3/AGT/S…	151
BP	GO:0002822	regulation of adaptive immune response based on somatic recombination of immune receptors built from immunoglobulin superfamily domains	170/16952	173/18800	2.0532e-05	0.000210896	0.000137101	CD4/BTK/HFE/WAS/SLC11A1/TNFRSF1B/PARP3/FOXP3/RC3H2/PRKCQ/TP53BP1/PRKCZ/TFRC/FCGR2B/PVR/TBX21/MLH1/IL4R/THOC1/CEACAM1/STX7/RIF1/MEF2C/PTPRC/P2RX7/MSH2/TREM2/IL12RB1/CD40/SMAD7/TNFSF13B/RIPK2/FCER2/IL4I1/LILRB1/IL27RA/CLC/TGFB1/JAK3/AHR/EXOSC3/GATA3/PPP3CB/SUPT6H/IL2/NSD2/KMT5B/HPX/CD81/IL23A/PTPN6/DUSP22/IL12B/IL4/BCL6/LOXL3/IL1R1/IL1RL1/IL18R1/MAD2L2/PLA2G4A/SLAMF1/CR2/CD46/TNFSF4/TNFAIP3/ARG1/CD…	170
BP	GO:0001841	neural tube formation	104/16952	104/18800	2.05599e-05	0.000210896	0.000137101	DVL2/RALA/FUZ/MKS1/CC2D2A/PRKACA/TEAD2/CELSR1/PAX2/TULP3/LRP2/GRHL2/TMED2/KDM2B/HECTD1/TGFB2/ABL1/HIF1A/MTHFD1/IFT52/STK4/SALL4/BMP7/MIB1/TSC2/FZD3/SFRP1/STK3/TGFB1/COBL/LHX2/DVL1/SUFU/PFN1/KAT2A/FOLR1/BMP5/PTK7/NPHP3/WNT5A/IFT57/MTHFD1L/APAF1/LIAS/TWIST1/STIL/SDC4/SOX4/BMP4/VASP/OVOL2/RARA/IFT172/KIF20B/SHROOM3/SEC24B/PRICKLE1/BBS4/BCL10/PRKACB/LMO4/GDF7/SFRP2/ADM/ST14/CDK20/NODAL/FZD1/SKI/GRHL3…	104
BP	GO:0022600	digestive system process	104/16952	104/18800	2.05599e-05	0.000210896	0.000137101	NPC1L1/STRAP/NR1H3/TYMP/LIMA1/PTGER3/KCNQ1/WNK1/SCT/FGF10/SCARB1/SLC46A1/OPRK1/SNX10/EZR/SLC5A1/OXT/VSIG1/KCNN4/HAMP/PBLD/CRACD/CCKBR/APOA5/APOA4/MDK/VDR/LPCAT3/IL17A/NPR3/HRH2/TACR1/APOA1/SGK1/TJP2/PLS1/GHSR/COPA/ACO1/SOX9/OPRL1/STATH/WNK4/VIL1/LDLR/HIP1R/NR1H2/CHRM3/CD36/IREB2/TLR4/ABCG5/RBP4/GCNT3/SLC2A5/ABCG8/MUC4/FABP2/SLC26A7/UGCG/ADRA2A/DRD3/GHRL/F11R/APOA2/EPB41/TFF3/TFF2/TFF1/AQP5/NEUROD…	104
BP	GO:0046822	regulation of nucleocytoplasmic transport	104/16952	104/18800	2.05599e-05	0.000210896	0.000137101	AKAP8L/NSUN2/CDH1/TPR/PPP1R12A/RIOK2/IPO5/SP100/HYAL2/NEDD4/PRKACA/PTGS2/RAPGEF3/PSEN1/GSK3B/XPO1/RBM22/MAVS/AAAS/HSP90AB1/JAK2/RANGAP1/PPM1A/FERMT1/EMD/UBR5/TGFB1/PIK3R2/GLI3/SUFU/YWHAE/SUPT6H/ZPR1/IFNG/CPSF6/MAPK14/RAB23/ECT2/NCBP2/DNAJC27/SUMO1/PARK7/NRDE2/UFM1/TARDBP/KHDRBS1/NUP153/BMP4/IL1B/NUP214/SMO/TRIM28/RAN/XPO4/CAMK1/CD36/MDFIC/DHX9/TXN/ANP32B/CTDSPL2/BARD1/NUP54/NUP58/PIK3R1/TCF7L2/BA…	104
BP	GO:0140053	mitochondrial gene expression	104/16952	104/18800	2.05599e-05	0.000210896	0.000137101	ELAC2/LARS2/TFB1M/TRIT1/GATB/MRPS24/IARS2/HSD17B10/TRNT1/MRPS34/NOA1/MTIF2/MRPS18A/POLRMT/ALKBH1/PRORP/MTG2/CDK5RAP1/METTL4/EARS2/SARS2/GARS1/TWNK/TFAM/C1QBP/MRPL51/MTRF1L/MRPL2/MRPS27/WARS2/MRPS15/DARS2/FASTKD2/FOXO3/MRPS14/MTRF1/MTERF2/MTIF3/MTERF4/MRPS2/TSFM/FASTKD3/AARS2/MRPS7/TRMT5/MTERF1/MRPS12/QRSL1/MTRES1/PTCD3/PRKAA1/MTO1/MRPL44/TBRG4/TACO1/MRPL47/UQCC2/PNPT1/LRPPRC/FASTKD1/YARS2/TARS2/R…	104
BP	GO:0007093	mitotic cell cycle checkpoint signaling	129/16952	130/18800	2.09469e-05	0.000213833	0.00013901	MAD1L1/ZNF207/BRCA1/MRE11/SPDL1/TPR/FOXN3/TRIP13/CHFR/TIPIN/GTSE1/NDC80/CDC14B/ORC1/ZW10/UIMC1/MAP3K20/CLSPN/CDC6/MSH2/WAC/KLHL22/FBXO31/NBN/GML/FZR1/NOP53/BABAM1/CASP2/CDK5RAP3/CCND1/ANAPC15/CDKN1B/TTK/IK/CCNG1/NEK11/ATF2/MAD2L2/SYF2/CENPF/RPA2/DUSP1/TEX14/ZWINT/CDK2/MAD2L1BP/CDKN1A/XRCC3/PCID2/PSMG2/STK33/VPS4A/CCNB1/APC/TAOK3/RINT1/MDM2/USP44/HUS1/CDK5RAP2/MDC1/NABP2/PML/TICRR/TP53/DTL/INTS3/S…	129
BP	GO:0009132	nucleoside diphosphate metabolic process	129/16952	130/18800	2.09469e-05	0.000213833	0.00013901	BAD/AK2/SLC4A1/MLXIPL/IGF1/RRM2B/ENTPD2/PFKP/PKM/HDAC4/ENO1/DLG1/SIRT6/TIGAR/PGM1/SLC4A4/PSEN1/MAGI3/CAD/P2RX7/EP300/HIF1A/PGK1/HTR2A/DHODH/NME3/NME4/GPI/GAPDHS/OGDH/PRKAG2/GCK/AK1/GIT1/GALK1/ENO3/ALDOC/IFNG/GAPDH/TPI1/ENO2/NME5/UMPS/PRKAG3/TJP2/PFKFB2/CBFA2T3/MPP1/PRKAA1/CMPK2/LDHA/NT5E/ALDOB/MYC/ENTPD1/AK7/NUDT7/NCOR1/FOXK2/PFKL/APP/NME7/ARNT/PKLR/GUK1/CASK/OGT/AK3/ALDOA/DLG2/PFKM/AK5/AK9/LRGUK…	129
BP	GO:0048565	digestive tract development	129/16952	130/18800	2.09469e-05	0.000213833	0.00013901	PKD1/CPS1/OTC/ALX4/KCNQ1/PRDM1/CLDN18/FGFR2/SCT/FGF10/TP63/GLI2/RARB/TIGAR/CBFA2T2/WNT11/TGFB2/PCSK5/CRKL/SOX10/HIF1A/CHD8/PTK6/KLF5/FGF9/FOXF1/SALL1/SFRP1/MEGF8/HOXA5/HOXA13/COBL/C1GALT1/RARRES2/AGR2/GLI3/NKX3-2/CCKBR/GLI1/NPHP3/WNT5A/HES1/ACVR2B/EPB41L5/ID2/TCF21/TGFB3/NKX2-3/SFRP5/TBX2/NPY/SPDEF/BMP4/NKX2-2/OVOL2/SMO/HOXD13/ALDH1A2/GATA5/ASS1/PYY/HMGCS2/IL6ST/PDGFRA/AHI1/EDNRB/GATA4/HLX/FOXF2/…	129
BP	GO:0050730	regulation of peptidyl-tyrosine phosphorylation	253/16952	261/18800	2.24005e-05	0.000228306	0.000148419	DVL2/IBTK/CRLF1/CD4/FYN/MVP/GPRC5A/ISL1/IGF1/CNTN1/CD74/HGF/CD44/STAP1/KITLG/TNK2/ERBB3/TNFRSF1A/PRKCZ/HYAL2/FGFR3/PPP2R5B/FGF10/NCK2/TSG101/PSEN1/PTPRC/DLG3/PIBF1/NOX4/CASS4/DOCK3/IL11/TREM2/JAK2/ABL1/NRP1/OSM/PDGFB/CD40/ADNP/PTK6/ANGPT4/GATA1/HTR2A/ARL2BP/EHD4/RIPK2/SFRP1/IL7/TGFB1/PPP2R1A/CADM4/CAV1/FGF8/NEURL1/CSF3/VTN/UNC119/AREG/IL2/FBXW7/BST1/OSBP/HPX/CBL/CD81/IL23A/SH2B3/IFNG/PTPN6/NEDD9/…	253
BP	GO:0009135	purine nucleoside diphosphate metabolic process	103/16952	103/18800	2.28149e-05	0.000229954	0.00014949	BAD/AK2/SLC4A1/MLXIPL/IGF1/ENTPD2/PFKP/PKM/HDAC4/ENO1/DLG1/SIRT6/TIGAR/PGM1/SLC4A4/PSEN1/MAGI3/P2RX7/EP300/HIF1A/PGK1/HTR2A/GPI/GAPDHS/OGDH/PRKAG2/GCK/AK1/GIT1/GALK1/ENO3/ALDOC/IFNG/GAPDH/TPI1/ENO2/PRKAG3/TJP2/PFKFB2/CBFA2T3/MPP1/PRKAA1/LDHA/NT5E/ALDOB/MYC/NCOR1/FOXK2/PFKL/APP/ARNT/PKLR/GUK1/CASK/OGT/AK3/ALDOA/DLG2/PFKM/AK5/AK9/LRGUK/HKDC1/HK1/PRXL2C/PFKFB1/ADPGK/HK2/SLC2A6/HK3/JMJD8/PRKAA2/AK4/P…	103
BP	GO:0009179	purine ribonucleoside diphosphate metabolic process	103/16952	103/18800	2.28149e-05	0.000229954	0.00014949	BAD/AK2/SLC4A1/MLXIPL/IGF1/ENTPD2/PFKP/PKM/HDAC4/ENO1/DLG1/SIRT6/TIGAR/PGM1/SLC4A4/PSEN1/MAGI3/P2RX7/EP300/HIF1A/PGK1/HTR2A/GPI/GAPDHS/OGDH/PRKAG2/GCK/AK1/GIT1/GALK1/ENO3/ALDOC/IFNG/GAPDH/TPI1/ENO2/PRKAG3/TJP2/PFKFB2/CBFA2T3/MPP1/PRKAA1/LDHA/NT5E/ALDOB/MYC/NCOR1/FOXK2/PFKL/APP/ARNT/PKLR/GUK1/CASK/OGT/AK3/ALDOA/DLG2/PFKM/AK5/AK9/LRGUK/HKDC1/HK1/PRXL2C/PFKFB1/ADPGK/HK2/SLC2A6/HK3/JMJD8/PRKAA2/AK4/P…	103
BP	GO:0031058	positive regulation of histone modification	103/16952	103/18800	2.28149e-05	0.000229954	0.00014949	KDM1A/KMT2E/PAF1/JARID2/AKAP8L/BRCA1/ISL1/SNAI2/PHF20/FOXP3/SPHK2/SREBF1/SART3/RIF1/DNMT3B/NOS1/SIRT1/SMARCB1/SNW1/RPS6KA5/SUV39H1/FMR1/MAPK3/KAT8/RNF40/PIH1D1/AKAP8/PRKD2/GATA3/KAT2A/PPARGC1A/PHF1/VEGFA/BCL6/KANSL3/GCG/KMT2A/MYB/PHF19/KANSL1/IL1B/LIF/PRDM12/DNMT1/ZNF304/RRP8/WBP2/APLNR/KAT7/CDK9/ARRB1/RTF1/TET1/KANSL2/JDP2/WDR61/GLYR1/TP53/SMAD4/BRD4/DMRTC2/MTF2/OGT/NSD3/ATM/RNF20/PAXIP1/AUTS2/P…	103
BP	GO:0035282	segmentation	103/16952	103/18800	2.28149e-05	0.000229954	0.00014949	SEMA3F/DVL2/MEOX1/FOXC1/LRP6/NLE1/SEMA3A/SEMA3C/PLXNA2/PSEN1/PALB2/TMED2/DLL3/TDRD1/NRP1/EP300/POFUT1/MIB1/ACD/FOXF1/SFRP1/HOXA2/LFNG/COBL/MEOX2/BMPR1A/DKK1/KAT2A/MYF6/MYF5/TBX18/CDX1/WNT5A/EPB41L5/NRP2/EGR2/BMP4/TCF15/ALDH1A2/TBX3/PCDH8/ABI1/LEF1/PCSK6/TP53/SMAD4/MTF2/OSR1/SFRP2/RIPPLY1/CRB2/NOTCH1/ATM/TBX6/MSGN1/WNT3A/TDRD5/TDRD10/FZD5/POGLUT1/TASOR/TBXT/CDX2/FRS2/MESP1/SMAD3/NKX3-1/RBPJ/BMI1/A…	103
BP	GO:0035335	peptidyl-tyrosine dephosphorylation	103/16952	103/18800	2.28149e-05	0.000229954	0.00014949	MTMR7/ACP3/PTPRU/MTMR1/EYA2/PTPN3/PTPN21/PTPN18/PTPN23/CDC14A/DUSP13/PTPRH/PTPRC/CDC14B/DUSP12/SSH1/MTMR2/PTPN4/MTMR3/CDKN3/CDC25B/MTMR8/EYA1/TIMM50/PTPRS/PTPRZ1/PALD1/MTMR4/DUSP3/PTPMT1/PTPN5/TNS2/DUSP16/PTPN6/RNGTT/PTP4A1/EYA4/DUSP22/PPP2CA/DNAJC6/DUSP1/DUSP4/PTPRB/PTPN12/DUSP9/PTPRE/PTPRA/TPTE2/DUSP26/PTPN22/DUSP5/PTPRQ/DUSP6/MTMR6/SSH2/ACP4/PTPRF/DUSP10/ACP1/PTPN7/DUSP11/PTPRG/PTPRJ/DUSP15/PT…	103
BP	GO:0042472	inner ear morphogenesis	103/16952	103/18800	2.28149e-05	0.000229954	0.00014949	DVL2/DLX6/USH1C/KCNQ1/COL11A1/NTN1/FGFR2/FGF10/MYO3B/PAX2/ITGA8/POU4F3/MYO15A/WHRN/MYO3A/TRIOBP/SIX4/FGF9/FZD3/EYA1/HPN/DLX5/HOXA1/DVL1/GATA3/CDH23/FGF8/SLC9A3R1/SOBP/PTK7/TBX18/WNT5A/OTX1/ATP6V1B1/PRRX1/KCNQ4/PROX1/PLS1/TBX2/WNT1/SOX9/PAX8/INSIG2/SIX1/CHRNA10/ATP8A2/EPHB2/TBX3/SPRY2/TFAP2A/MYO7A/SEC24B/COL2A1/LRIG3/SOD1/WDPCP/LRIG1/ZEB1/ZIC1/WNT3A/GRHL3/FRZB/CLRN1/HESX1/OTOP1/FZD6/CTHRC1/STOX1/T…	103
BP	GO:0048024	regulation of mRNA splicing, via spliceosome	103/16952	103/18800	2.28149e-05	0.000229954	0.00014949	RBM5/PTBP1/CELF2/THRAP3/SFSWAP/U2AF2/JMJD6/DAZAP1/RBM7/MBNL3/RBFOX1/YTHDC1/REST/PCBP4/SRPK1/CIRBP/DDX17/RBFOX2/RBM23/SNW1/CELF4/FMR1/RBM3/HNRNPL/SNRNP70/NOVA2/C1QBP/DDX5/HSPA8/PRPF19/NUP98/SRSF9/SRSF3/RBM24/KHDRBS2/QKI/FAM172A/FXR1/NCL/SRSF7/TIA1/SRSF4/PRDX6/RBM25/KHDRBS1/HNRNPA2B1/SMU1/SRSF6/RBM42/NSRP1/METTL16/MYOD1/FXR2/RBM39/KHDRBS3/SRRM1/SRPK2/ZC3H10/HNRNPA1/TRA2B/NCBP1/SLC39A5/SRRM4/MBNL2/N…	103
BP	GO:0045580	regulation of T cell differentiation	149/16952	151/18800	2.37054e-05	0.000238552	0.000155079	BAD/CYP26B1/CD74/RUNX3/FOXP3/RC3H2/PRDM1/AP3D1/RHOA/PRKCZ/CBFB/TBX21/GLI2/IL4R/TCF7/PTPRC/LAG3/IL12RB1/ABL1/XBP1/SOS2/SMAD7/NKAP/RIPK2/IL7/CLPTM1/IL4I1/JAK3/GLI3/GATA3/VSIR/ZMIZ1/KAT2A/FOXN1/IL2/ZBTB16/CRTAM/MDK/AMBRA1/IL23A/IFNG/CD83/VNN1/IL12B/DROSHA/IL4/BCL6/CD86/ZAP70/LOXL3/IL1RL2/SOS1/CD2/CD46/TNFSF4/MYB/FOXO3/SLC46A2/TMEM131L/CD80/CCR2/SASH3/NCKAP1L/PCK1/BTN2A2/SOX4/IRF1/BMP4/TNFSF9/ZBTB1/F…	149
BP	GO:0045637	regulation of myeloid cell differentiation	203/16952	208/18800	2.52983e-05	0.000253969	0.000165102	PAF1/SCIN/CD4/TYROBP/LTF/CD74/HMGB3/KITLG/PITHD1/CASP8/SPI1/CLDN18/TFE3/FSTL3/GPR137B/HOXA9/CEACAM1/CNOT4/MEF2C/TESC/RCOR1/THPO/TREM2/PLA2G3/ANKRD54/RBFOX2/BRD1/HIF1A/ACIN1/NFKBIA/RASSF2/JAG1/GATA1/SFRP1/LILRB1/TGFB1/CDK6/HOXA5/CSF3/FBXW7/ZBTB16/IL23A/IFNG/MAPK14/IL17A/SMAP1/HSPA9/LOX/IL12B/IL4/IL5/FOXP1/STAT1/ID2/MPL/CREB1/FOXO3/CSF3R/GPR68/HOXB8/TNFSF11/PTK2B/ACVR2A/PRXL2A/HOXA7/INHBA/NCKAP1L/T…	203
BP	GO:0009062	fatty acid catabolic process	102/16952	102/18800	2.53171e-05	0.000253969	0.000165102	CROT/ACAA1/HSD17B10/ACADVL/ABCB11/ACAT1/ACACB/HADHA/ACOX3/ECHDC1/CRAT/MCAT/SLC25A17/PCK2/HAO1/ACOT8/LPIN2/ABCD1/LONP2/PLA2G15/MLYCD/DECR1/ECH1/ILVBL/AKT2/ETFB/GCDH/PHYH/CPT1A/ACAD10/ADTRP/PPARD/PEX7/EHHADH/PCCB/ACADL/SCP2/ACADM/FAAH/ABCD3/CNR1/ABCD4/ACAT2/ECHDC2/TWIST1/ACADS/PCK1/MCEE/ECHS1/IVD/SESN2/HACL1/LPIN3/HSD17B4/LPIN1/ALDH1L2/HADHB/HADH/ETFBKMT/PEX5/SLC27A2/ETFA/ABHD2/NUDT7/AKT1/ABHD1/AIG…	102
BP	GO:0050714	positive regulation of protein secretion	127/16952	128/18800	2.54277e-05	0.000254677	0.000165562	CFTR/BAD/CD38/BAIAP3/GIPR/NR1H4/ISL1/IGF1/CASR/NNAT/TM7SF3/ACSL4/VPS35/SRI/PTPN23/AACS/C1QTNF3/OXCT1/ACHE/DNM1L/P2RX7/EXOC1/EZR/TGFB2/TREM2/JAK2/HIF1A/PCK2/MYOM1/SYTL4/PARD6A/STX4/KCNN4/TGFB1/CD33/GCK/PPP3CB/OSBP/EXPH5/PSMD9/PPARD/GPLD1/APBB3/GOLPH3/SEC24A/IL1A/GCG/WLS/TGFB3/GPR68/SERP1/PFKFB2/SOX4/FFAR1/ADORA2A/TRPM4/NR1H2/ANO1/NR0B2/PPARG/MYH10/IER3IP1/GLUL/BLK/LRRC8A/TLR4/TLR2/RBP4/PDX1/TRPM2/…	127
BP	GO:0030902	hindbrain development	148/16952	150/18800	2.59822e-05	0.000259822	0.000168907	CNTN1/MYO16/HSPA5/FOXC1/SEZ6/CTNNA2/RORA/FCGR2B/XRCC1/GLI2/PLXNA2/SDF4/OPHN1/PSEN1/ATRN/KDM2B/LHX5/AARS1/ARCN1/WHRN/ABL1/CRKL/TTLL1/RBFOX2/BMP7/CBLN1/RPGRIP1L/HERC1/MTPN/OGDH/HOXA2/EZH2/SLC6A4/KAT2A/NAGLU/PHOX2B/MDK/GLI1/BMP5/HES1/OTX1/ATF2/WLS/GNPAT/B4GALT2/PTBP2/PROX1/KIF14/HOXB3/HOXB1/NEUROG3/EGR2/TTC21B/COQ8B/WNT1/SMO/TTBK2/ALDH1A2/KCNC1/ATP1B2/EPHB2/AGTPBP1/FAIM2/AHI1/SERPINE2/TBR1/ZNF365/AT…	148
BP	GO:0050920	regulation of chemotaxis	219/16952	225/18800	2.65434e-05	0.000265018	0.000172284	SEMA3F/MYCBP2/CCL26/SEMA3G/SEMA3B/CD74/ADGRA2/DAPK2/STAP1/CASR/F7/WNK1/SPI1/FGF10/ST6GAL1/SEMA3A/SEMA3C/FGF4/FGFR1/EDN1/SEMA5B/DNM1L/SLC8B1/ANGPT2/SEMA6A/SEMA4G/TREM2/NRP1/DDT/MAPK1/PPM1F/PDGFB/RIN3/LGMN/USP14/MAPK3/STX4/NOVA2/PRKD2/TGFB1/MEGF8/PTN/MET/HSPB1/SERPINE1/RARRES2/C5/CREB3/CXCL12/WNT3/C1QBP/CCL7/CCL2/CCL1/DUSP3/BST1/MDK/IL23A/TRPV4/RIPOR2/CCR6/SMOC2/VEGFA/SEMA5A/THBS4/IL4/FGF1/PDGFRB/H…	219
BP	GO:0019318	hexose metabolic process	235/16952	242/18800	2.66974e-05	0.000266139	0.000173013	FUCA2/BAD/PDK4/SLC25A13/PDK2/TKTL1/TFAP2B/CRY1/MAN2B2/IGF1/FUT8/H6PD/PPP1R3F/KCNQ1/DGAT2/PFKP/PDK3/RORA/FAM3A/ENO1/ACACB/TIGAR/PGM1/DUSP12/C1QTNF3/GSK3B/ZMPSTE24/GCKR/AKR1B1/B4GALT1/OAS1/SORBS1/SIRT1/SLC25A1/EP300/PMM1/PCK2/POFUT1/SLC35A2/PGK1/BRS3/RUBCNL/MLYCD/BCKDK/SLC39A14/MAN2B1/GPI/AKT2/GAPDHS/GSK3A/BRAT1/GCK/GALK1/KAT2A/ALDOC/PPARGC1A/CPT1A/GAPDH/GNB3/TPI1/ENO2/PPARD/MAPK14/GPLD1/MAN2A1/KAT…	235
BP	GO:0043523	regulation of neuron apoptotic process	202/16952	207/18800	2.74412e-05	0.000273126	0.000177556	GCLC/CRLF1/CX3CL1/TFAP2B/TFAP2D/TYROBP/ISL1/GCLM/GRN/HIPK2/ERBB3/MAP2K4/RHOA/ROCK1/CDC42/SNCB/MAP2K7/PAK3/FGF20/PSEN1/MEF2C/BAX/MT3/KDM2B/AARS1/TYRO3/TGFB2/MSH2/TREM2/HSP90AB1/JAK2/ABL1/NRP1/CDC34/PLA2G3/HMOX1/LGMN/ALKBH1/SIX4/HIF1A/NFATC4/MYBL2/ADNP/DNAJC5/CORO1A/TOX3/IL27RA/GPI/MAG/GRIK5/CASP2/PTPRZ1/SLC1A1/GATA3/UNC5B/FGF8/PITX3/CCL2/WFS1/TRIM2/FBXW7/PPARGC1A/ZPR1/MDK/SOD2/CPEB4/GBE1/LANCL1/AT…	202
BP	GO:0006626	protein targeting to mitochondrion	101/16952	101/18800	2.80936e-05	0.000277882	0.000180648	AGK/BID/TOMM34/MIPEP/USP36/CSNK2A2/SREBF1/LMAN1/TIMM21/HSP90AA1/HUWE1/SIRT4/RNF31/SH3GLB1/TIMM13/HPS4/TOMM22/FBXO7/TSPO/SAMM50/TIMM9/GDAP1/BNIP3L/TIMM44/PDCD5/TIMM50/GSK3A/PMPCB/PITRM1/UBE2D3/GRPEL1/FBXW7/AIP/HTRA2/RHOU/MFN2/DNAJC15/MTERF4/ROMO1/TIMM17B/TIMM8A/RAC2/TOMM40/ATP5IF1/TIMM10B/PRKAA1/TIMM17A/TIMM10/MGARP/NPEPPS/SAE1/TIMM29/HAX1/HSPD1/IMMP1L/TIMM8B/BAG3/TOMM70/AIFM1/BAG4/PINK1/TOMM40L/U…	101
BP	GO:0008630	intrinsic apoptotic signaling pathway in response to DNA damage	101/16952	101/18800	2.80936e-05	0.000277882	0.000180648	BAD/KDM1A/BRCA1/BID/SNAI2/CD74/CD44/TNFRSF1B/BAK1/USP28/FNIP2/HIPK2/TMEM161A/TNFRSF1A/BCL3/POLB/TP63/MLH1/TP73/BAX/CDIP1/SIRT1/ABL1/HMOX1/EP300/SNW1/NFATC4/E2F1/PYCARD/PIAS4/CASP2/CXCL12/TMEM109/SOD2/HTRA2/MSH6/TRIM32/CLU/SNAI1/CDKN1A/DYRK2/ELL3/CDKN2D/BCL2L2/CASP9/TPT1/FBH1/CIDEB/MARCHF7/SKIL/BCL2L10/BRCA2/BCL2A1/PML/TP53/EPHA2/MAEL/MCL1/ACKR3/SFRP2/PIK3R1/NACC2/RPS3/ATM/BCL2L11/CCAR2/ZNF385A/RP…	101
BP	GO:0042158	lipoprotein biosynthetic process	101/16952	101/18800	2.80936e-05	0.000277882	0.000180648	DPM1/PIGQ/HHATL/ZDHHC6/RB1CC1/HHAT/ATG5/PIGV/PIGB/WIPI1/PIK3C3/APOB/ATG16L1/PIGS/ZDHHC8/PIGH/PPM1A/PIGU/PORCN/ZDHHC15/ZDHHC2/CLIP3/PIGL/CWH43/APOBEC1/GPLD1/SELENOK/RAB3GAP1/APOA1/RAB3GAP2/PIGZ/ATG101/PIGT/APOE/GLUL/PIGC/ZDHHC4/NMT1/DPM2/PPM1B/MTTP/WDR45B/PIGK/PIGM/RABL3/ATG12/GOLGA7/UGCG/PGAP2/PIGF/ATG10/NMT2/ZDHHC7/MPPE1/GOLGA7B/DBI/ZDHHC5/WIPI2/ZDHHC1/ZDHHC12/PGAP3/ZDHHC3/ZDHHC19/PIGX/ABCA1/PGA…	101
BP	GO:0043473	pigmentation	101/16952	101/18800	2.80936e-05	0.000277882	0.000180648	TRAPPC6A/SNAI2/RAB27B/DTNBP1/KITLG/USP13/CDH3/AP3D1/RAB27A/AP1M1/TYR/DCT/MEF2C/BAX/GNA11/ATRN/ARCN1/HPS4/SOX10/ASIP/GPR143/RAB11A/OCA2/BLOC1S6/ANKRD27/GLI3/TYRP1/HPS1/HPS5/SOD2/FIG4/ARL6/PIKFYVE/POMC/MLPH/ABCB6/RAB29/MREG/RAB32/TBX2/RAB38/EDN3/RAB17/BBS2/MKKS/CITED1/AP3B1/CD63/BLOC1S1/EDAR/EDNRB/KIF13A/MYO7A/RAB1A/BBS7/SHROOM3/VPS33A/BBS4/SNAPIN/LYST/SHROOM2/LRMDA/DRD2/BCL2L11/KIT/EDA/MFSD12/MYSM…	101
BP	GO:0007033	vacuole organization	184/16952	188/18800	2.92859e-05	0.000288779	0.000187732	SYT7/ACP3/RB1CC1/GRN/IFT88/GABARAPL2/PHF23/HEXB/ATG5/VMP1/ATG2B/VPS35/WIPI1/RAB7A/PIK3C3/TP53INP2/PSEN1/ULK2/CHMP2B/ATG16L1/MT3/NSFL1C/P2RX7/SCFD1/HOOK2/SH3GLB1/HPS4/MTMR3/CHMP4B/MAP1LC3A/SRPX/CLN5/CORO1A/NAGPA/SPG11/VPS18/LAPTM4B/TMEM106B/HPS1/TBC1D12/NAGLU/IFT20/RAB34/ATG2A/AMBRA1/TCIRG1/GNPTAB/RAB23/FIG4/TFEB/MAN2A1/ARSB/SNX4/PIKFYVE/CHMP3/RAB3GAP1/ATF2/ELAPOR1/MFN2/TMEM9/STX12/ATP10B/RAB3GAP2…	184
BP	GO:0140013	meiotic nuclear division	184/16952	188/18800	2.92859e-05	0.000288779	0.000187732	CYP26B1/MRE11/UBR2/NCAPH2/RAD51/SPO11/MSH4/NDC1/FOXJ2/ASPM/STAG3/SIRT2/RPS6KA2/TRIP13/CHFR/MOV10L1/MLH1/TOP2B/ZCWPW1/NDC80/RAD54L/AURKA/DMC1/CCNB1IP1/REC8/CDC25B/CCNE1/FZR1/PPP2R1A/RAD51C/RAD51AP1/FBXO5/TTK/RAD1/RAD50/SMC4/WNT5A/ACTR3/CDC20/UBE2B/MLH3/MSX2/TEX11/MASTL/TEX14/NCAPH/MND1/KIF18A/TAF1L/CKS2/KLHDC3/EREG/HSPA2/PRDM7/LIF/SGO1/PSMC3IP/TOP2A/FIGNL1/CCNA1/TEX15/SPIRE1/AGO4/ESPL1/BRIP1/SMC2/…	184
BP	GO:0006091	generation of precursor metabolites and energy	470/16952	494/18800	3.08458e-05	0.00030369	0.000197425	NDUFAB1/SLC25A13/SLC4A1/CIAPIN1/CROT/COX10/NOS2/CYB561/MLXIPL/UQCRC1/GIPR/MDH1/COX15/BID/IGF1/NDUFS1/RB1CC1/GLRX2/DERA/HSD17B6/AIFM2/PHKA2/H6PD/PPP1R3F/CYBA/AKR7A2/OPN3/GYG2/CS/SPHK2/PDIA5/NDUFB4/CYB5R4/ME1/MTFR1/FECH/PFKP/PHKA1/PKM/RHOA/IDH3G/HDAC4/PYGM/ADGRF5/MAOB/PRLH/P4HA2/ACADVL/SDHA/ENO1/ACAT1/SIRT6/TIGAR/PGM1/SLC4A4/PSEN1/AACS/ME2/GSK3B/OXCT1/SLC27A5/NOA1/AKR1B1/NOX4/MT3/COQ9/P2RX7/NDUFB2/…	470
BP	GO:0002367	cytokine production involved in immune response	100/16952	100/18800	3.11743e-05	0.000305509	0.000198607	BTK/HFE/CD74/TNFRSF1B/FOXP3/ATG5/SPHK2/PRKCZ/TBX21/DDX1/MAVS/IRAK3/TGFB2/SIRT1/HMOX1/SMAD7/SLC7A5/LILRB1/CLC/TGFB1/JAK3/DDX58/GATA3/CUEDC2/CLNK/CD81/IL4/BCL6/WNT5A/IL1R1/IL18R1/SLAMF1/CD160/TNFSF4/APOA1/ARG1/NR4A3/TGFB3/TRIM6/CCR2/SASH3/TREM1/IL1B/FFAR2/TRAF2/TICAM1/BST2/TRPM4/RSAD2/CD36/MAP3K7/IL6/IL10/TLR4/SEMA7A/BCL10/XCL1/CD226/IL18/CD96/ANGPT1/HK1/KIT/TNFRSF14/APOA2/SPON2/SCIMP/LAPTM5/NLRP3/…	100
BP	GO:0015837	amine transport	100/16952	100/18800	3.11743e-05	0.000305509	0.000198607	SLC22A16/SYT7/ATP1A2/SYT13/SLC18A1/DTNBP1/SLC12A2/SYT1/DRD4/TACR2/FGF20/CHRNA3/PSEN1/OPRK1/P2RX7/CHGA/HRH3/NTSR1/AVP/CHRNA4/OXT/HTR2A/SYT17/AQP9/RAB3A/STX1A/CXCL12/SYT10/SLC22A2/RAB3GAP1/RGS2/KMO/RGS4/CNR1/GHSR/ADORA2A/SYT5/ACE2/PER2/DDC/SYT11/SYT4/SYT6/HTR1B/AGT/TOR1A/STXBP1/RHCG/SYT2/ARL6IP5/SNCA/VIP/CLTRN/CHRNA6/CRH/SYT8/SLC43A1/DRD2/ITGB1/ADRA2A/DRD3/SLC6A1/KCNB1/PINK1/SV2A/CHRNB2/ADORA1/GRM2…	100
BP	GO:0061640	cytoskeleton-dependent cytokinesis	100/16952	100/18800	3.11743e-05	0.000305509	0.000198607	POLDIP2/TTC19/ANLN/SPAST/CUL7/RHOA/ROCK1/ZFYVE26/CHMP2B/CHMP5/KIF4A/EFHC1/CECR2/SEPTIN3/CHMP4B/LZTS2/SEPTIN4/UNC119/RAB35/KIF20A/ECT2/ROPN1B/RTKN/ACTR3/CENPA/SPTBN1/CHMP3/STMN1/VPS4B/SEPTIN7/CIT/STAMBP/SEPTIN6/SNX9/CHMP2A/CHMP1A/VPS4A/MYH10/SPIRE1/ROCK2/APC/ESPL1/CKAP2/DCTN3/NUSAP1/KIF23/ACTR2/ARL3/CEP55/KIF20B/USP8/SEPTIN11/BBS4/SEPTIN12/JTB/ARF1/RHOB/ANKRD53/RASA1/BIN3/CHMP7/INCENP/ANK3/TRIM36/…	100
BP	GO:0032869	cellular response to insulin stimulus	200/16952	205/18800	3.22761e-05	0.00031582	0.000205311	GCLC/CFLAR/PDK4/PDK2/BAIAP2L1/PIK3C2A/NR1H4/INSRR/HDAC9/BCAR1/PRKCQ/PKM/PRKCZ/NUCKS1/ATP2B1/SREBF1/CEACAM1/GSK3B/RAB10/SNX5/SLC9A1/OSBPL8/SORBS1/SIRT1/XBP1/PNPLA3/SRSF5/PCK2/TRIB3/LPIN2/TSC2/EEF2K/ZNF106/SLC39A14/AKT2/PIK3R2/GSK3A/CAV2/GRB10/GHRHR/RARRES2/GCK/KANK1/RPS6KB1/HDAC5/GAB1/TNS2/C2CD5/GPLD1/CCND3/GHR/KAT2B/GNAI2/GRB14/STAT1/ERRFI1/RPE65/PIK3R3/RHOQ/IDE/GOT1/GHSR/PIK3CA/DNAI1/NCOA5/PCK1/…	200
BP	GO:0033865	nucleoside bisphosphate metabolic process	124/16952	125/18800	3.39935e-05	0.000331099	0.000215243	PDK4/ACSM3/CROT/PDK2/AASS/ELOVL5/DGAT2/FAR2/ELOVL1/ACSM2B/PDK3/COASY/ACSL4/ACAT1/ACACB/SULT2B1/DLD/ACOT7/TECR/SLC25A1/ACOT8/ABCD1/MLYCD/ACSBG1/SULT2A1/GCDH/OGDH/SULT1E1/AADAT/PDHX/MVK/HMGCS1/HMGCR/ABHD14B/ELOVL4/ACOT2/DLST/ELOVL3/GPAM/PANK3/SLC25A16/ACOT9/ACSL3/MCEE/SLC35B3/PANK2/PPCS/TPST2/ACSBG2/ACSS2/PPT1/ACLY/PDHA1/MCCC2/HSD17B4/HMGCS2/SUCLA2/BAAT/PPCDC/PAPSS1/NUDT7/MPC2/SLC26A1/SNCA/HSD17B12…	124
BP	GO:0033875	ribonucleoside bisphosphate metabolic process	124/16952	125/18800	3.39935e-05	0.000331099	0.000215243	PDK4/ACSM3/CROT/PDK2/AASS/ELOVL5/DGAT2/FAR2/ELOVL1/ACSM2B/PDK3/COASY/ACSL4/ACAT1/ACACB/SULT2B1/DLD/ACOT7/TECR/SLC25A1/ACOT8/ABCD1/MLYCD/ACSBG1/SULT2A1/GCDH/OGDH/SULT1E1/AADAT/PDHX/MVK/HMGCS1/HMGCR/ABHD14B/ELOVL4/ACOT2/DLST/ELOVL3/GPAM/PANK3/SLC25A16/ACOT9/ACSL3/MCEE/SLC35B3/PANK2/PPCS/TPST2/ACSBG2/ACSS2/PPT1/ACLY/PDHA1/MCCC2/HSD17B4/HMGCS2/SUCLA2/BAAT/PPCDC/PAPSS1/NUDT7/MPC2/SLC26A1/SNCA/HSD17B12…	124
BP	GO:0034032	purine nucleoside bisphosphate metabolic process	124/16952	125/18800	3.39935e-05	0.000331099	0.000215243	PDK4/ACSM3/CROT/PDK2/AASS/ELOVL5/DGAT2/FAR2/ELOVL1/ACSM2B/PDK3/COASY/ACSL4/ACAT1/ACACB/SULT2B1/DLD/ACOT7/TECR/SLC25A1/ACOT8/ABCD1/MLYCD/ACSBG1/SULT2A1/GCDH/OGDH/SULT1E1/AADAT/PDHX/MVK/HMGCS1/HMGCR/ABHD14B/ELOVL4/ACOT2/DLST/ELOVL3/GPAM/PANK3/SLC25A16/ACOT9/ACSL3/MCEE/SLC35B3/PANK2/PPCS/TPST2/ACSBG2/ACSS2/PPT1/ACLY/PDHA1/MCCC2/HSD17B4/HMGCS2/SUCLA2/BAAT/PPCDC/PAPSS1/NUDT7/MPC2/SLC26A1/SNCA/HSD17B12…	124
BP	GO:0001823	mesonephros development	99/16952	99/18800	3.45927e-05	0.00033534	0.000218	HOXA11/SOX8/CRLF1/PKD1/FOXC1/FGFR2/FGF10/DLG1/PAX2/RARB/ARG2/WNT11/SIX4/BMP7/SMAD7/SALL1/EYA1/CALB1/SFRP1/GLI3/GATA3/LZTS2/FGF8/ZBTB16/SIM1/VEGFA/FGF1/SMAD5/HES1/WNT6/SDC1/TCF21/PKD2/EPCAM/CAT/SDC4/WNT1/BMP4/SOX9/PAX8/GZF1/BMP2/CITED1/SIX1/SMO/HOXD11/FOXJ1/LAMA5/RARA/WNT2B/GDF11/AGT/MYC/SMAD6/FGF2/GREB1L/SMAD4/REN/OSR1/SLIT2/ADAMTS16/GPC3/CER1/WNT9B/WNT4/KIF26B/SPRY1/BMPER/SHH/OSR2/RET/ILK/DCHS1/…	99
BP	GO:0019233	sensory perception of pain	99/16952	99/18800	3.45927e-05	0.00033534	0.000218	TAC1/FYN/ACP3/PTGS2/MGLL/EDN1/LXN/OPRK1/P2RX7/SLC9A1/BDKRB1/NTSR1/CHRNA4/OXT/HTR2A/MAPK3/TRPA1/GRIN2D/CXCL12/CCL2/SMR3A/P2RX3/CALCA/KCNA1/OPRM1/IL12B/IL1A/TACR1/OPRD1/CNR1/HOXB8/IAPP/CCR2/CXCR4/PHF24/OPRL1/MMP24/HOXD1/PRDM12/ANO1/NMUR2/SPX/P2RX4/EDNRB/ZFHX2/IL10/CCN3/ARRB2/SCN1A/VIP/PTGES/ATPSCKMT/GRM1/RETREG1/UCHL1/EPHB1/GIP/ACE/NR2F6/CHRNB2/TAFA4/PROK2/ADORA1/NPY1R/ITGA2/FABP5/CDK5/SCN3B/TMEM10…	99
BP	GO:0021510	spinal cord development	99/16952	99/18800	3.45927e-05	0.00033534	0.000218	SCYL3/PAX6/PKD1/ISL1/DMRT3/GLI2/EED/ACTL6B/TULP3/LHX5/CHRD/PHGDH/ERCC2/GLI3/LHX3/SUFU/DBX1/ZPR1/SOX6/RFX4/MDGA1/LOXL3/PTBP2/PROX1/PKD2/HOXB8/LHX4/NEUROG3/SOX4/WNT1/NKX2-2/ZC4H2/MPST/SMO/HOXD10/DLL4/MNX1/GDF11/ACTL6A/IFT172/LBX1/ASCL1/FOXN4/MDGA2/SCYL1/LMO4/SOX13/GDF7/SRD5A1/ABT1/DAAM2/VLDLR/NOTCH1/BAG3/ZIC1/WNT3A/LRP8/ISL2/PLXDC1/TAL1/DRAXIN/INTU/TBX20/SHH/UNCX/GBX1/PHOX2A/DRGX/PBX3/GDNF/GSX1/FOX…	99
BP	GO:0030308	negative regulation of cell growth	182/16952	186/18800	3.46395e-05	0.00033534	0.000218	SEMA3F/CDKL3/ST7L/SPAG9/SEMA3G/SEMA3B/PRDM11/FHL1/RTN4R/FSTL4/DCBLD2/CTDP1/SPHK2/NTN1/DIP2B/HYAL2/IP6K2/CDHR2/ENO1/SEMA3A/SEMA3C/JADE1/MAP2/SMARCA2/SEMA5B/ULK2/WNT11/MT3/ARHGAP4/MUL1/SEMA6A/TGFB2/SEMA4G/SIRT1/NRP1/CGRRF1/BDKRB1/YY1/HNF4A/NDRG3/RBBP7/WFDC1/SFRP1/TGFB1/PTPRS/PPP2R1A/MAG/GSK3A/WNT3/PPP1R9B/CRYAB/CAPRIN2/CYP27B1/MYL2/CDKN1B/PPARD/SEMA5A/PPP2CA/HRG/BCL6/WNT5A/HYAL1/RTN4/TNR/RGS2/RGS4/…	182
BP	GO:0044262	cellular carbohydrate metabolic process	277/16952	287/18800	3.53215e-05	0.000341424	0.000221955	BAD/MTMR7/PDK4/SLC4A1/PDK2/CRY1/IGF1/RB1CC1/PHKA2/PPP1R3F/GYG2/DGAT2/PHKA1/PDK3/HDAC4/INPP5A/PYGM/RORA/NDST1/FAM3A/ACACB/SIRT6/TIGAR/SYNJ2/ADCYAP1R1/DUSP12/C1QTNF3/GSK3B/ZMPSTE24/GCKR/B4GALT1/MTMR2/SI/GNPTG/XYLB/SORBS1/SIRT1/MIOX/EP300/PYGL/ITPK1/PCK2/PYGB/NTSR1/RUBCNL/PHKB/HAS3/MLYCD/BCKDK/BPNT2/GYS1/AKT2/HAS1/ISYNA1/GSK3A/MOGAT3/PRKAG2/GCK/GIT1/GALK1/KAT2A/INPP4B/PPARGC1A/PTGES3/GNB3/TPI1/GNPTA…	277
BP	GO:0002688	regulation of leukocyte chemotaxis	123/16952	124/18800	3.74432e-05	0.000359413	0.00023365	CD74/DAPK2/STAP1/F7/WNK1/SPI1/EDN1/DNM1L/SLC8B1/DDT/MAPK1/RIN3/LGMN/MAPK3/PTN/SERPINE1/RARRES2/C5/CREB3/CXCL12/C1QBP/CCL7/CCL2/CCL1/BST1/MDK/IL23A/TRPV4/RIPOR2/CCR6/VEGFA/THBS4/IL4/WNT5A/SLAMF1/PADI2/PGF/DUSP1/PTK2B/CCR2/NCKAP1L/TNFAIP6/EDN3/GPR18/TNFSF14/CCR7/EDN2/RAC2/MTUS1/LBP/MOSPD2/MPP1/SWAP70/C5AR2/RAC1/IL6/CCN3/CCL21/THBS1/ADAM10/CYP19A1/MSTN/XCL1/XCL2/S100A7/SLIT2/PLA2G7/TIRAP/VEGFC/ADAM1…	123
BP	GO:0046683	response to organophosphorus	123/16952	124/18800	3.74432e-05	0.000359413	0.00023365	CFTR/KDM1A/CPS1/HSPA5/KCNQ1/ABCC9/SREBF1/PTGS2/TYR/RAPGEF3/BCKDHB/P2RX5/SSH1/CRLS1/P2RX7/SLC26A3/EZR/HCN2/P2RX6/APEX1/OXT/GATA1/EEF2K/AQP8/AQP9/PLAT/SLC5A5/PIK3CG/AHR/RAPGEF1/P2RX1/SLC6A4/COL1A1/AREG/RAPGEF2/P2RX3/PANX1/BIRC2/STAT1/IGFBP5/SDC1/RAP1A/PKD2/PTK2B/ITPR2/MMP19/PCK1/IL1B/FOSB/CITED1/RAP1B/AKAP9/VGF/CDO1/AANAT/TRPM4/ASS1/INPP5K/RFC3/HMGCS2/P2RX4/CIB2/FDX1/DUOX1/PNPT1/CYP1B1/HCN4/TRPC3/D…	123
BP	GO:1903313	positive regulation of mRNA metabolic process	123/16952	124/18800	3.74432e-05	0.000359413	0.00023365	UPF1/PAF1/CSDE1/SAMD4A/THRAP3/RC3H2/YBX1/ROCK1/PABPC1/DAZAP1/EXOSC7/MLH1/EXOSC5/TNRC6C/TUT7/DIS3/CNOT3/KHSRP/TNRC6A/CIRBP/GTPBP1/TNRC6B/SNW1/CELF4/RBM3/SNRNP70/ZC3HAV1/EXOSC3/CPEB3/HSPA8/DCPS/PRPF19/NUP98/CNOT2/RBM24/TENT4A/CNOT6/NCBP2/NCL/PRDX6/EXOSC8/TARDBP/TENT4B/EXOSC9/AGO2/CNOT1/METTL16/ZFP36/EXOSC2/RIDA/ROCK2/CDC73/PUM1/TUT4/SYNCRIP/PRR5L/PAN2/DHX9/RC3H1/TTC5/TRA2B/NCBP1/PNPT1/HNRNPD/CNOT6L…	123
BP	GO:1904375	regulation of protein localization to cell periphery	123/16952	124/18800	3.74432e-05	0.000359413	0.00023365	ITGA3/ARHGAP44/ATP2C1/PRKCH/EPHA3/GOPC/ATP2B4/PPP2R5A/PRKCZ/GRIPAP1/PICALM/ACTB/DLG1/GPC4/EPB41L2/STX7/HECTD1/EZR/SORBS1/TREM2/MISP/ZDHHC8/VTI1B/PGRMC1/STX4/CSK/ZDHHC2/CLIP3/TGFB1/AGR2/ABCA2/ABI3/PPP1R9B/RANGRF/IFNG/SPTBN1/TMEM59/RAP1A/GBP1/VAMP8/RHOQ/PLS1/LYPLA1/GHSR/GPSM2/RAMP3/LRP1/ACSL3/IQSEC2/VIL1/GNAI1/CSRP3/ARHGEF16/PPFIA1/LGALS3/VPS4A/EPHB2/NUMB/MRAP2/TMBIM1/NUMA1/ADAM10/PDPK1/CLTC/STAC2/…	123
BP	GO:0002181	cytoplasmic translation	144/16952	146/18800	3.74647e-05	0.000359413	0.00023365	RPS20/CSDE1/RPL26L1/YBX3/EIF4B/RPL18/ZC3H15/YBX1/PKM/DHX29/FTSJ1/PABPC1/EIF2B3/RPL31/RPS5/EIF3I/RPL6/RPLP0/AARS1/RPL3/EIF3D/EIF5/FMR1/RPS16/RPS19/RPL18A/EIF4H/EIF3A/CPEB3/RPL28/RPL19/DRG2/DPH1/RPL34/RPS13/RWDD1/RBM24/RPS12/CPEB4/RPL24/EIF4G1/RPS15/RPL22/DPH5/RPS25/ETF1/RPL21/RPL5/RPS10/MIF4GD/RPL23/EIF2S2/RPL36/EIF2S3/RPL27/LIN28A/UNK/DPH2/DPH6/RPS15A/SYNCRIP/DHX9/RPL35/RPS6/CPEB2/RPLP1/RPS24/HNR…	144
BP	GO:0001906	cell killing	181/16952	185/18800	3.76666e-05	0.000360807	0.000234556	CFH/NOS2/PGLYRP1/TYROBP/LTF/SLAMF7/STAP1/SPI1/RAB27A/FCGR2B/PVR/CD5L/STXBP2/CEACAM1/STX7/PTPRC/CD59/P2RX7/LAG3/ICAM1/LYZ/UNC13D/HSP90AB1/IL12RB1/CTSG/GZMB/CHGA/CORO1A/CTSH/FCER2/LILRB1/RPS19/NKG7/HAMP/MAPK8/PPP3CB/CTSC/CRTAM/IL23A/IFNG/GAPDH/PTPN6/ULBP1/IL12B/IL4/C9/TUSC2/GNLY/RNF19B/PLEKHM2/CD160/PRDX1/ARG1/NCKAP1L/SEMG1/VAMP7/H2BC11/TREM1/CXCL6/C3/CST11/ROMO1/HTN1/GFER/RIPK3/NECTIN2/ULBP2/ULBP3…	181
BP	GO:1901605	alpha-amino acid metabolic process	198/16952	203/18800	3.79456e-05	0.000362669	0.000235766	GCLC/SLC25A13/NOS2/AASS/IYD/NR1H4/DPEP1/CPS1/GCLM/ADSS2/OTC/MRI1/CTPS2/ATP2B4/ALDH18A1/BCAT1/OAT/ASNS/HSD17B10/ACAT1/TYR/MCCC1/DCT/ARG2/HAL/CAD/SEPHS1/NOX4/SIRT4/NOS1/PHGDH/MTAP/GGT1/PRODH/GCAT/GSTZ1/MTHFD1/HNF4A/SMS/CRYM/FAH/BLOC1S6/PYCR3/IL4I1/ILVBL/BCAT2/GCDH/HIBADH/PLOD3/ASPA/BLMH/AADAT/DAO/ART4/ALDH5A1/AGXT2/HGD/NIT2/GLS/ODC1/SLC25A12/KYNU/ICMT/PARK7/CTH/AGMAT/MTR/KMO/HMGCL/ALDH8A1/ARG1/DLST…	198
BP	GO:0006605	protein targeting	305/16952	317/18800	3.79749e-05	0.000362669	0.000235766	M6PR/LAMP2/CACNG3/AGK/VPS41/SEC62/FYN/BID/ZDHHC6/TOMM34/SEC63/MIPEP/PEX3/ZFYVE16/HSPA5/VPS13D/HERPUD1/HOMER3/USP36/SEC61A1/AP3D1/TRAM2/SEC61A2/TRAM1/NEDD4/RAB27A/CSNK2A2/SREBF1/LMAN1/TIMM21/RAB7A/HSP90AA1/AP4E1/ZFAND6/HUWE1/SIRT4/RNF31/SH3GLB1/TIMM13/RNF215/HPS4/MICALL1/TOMM22/FBXO7/TSPO/SYNGR1/MIEF1/SAMM50/AP4S1/TIMM9/SRP54/CHMP4B/UBL4A/ZDHHC15/LONP2/MON1B/NAGPA/CEMIP/ZDHHC2/GDAP1/SNX16/BNIP3L/S…	305
BP	GO:0002718	regulation of cytokine production involved in immune response	98/16952	98/18800	3.83857e-05	0.000363865	0.000236544	BTK/HFE/CD74/TNFRSF1B/FOXP3/ATG5/SPHK2/PRKCZ/TBX21/DDX1/MAVS/IRAK3/TGFB2/SIRT1/HMOX1/SMAD7/SLC7A5/LILRB1/CLC/TGFB1/JAK3/DDX58/GATA3/CUEDC2/CLNK/CD81/IL4/BCL6/WNT5A/IL1R1/IL18R1/SLAMF1/CD160/TNFSF4/APOA1/ARG1/NR4A3/TGFB3/TRIM6/CCR2/SASH3/IL1B/FFAR2/TRAF2/TICAM1/BST2/TRPM4/RSAD2/CD36/MAP3K7/IL6/IL10/TLR4/SEMA7A/BCL10/XCL1/CD226/IL18/CD96/ANGPT1/HK1/KIT/TNFRSF14/APOA2/SPON2/SCIMP/LAPTM5/NLRP3/FZD5/I…	98
BP	GO:0050773	regulation of dendrite development	98/16952	98/18800	3.83857e-05	0.000363865	0.000236544	HECW1/SARM1/CDKL3/PAFAH1B1/CDKL5/SS18L2/STAU2/CUL7/NEDD4L/CAMK2B/DGKG/LZTS1/SEZ6/RHOA/NEDD4/TRPC5/PAK3/RAB21/CHRNA3/GSK3B/ABL1/CRKL/NFATC4/BMP7/PQBP1/ZDHHC15/FBXO31/EEF2K/ANKRD27/CRTC1/PTN/COBL/TMEM106B/EZH2/RAPGEF2/CAPRIN2/CUX2/BMP5/NR2E1/DBN1/GORASP1/TLX2/EPHA4/MARK1/CDC20/STK11/CAMSAP2/BCL11A/NEUROG3/OBSL1/PACSIN1/RAB17/RAP2A/ID1/YWHAH/RTN4IP1/EPHB2/ADGRB3/CAPRIN1/DBNL/DAB2IP/KIAA0319/PARP6/IT…	98
BP	GO:0060349	bone morphogenesis	98/16952	98/18800	3.83857e-05	0.000363865	0.000236544	CYP26B1/HOXA11/LTF/FOXN3/FOXC1/FGFR2/FGFR3/IFT80/FGF4/RARB/MEF2C/ZMPSTE24/GLG1/LRP5L/TRIP11/ACP5/SMPD3/BPNT2/MEGF8/COMP/DLX5/SFRP4/GLI3/COL1A1/TRPV4/RAB23/PEX7/GHR/CDX1/ATF2/PAPPA2/MEF2D/TGFB3/MSX2/TWIST1/RUNX2/BMP4/SOX9/INSIG2/POR/RARA/CHSY1/TFAP2A/MMP13/NAB1/BMPR1B/COL2A1/SFRP2/CSGALNACT1/CER1/SERPINH1/EXT2/BMP6/MMP16/FGF18/MMP14/SKI/STC1/LRP5/DHRS3/MATN1/ALPL/MSX1/NPPC/IHH/TGFBR2/CITED2/OSR2/F…	98
BP	GO:0120162	positive regulation of cold-induced thermogenesis	98/16952	98/18800	3.83857e-05	0.000363865	0.000236544	KDM1A/YBX2/ADIPOR2/ADRB1/IL4R/SIRT6/ACHE/GNAS/CNOT3/FH/JAK2/SCD/OXT/ZNF516/DECR1/FGF21/CAV1/GRB10/PHOX2B/UCP1/PPARGC1A/PRKAB1/VEGFA/PRLR/IL4/ACADL/KDM3A/EPAS1/ALMS1/LEPR/MFN2/MFAP2/ELOVL3/CCR2/CXCR4/DBH/G0S2/THRA/GADD45G/PRKAB2/PER2/KDM6B/PEMT/LPIN1/APC/CD36/APPL2/IRF4/HADH/IGF1R/ADCYAP1/PRDM16/PTH2R/TRPM8/PLAC8/PDGFC/OGT/LCN2/IL18/ACSL1/GJA1/PPARGC1B/GHRL/CPT2/ADIPOR1/ZBTB7B/HCRT/ALPL/OMA1/FABP5…	98
BP	GO:0150115	cell-substrate junction organization	98/16952	98/18800	3.83857e-05	0.000363865	0.000236544	POLDIP2/MYOC/VCL/EPHA3/GPM6B/ARHGAP6/LIMCH1/SLK/COL17A1/RHOA/ROCK1/TESK2/MAP4K4/ACTN1/FERMT2/CLASP1/CAMSAP3/ACTN2/COL16A1/CTTN/TRIP6/SLC9A1/ITGA6/SORBS1/ABL1/NRP1/PPM1F/ARHGEF7/CORO2B/SFRP1/DUSP3/CORO1C/DUSP22/VEGFA/HRG/EPB41L5/FN1/LAMTOR2/ITGB1BP1/TEK/PTK2B/SDC4/MACF1/KDR/AJUBA/ITGB4/PTPRA/ROCK2/LAMC1/THSD1/RAC1/TLN1/THBS1/ACVRL1/BCAS3/PIP5K1A/WDPCP/IQSEC1/PHLDB2/PIK3R1/PTPRJ/TAOK2/DST/PTPRK/THY…	98
BP	GO:0043524	negative regulation of neuron apoptotic process	143/16952	145/18800	4.10454e-05	0.000388498	0.000252557	GCLC/CRLF1/CX3CL1/TFAP2B/TFAP2D/ISL1/GCLM/GRN/HIPK2/ERBB3/MAP2K4/RHOA/ROCK1/SNCB/FGF20/PSEN1/MEF2C/BAX/MT3/KDM2B/AARS1/TYRO3/MSH2/HSP90AB1/JAK2/NRP1/PLA2G3/HMOX1/LGMN/ALKBH1/SIX4/HIF1A/NFATC4/ADNP/DNAJC5/CORO1A/TOX3/IL27RA/GPI/MAG/PTPRZ1/SLC1A1/UNC5B/FGF8/CCL2/WFS1/PPARGC1A/ZPR1/MDK/SOD2/CPEB4/GBE1/PARK7/KIF14/SET/TGFB3/PTK2B/PIK3CA/CNTFR/STAMBP/BARHL1/CITED1/GDF5/PRKCG/SIX1/ADORA2A/SNX6/APOE/PPT…	143
BP	GO:0051100	negative regulation of binding	162/16952	165/18800	4.13294e-05	0.000390606	0.000253928	KDM1A/HFE/DDX11/DTNBP1/RSF1/WAPL/SP100/ROCK1/CRMP1/ATP2A3/SRI/ACTB/RAP1GAP/USP33/MAP2/PSEN1/CFHR2/GSK3B/BAX/AURKA/ARHGAP28/TFAP4/GEMIN2/BTAF1/JAK2/TFIP11/CYP2D6/HMOX1/PDGFB/NFKBIA/NFATC4/ADNP/CTSZ/E2F1/GATA1/MAPK3/STUB1/TLE5/CAV1/LHX2/DVL1/MAPK8/GTPBP4/DKK1/DHRS7B/FBXW7/BAG2/MDFI/HAND1/EPB41L5/ITGA4/SUMO1/PARK7/MAD2L2/NEK2/ITGB1BP1/IFIT2/MSX2/TEX14/SLPI/CDKN1A/GTF2F1/SYMPK/ID1/PIN1/WFIKKN1/SMO/TT…	162
BP	GO:0045807	positive regulation of endocytosis	97/16952	97/18800	4.25944e-05	0.000401965	0.000261312	AP2B1/SELE/HFE/STAP1/DTNBP1/NEDD4L/ABCA7/CDC42/TSG101/DGKD/DNM2/RAB21/TF/TREM2/PICK1/MIB1/FMR1/EEF2K/CLIP3/CBLL1/WASL/TFR2/SERPINE1/SFRP4/VTN/APOA5/CBL/VEGFA/IL4/WNT5A/SGIP1/CLU/PPP3CC/NCKAP1L/LRP1/H1-1/C3/HIP1/APOE/CALY/PPT1/TBC1D5/CD36/CD63/AHI1/SCYL2/APPL2/BIN1/TOR1A/CCL21/FLOT1/ARRB1/ATAD1/EGF/PPP3CA/ARRB2/SNCA/GPC3/DRD2/BICD1/DAB2/ANGPT1/WNT3A/APPL1/LDLRAP1/SYNJ1/VPS28/AP2M1/ITGA2/F2RL1/SYK/…	97
BP	GO:0070302	regulation of stress-activated protein kinase signaling cascade	196/16952	201/18800	4.45903e-05	0.000420178	0.000273152	WNT16/PAFAH1B1/NOX1/MAPK8IP2/ZMYND11/HGF/RB1CC1/FAS/FLT4/EIF2AK2/TRAF1/SERPINB3/HIPK2/SPI1/CDC42/MAP4K4/FCGR2B/SEMA3A/DLG1/TRAF4/MAP2K7/ITCH/MAGI3/PHLPP1/TRAF5/OPRK1/RNF13/CYLD/ZMPSTE24/GSTP1/MECOM/MAP3K4/DNAJA1/IGBP1/EZR/TGFB2/TREM2/GADD45B/MAPK1/BIRC7/RASSF2/MID1/PAGE4/XIAP/MAPK3/AXIN1/PYCARD/RIPK2/SFRP1/STK3/NOD1/FKTN/AMBP/DUSP3/HIPK3/TRPV4/FOXM1/DUSP16/LTBR/IL26/TPD52L1/SASH1/DUSP22/VEGFA/PDC…	196
BP	GO:0006497	protein lipidation	96/16952	96/18800	4.72642e-05	0.000441456	0.000286985	DPM1/PIGQ/HHATL/ZDHHC6/RB1CC1/HHAT/ATG5/PIGV/PIGB/WIPI1/PIK3C3/ATG16L1/PIGS/ZDHHC8/PIGH/PPM1A/PIGU/PORCN/ZDHHC15/ZDHHC2/CLIP3/PIGL/CWH43/GPLD1/SELENOK/RAB3GAP1/RAB3GAP2/PIGZ/ATG101/PIGT/GLUL/PIGC/ZDHHC4/NMT1/DPM2/PPM1B/MTTP/WDR45B/PIGK/PIGM/RABL3/ATG12/GOLGA7/UGCG/PGAP2/PIGF/ATG10/NMT2/ZDHHC7/MPPE1/GOLGA7B/DBI/ZDHHC5/WIPI2/ZDHHC1/ZDHHC12/PGAP3/ZDHHC3/ZDHHC19/PIGX/ABCA1/PGAP4/PIGA/PIGO/ATG16L2/ZDH…	96
BP	GO:0010769	regulation of cell morphogenesis involved in differentiation	96/16952	96/18800	4.72642e-05	0.000441456	0.000286985	CDKL3/PAFAH1B1/CDKL5/SS18L2/MYOC/STAU2/CUL7/CAMK2B/CDC42/LIMS2/FERMT2/ST6GAL1/PAK3/FBLN1/CARMIL1/DNM2/RAB21/CASS4/UNC13D/ABL1/NRP1/CRKL/TRIOBP/ARHGEF7/OLFM4/FBXO31/EEF2K/ANKRD27/KANK1/TESK1/C1QBP/MDK/CORO1C/CAPRIN2/CUX2/NEDD9/DBN1/CSPG5/EPHA4/GBP1/MPL/APOA1/ITGB1BP1/OBSL1/PREX1/RREB1/ACTN4/EPHB2/CAPRIN1/RAC1/DBNL/PARP6/ITPKA/ACTR2/AP1AR/DOCK5/DOCK1/DAB2/PTPRD/LRP8/DMTN/PDPN/ARPC2/MELTF/ILK/CRK/IL…	96
BP	GO:0014020	primary neural tube formation	96/16952	96/18800	4.72642e-05	0.000441456	0.000286985	DVL2/RALA/FUZ/MKS1/CC2D2A/PRKACA/TEAD2/CELSR1/PAX2/TULP3/LRP2/GRHL2/TMED2/KDM2B/HECTD1/TGFB2/ABL1/HIF1A/MTHFD1/SALL4/BMP7/TSC2/FZD3/SFRP1/TGFB1/COBL/LHX2/DVL1/SUFU/PFN1/KAT2A/FOLR1/BMP5/PTK7/NPHP3/WNT5A/IFT57/MTHFD1L/APAF1/LIAS/TWIST1/STIL/SDC4/BMP4/VASP/OVOL2/RARA/IFT172/KIF20B/SHROOM3/SEC24B/PRICKLE1/BBS4/BCL10/PRKACB/LMO4/SFRP2/ADM/ST14/CDK20/NODAL/FZD1/SKI/GRHL3/ARHGAP35/DVL3/VANGL2/IFT122/CA…	96
BP	GO:0030316	osteoclast differentiation	96/16952	96/18800	4.72642e-05	0.000441456	0.000286985	FARP2/PAFAH1B1/TYROBP/LTF/GAB2/SBNO2/CLDN18/TFE3/FSTL3/ATP6AP1/TFRC/GPR137B/OSTM1/SNX10/TF/TREM2/EFNA2/RASSF2/SFRP1/CCN4/LILRB1/SH3PXD2A/FBXW7/CD81/TCIRG1/IL23A/IFNG/MAPK14/IL17A/IL12B/IL4/FOXP1/CREB1/GPR68/TNFSF11/PRXL2A/TNFAIP6/GLO1/LRRC17/PIAS3/FSHB/NOTCH2/GPR55/IREB2/TLR4/TNFRSF11A/EPHA2/TCTA/PIK3R1/GPC3/OCSTAMP/POU4F2/TMEM178A/POU4F1/CAMK4/UBASH3B/LRRK1/KLF10/PPARGC1B/CD109/IL23R/IL20/CCR1/S…	96
BP	GO:0046330	positive regulation of JNK cascade	96/16952	96/18800	4.72642e-05	0.000441456	0.000286985	WNT16/NOX1/RB1CC1/FLT4/TRAF1/HIPK2/CDC42/FCGR2B/SEMA3A/TRAF4/MAP2K7/TRAF5/GADD45B/BIRC7/RASSF2/XIAP/AXIN1/PYCARD/RIPK2/STK3/NOD1/TRPV4/LTBR/TPD52L1/DUSP22/WNT5A/IL1A/GADD45A/SLAMF1/MMP8/CCN2/TNFSF11/PTK2B/MAPK8IP1/UNC5CL/IL1B/CCR7/TRAF2/TNFRSF19/CRACR2A/GADD45G/MAP3K10/EDA2R/TRAF3/TAOK3/ANKRD6/EDAR/DAB2IP/TLR4/CCL21/RIPK1/SDCBP/MAPKBP1/MAPK8IP3/CD27/MINK1/APP/MFHAS1/DUSP15/TAOK2/TIRAP/DIXDC1/MBIP…	96
BP	GO:1902414	protein localization to cell junction	96/16952	96/18800	4.72642e-05	0.000441456	0.000286985	CACNG3/ARHGAP44/VCL/RAB27B/MAPK9/PRKCZ/GRIPAP1/VPS35/FERMT2/ACTB/DLG1/GPC4/MPP4/DSP/STX1B/ZDHHC15/RAB11A/TJP1/ZDHHC2/ARHGEF18/TJP3/CACNG7/LSR/HSPB1/ABHD17B/DVL1/LGI1/ASIC2/LAMTOR3/NRXN2/NECTIN1/WNT5A/RAP1A/LAMTOR2/TJP2/GHSR/SLITRK3/IQSEC2/CGNL1/KIF3A/DLG4/SNAP25/ADAM10/MAPK8IP3/CLSTN3/MARVELD3/GRIP2/ILDR1/MPP7/DLG2/DLG5/HOMER1/ZDHHC7/WNT7A/GRIP1/KIF5A/F11R/ZDHHC12/NPHS1/GRIN2C/SHANK1/TAMALIN/JAK1…	96
BP	GO:0006839	mitochondrial transport	178/16952	182/18800	4.83972e-05	0.000451377	0.000293434	GCLC/STPG1/BAD/SLC25A13/SLC25A5/AGK/BID/TOMM34/MIPEP/BAK1/HEBP2/USP36/EYA2/VPS35/CSNK2A2/CAMK2A/SREBF1/BCS1L/LMAN1/TIMM21/PSEN1/HSP90AA1/GSK3B/SLC25A24/HUWE1/BAX/SIRT4/SLC9A1/MUL1/RNF31/TMEM14A/SH3GLB1/TIMM13/HPS4/TOMM22/FBXO7/TSPO/SAMM50/GZMB/TIMM9/SLC25A14/GDAP1/BNIP3L/TIMM44/PDCD5/TIMM50/BBC3/GSK3A/PMPCB/MAPK8/PITRM1/PPIF/UBE2D3/GRPEL1/FBXW7/CPT1A/AIP/HTRA2/ATF2/RHOU/MFN2/DNAJC15/MTERF4/ZNF205…	178
BP	GO:0034767	positive regulation of ion transmembrane transport	160/16952	163/18800	4.91784e-05	0.000457992	0.000297735	CFTR/CALCR/ABCC8/CACNG3/CX3CL1/EHD3/KCNQ1/KCNH2/WNK1/VMP1/GAL/DRD4/ATP1B3/SRI/CACNG4/ACTN2/EDN1/DNM2/PSEN1/OPRK1/ABCB1/BAX/TESC/P2RX7/NOS1/SLC9A1/CAPN3/TREM2/ABL1/BDKRB1/NTSR1/ANTKMT/CEMIP/KCNN4/P2RX1/CCL2/SLC9A3R1/STIM2/KCNA1/IFNG/SUMO1/PKD2/KCNIP2/CCR2/RAMP3/PLP1/KCNJ2/PLCG1/EDN3/WNK4/HSPA2/F2RL3/AKAP9/KCNC1/ATP1B2/CRACR2A/ACE2/ACTN4/RGN/SLC34A1/EPHB2/APLNR/LACRT/AGT/TRPC6/FXYD2/COX17/CXCL9/PDP…	160
BP	GO:0032946	positive regulation of mononuclear cell proliferation	141/16952	143/18800	4.92528e-05	0.000458015	0.000297749	CD38/CD6/IGF1/CD74/FOXP3/PRKCQ/FGF10/NCK2/TFRC/ST6GAL1/MEF2C/PTPRC/CD209/EFNB1/DHPS/JAK2/IL12RB1/CD40/NFATC2/CD40LG/TNFSF13B/CORO1A/DNAJA3/PYCARD/CD276/RIPK2/IL7/IL27RA/RASAL3/EBI3/TYK2/JAK3/IL2/BST1/CD81/IL23A/IL12B/IL4/IL5/SELENOK/BCL6/CD86/HES1/HHLA2/IL1A/ZAP70/TACR1/IGFBP2/ZP4/SLAMF1/CD46/MPL/TNFSF4/GPAM/CD274/CD80/CCR2/SASH3/NCKAP1L/CDKN1A/IL1B/TNFSF9/CD70/TICAM1/EPO/LILRB2/EPHB2/VAV3/PTPN22…	141
BP	GO:0010810	regulation of cell-substrate adhesion	211/16952	217/18800	4.96704e-05	0.000461225	0.000299836	POLDIP2/ITGA3/CX3CL1/MYOC/VCL/EPHA3/GPM6B/ARHGAP6/NEXMIF/PIK3CB/LIMCH1/SLK/ATXN3/RHOA/PRKCZ/ROCK1/CDC42/MAP4K4/LIMS2/FERMT2/ST6GAL1/CLASP1/CAMSAP3/FBLN1/CARMIL1/DNM2/GSK3B/COL16A1/CEACAM6/CASS4/SLC9A1/ANGPT2/CCDC80/UNC13D/JAK2/ABL1/NRP1/CRKL/PPM1F/TRIOBP/PDGFB/STK4/FERMT1/JAG1/ARHGEF7/OLFM4/FOXF1/CORO2B/SFRP1/GFUS/CDK6/SERPINE1/AGR2/ECM2/KANK1/TESK1/SPOCK2/C1QBP/COL1A1/DUSP3/BST1/MDK/CORO1C/MYF5/…	211
BP	GO:0051225	spindle assembly	120/16952	121/18800	5.00195e-05	0.000463117	0.000301066	POLDIP2/ZNF207/TPR/RNF4/ASPM/RHOA/KIF2A/SMC1A/CLASP1/MLH1/SPAG5/NDC80/PIBF1/CHMP2B/MAPRE3/CHMP5/AURKA/TPX2/KIF4A/HAUS4/AAAS/MISP/MYBL2/TUBB1/KIF3B/MAPRE1/CHMP4B/CEP192/STAG2/RAB11A/ARHGEF10/CCDC61/AURKC/LZTS2/BCCIP/SMC3/KPNB1/FBXO5/SENP6/CHMP3/WRAP73/CDC20/NEK2/STAG1/NEK6/VPS4B/GPSM2/TUBGCP3/TUBGCP6/INO80/TUBGCP2/CHMP2A/CHMP1A/HAUS8/NUMA1/KIF23/HAUS2/TUBGCP4/KIF11/NCOR1/CSNK1D/CHMP7/HAUS6/RPS3/EM…	120
BP	GO:0071482	cellular response to light stimulus	120/16952	121/18800	5.00195e-05	0.000463117	0.000301066	KDM1A/CREBBP/CRY1/ERCC1/BAK1/USP28/OPN3/POLD1/TMEM161A/HYAL2/NEDD4/GNB5/PTGS2/POLD3/BAX/MMP2/SIRT1/EP300/YY1/NFATC4/MMP9/ACTR5/GUCY2F/OPN1LW/FMR1/RS1/TIMP1/N4BP1/BMF/RP1/AKT2/RGS9/GRK7/GNAT1/HYAL1/STK11/CRY2/POLK/OPN4/CDKN1A/OPN5/GRK4/ZBTB1/ATF4/OPN1SW/EIF2AK4/INO80/AIPL1/SAG/GUCY2D/PCNA/CASP9/EIF2S1/TRPM1/CRB1/DDB2/NMT1/XPA/MYC/SLC24A4/TP53/SDE2/PARP1/CAMKMT/RHBDD1/PIK3R1/TAF1/RGR/CHEK1/MMP3/NMT…	120
BP	GO:0014033	neural crest cell differentiation	95/16952	95/18800	5.24457e-05	0.000483472	0.000314299	SEMA3F/SOX8/SEMA3G/SEMA3B/ISL1/SNAI2/KITLG/FOXC1/WNT8A/OTUD5/LRP6/TCOF1/CDC42/SEMA3A/SEMA3C/EDN1/MEF2C/SEMA5B/EFNB1/SEMA6A/SEMA4G/NRP1/MAPK1/SOX10/HIF1A/BMP7/JAG1/MAPK3/SFRP1/BMPR1A/PHOX2B/FOLR1/CORO1C/SEMA5A/FAM172A/HES1/ACVR1/FN1/KLHL12/NRP2/RDH10/TWIST1/EDN3/BMP4/SOX9/OVOL2/SIX1/SMO/ALDH1A2/LAMA5/GSC/SEMA4F/HTR2B/WNT10A/EDNRB/SEMA6D/SEMA7A/SMAD4/SEMA6C/FBXL17/EDNRA/SEMA3D/NRG1/RADIL/FGF19/PEF1…	95
BP	GO:0072163	mesonephric epithelium development	95/16952	95/18800	5.24457e-05	0.000483472	0.000314299	HOXA11/SOX8/CRLF1/PKD1/FOXC1/FGFR2/DLG1/PAX2/RARB/ARG2/WNT11/SIX4/BMP7/SMAD7/SALL1/EYA1/CALB1/SFRP1/GLI3/GATA3/LZTS2/FGF8/SIM1/VEGFA/FGF1/SMAD5/HES1/WNT6/SDC1/TCF21/PKD2/EPCAM/CAT/SDC4/WNT1/BMP4/SOX9/PAX8/GZF1/BMP2/CITED1/SIX1/SMO/HOXD11/FOXJ1/LAMA5/RARA/WNT2B/GDF11/AGT/MYC/SMAD6/FGF2/GREB1L/SMAD4/OSR1/SLIT2/ADAMTS16/GPC3/CER1/WNT9B/WNT4/KIF26B/SPRY1/BMPER/SHH/RET/ILK/DCHS1/GREM1/SMAD3/CTNNB1/GDN…	95
BP	GO:0072164	mesonephric tubule development	95/16952	95/18800	5.24457e-05	0.000483472	0.000314299	HOXA11/SOX8/CRLF1/PKD1/FOXC1/FGFR2/DLG1/PAX2/RARB/ARG2/WNT11/SIX4/BMP7/SMAD7/SALL1/EYA1/CALB1/SFRP1/GLI3/GATA3/LZTS2/FGF8/SIM1/VEGFA/FGF1/SMAD5/HES1/WNT6/SDC1/TCF21/PKD2/EPCAM/CAT/SDC4/WNT1/BMP4/SOX9/PAX8/GZF1/BMP2/CITED1/SIX1/SMO/HOXD11/FOXJ1/LAMA5/RARA/WNT2B/GDF11/AGT/MYC/SMAD6/FGF2/GREB1L/SMAD4/OSR1/SLIT2/ADAMTS16/GPC3/CER1/WNT9B/WNT4/KIF26B/SPRY1/BMPER/SHH/RET/ILK/DCHS1/GREM1/SMAD3/CTNNB1/GDN…	95
BP	GO:0009100	glycoprotein metabolic process	369/16952	386/18800	5.28483e-05	0.00048648	0.000316254	DPM1/ST3GAL1/POMT2/DCN/EXTL3/PGM3/XYLT2/IGF1/ERP44/B4GALT7/ALG1/CHPF2/FUT8/AGA/SOAT1/COL11A1/GPC1/ST3GAL6/ABCA7/ARFGEF1/ST6GALNAC1/NDST1/ST6GALNAC2/MGAT4A/ST6GAL1/ITM2A/SLC35C2/PSEN1/POMGNT1/B4GALT1/ALG9/MT3/ALG6/EDEM2/GANAB/DERL3/PMM1/GALNT16/HIF1A/TRIP11/POFUT1/CST3/ACOT8/ST8SIA5/GATA1/MAGT1/PORCN/UGGT2/NECAB2/NAGPA/XYLT1/BPNT2/TUSC3/MAN2B1/JAK3/HYAL4/C1GALT1/PLOD3/FKTN/ABCA2/SPOCK2/MANBA/GALNT…	369
BP	GO:0046488	phosphatidylinositol metabolic process	159/16952	162/18800	5.36368e-05	0.000493025	0.000320509	DPM1/MTMR7/PIGQ/PIK3C2A/MTMR11/SH3YL1/PI4K2B/INPP4A/PIK3CB/PIGV/MTMR1/INPP5A/TTC7A/IP6K2/PIGB/PIK3C3/SYNJ2/EFR3B/ITPKC/MTMR2/PIGS/PITPNM2/PITPNM3/PLA2G3/PDGFB/MTMR3/PIGH/SLA2/PIGU/BMX/MTMR8/HTR2A/VAC14/CDIPT/BPNT2/MTMR9/PIK3R2/PIK3CG/PIP5K1B/MTMR4/PIGL/CWH43/INPP4B/PITPNM1/GPLD1/FIG4/PDGFRB/CISH/PIKFYVE/PLCD4/PLEK/PIK3R3/PIGZ/SOCS2/PIK3CA/OCRL/FAM126A/LPGAT1/PIGT/PLCG1/MBOAT7/BECN1/ATG14/SLC27A1/…	159
BP	GO:0002702	positive regulation of production of molecular mediator of immune response	119/16952	120/18800	5.50815e-05	0.000505576	0.000328668	CD74/SPHK2/TP53BP1/PRKCZ/TFRC/TBX21/MLH1/IL4R/DDX1/RIF1/PTPRC/MAVS/MSH2/PGC/SIRT1/XBP1/CD40/SLC7A5/STX4/LILRB1/GPI/TGFB1/DDX58/EXOSC3/GATA3/IL2/CLNK/NSD2/KMT5B/HPX/CD81/IL17A/IL17F/IL4/IL5/CD86/WNT5A/IL1R1/IL18R1/MAD2L2/SLAMF1/CD160/TNFSF4/NR4A3/TRIM6/SASH3/CD244/SHLD2/IL1B/FFAR2/TRAF2/TICAM1/DNAJB9/EPHB2/KMT5C/PTPN22/RSAD2/CD36/MAP3K7/IL6/IL10/TLR4/RBP4/SEMA7A/IL21/KLK3/BCL10/XCL1/CD226/IL18/HK1…	119
BP	GO:0032872	regulation of stress-activated MAPK cascade	193/16952	198/18800	5.67512e-05	0.000520151	0.000338143	WNT16/PAFAH1B1/NOX1/MAPK8IP2/ZMYND11/HGF/RB1CC1/FAS/FLT4/EIF2AK2/TRAF1/SERPINB3/HIPK2/SPI1/CDC42/MAP4K4/FCGR2B/SEMA3A/DLG1/TRAF4/MAP2K7/ITCH/MAGI3/PHLPP1/TRAF5/OPRK1/CYLD/GSTP1/MECOM/MAP3K4/DNAJA1/IGBP1/EZR/TGFB2/TREM2/GADD45B/MAPK1/BIRC7/RASSF2/MID1/PAGE4/XIAP/MAPK3/AXIN1/PYCARD/RIPK2/SFRP1/STK3/NOD1/FKTN/AMBP/DUSP3/HIPK3/TRPV4/FOXM1/DUSP16/LTBR/IL26/TPD52L1/SASH1/DUSP22/VEGFA/PDCD10/WNT5A/IL1A/…	193
BP	GO:0001657	ureteric bud development	94/16952	94/18800	5.81949e-05	0.000527313	0.000342799	HOXA11/SOX8/CRLF1/FOXC1/FGFR2/DLG1/PAX2/RARB/ARG2/WNT11/SIX4/BMP7/SMAD7/SALL1/EYA1/CALB1/SFRP1/GLI3/GATA3/LZTS2/FGF8/SIM1/VEGFA/FGF1/SMAD5/HES1/WNT6/SDC1/TCF21/PKD2/EPCAM/CAT/SDC4/WNT1/BMP4/SOX9/PAX8/GZF1/BMP2/CITED1/SIX1/SMO/HOXD11/FOXJ1/LAMA5/RARA/WNT2B/GDF11/AGT/MYC/SMAD6/FGF2/GREB1L/SMAD4/OSR1/SLIT2/ADAMTS16/GPC3/CER1/WNT9B/WNT4/KIF26B/SPRY1/BMPER/SHH/RET/ILK/DCHS1/GREM1/SMAD3/CTNNB1/GDNF/NPN…	94
BP	GO:0001738	morphogenesis of a polarized epithelium	94/16952	94/18800	5.81949e-05	0.000527313	0.000342799	DVL2/PAFAH1B1/CELSR3/FUZ/MKS1/LAMA3/MYO9A/RHOA/EXOC5/CDC42/WDR1/TP63/CELSR1/ACTB/GPC4/CAMSAP3/OPHN1/DLG3/FAT1/RAB10/WNT11/ABL1/SH3BP1/DAAM1/SPEF1/LAMA1/FOXF1/RPGRIP1L/FZD3/SFRP1/PLEKHA4/DVL1/DKK1/SMURF2/SLC9A3R1/IFT20/JHY/PTK7/NPHP3/WNT5A/TCF15/LAMA5/ANKRD6/AHI1/RAC1/FOXF2/SEC24B/PRICKLE1/NKD1/ARHGEF19/CELSR2/NPHP1/SFRP2/RSPO3/MSN/GPC3/ASTN2/DLG5/DAB2/ZDHHC7/WNT7A/FZD7/TIAM1/FZD1/GRHL3/WNT9B/BRSK…	94
BP	GO:0002690	positive regulation of leukocyte chemotaxis	94/16952	94/18800	5.81949e-05	0.000527313	0.000342799	CD74/DAPK2/F7/WNK1/SPI1/EDN1/DNM1L/MAPK1/LGMN/MAPK3/PTN/SERPINE1/RARRES2/CREB3/CXCL12/C1QBP/CCL7/CCL1/MDK/IL23A/TRPV4/RIPOR2/CCR6/VEGFA/THBS4/IL4/WNT5A/SLAMF1/PGF/PTK2B/CCR2/NCKAP1L/EDN3/TNFSF14/CCR7/EDN2/RAC2/LBP/MOSPD2/SWAP70/RAC1/IL6/CCL21/THBS1/ADAM10/MSTN/XCL1/XCL2/S100A7/PLA2G7/TIRAP/VEGFC/ADAM17/MCU/CXCL13/IL34/IL6R/CCR1/F2RL1/VEGFD/CX3CR1/IL12A/LGALS9/CXCL10/PTK2/CXCL8/FPR2/C3AR1/CCL19/OX…	94
BP	GO:0009798	axis specification	94/16952	94/18800	5.81949e-05	0.000527313	0.000342799	PAX6/WNT8A/FGF10/HSPB11/TMED2/AURKA/TDRD1/AXIN1/SFRP1/COBL/BMPR1A/WNT3/MDFI/SRF/IRX4/CDX1/WNT5A/EPB41L5/WNT6/VAX2/WDR77/WLS/RNF2/STIL/WNT1/BMP4/FOXA2/SMO/CDX4/NOTCH2/TBX3/AHI1/HEY2/SETDB2/SMAD6/IFT172/SIX3/MNS1/PCSK6/SMAD4/RIPPLY1/GPC3/CER1/NOTCH1/TBX6/WNT7A/NODAL/ETS2/SKI/PKD1L1/STC1/TDRD5/TDRD10/FZD5/TASOR/PITX2/CITED2/TBXT/SHH/TTC8/CDX2/OTX2/FRS2/MESP1/C2CD3/CTNNB1/AXIN2/CXXC4/ARL13B/SIX2/DDIT…	94
BP	GO:0045739	positive regulation of DNA repair	94/16952	94/18800	5.81949e-05	0.000527313	0.000342799	MBTD1/BRCA1/DDX11/WAS/PNKP/PARP3/FAM168A/TMEM161A/EYA2/FGF10/ING3/XRCC1/ACTB/TIGAR/ZCWPW1/RIF1/UIMC1/FUS/SIRT1/HDAC10/MRGBP/SMCHD1/RBBP8/EYA1/BABAM1/KMT5B/FOXM1/RAD51AP1/TIMELESS/RNF8/EYA4/BRD8/WDR48/MAD2L2/SLF2/EPC1/SHLD2/MORF4L2/PRKCG/YEATS4/TRIM28/PCNA/KMT5C/SLF1/SPIRE1/DHX9/EPC2/ACTL6A/ACTR2/PARP9/WRAP53/POGZ/PARP1/EGFR/RPS3/CEBPG/MMS19/FMN2/BABAM2/EYA3/CCDC117/MRNIP/VPS72/ABRAXAS1/DTX3L/MEAF…	94
BP	GO:0048704	embryonic skeletal system morphogenesis	94/16952	94/18800	5.81949e-05	0.000527313	0.000342799	HOXA11/FUZ/ALX4/COL11A1/FGFR2/NDST1/DLG1/TULP3/HOXA9/GRHL2/TBX15/SIX4/MTHFD1/BMP7/EYA1/MEGF8/HOXA1/HOXA2/HOXA3/HOXA5/HOXA6/GLI3/TGFBR1/FGF8/HOXB6/MYF5/MDFI/HYAL1/DLX2/PRRX1/SATB2/TGFB3/HOXB8/HOXB5/HOXB3/HOXB1/MTHFD1L/RDH10/HOXA7/TWIST1/HOXC11/RUNX2/BMP4/SIX1/DYNC2I1/HOXD3/HOXD9/HOXD10/GSC/PDGFRA/TFAP2A/COL2A1/EIF4A3/SLC39A3/SLC39A1/OSR1/ZEB1/MMP16/ALX3/NODAL/MMP14/WDR19/WNT9B/FLVCR1/TGFBR2/NIPBL/…	94
BP	GO:0061326	renal tubule development	94/16952	94/18800	5.81949e-05	0.000527313	0.000342799	HOXA11/SOX8/PROM1/TFAP2B/PKD1/WWTR1/ACAT1/DLG1/PAX2/MEF2C/WNT11/SIX4/JAG1/SALL1/EYA1/CALB1/GLI3/GATA3/LZTS2/FGF8/VEGFA/FGF1/HES1/STAT1/WNT6/TCF21/PKD2/WNT1/BMP4/SOX9/PAX8/GZF1/BMP2/CITED1/WNK4/SIX1/LIF/SMO/HOXD11/LAMA5/WNT2B/NOTCH2/AHI1/AGT/MYC/YAP1/FGF2/LGR5/GREB1L/SMAD4/OSR1/ADAMTS16/KLHL3/GPC3/NOTCH1/WNT9B/WNT4/KIF26B/HEYL/SHH/TTC8/ILK/DCHS1/GREM1/CTNNB1/GDNF/NPNT/IRX1/IRX2/SIX2/MTSS1/BCL2/IRX…	94
BP	GO:1903312	negative regulation of mRNA metabolic process	94/16952	94/18800	5.81949e-05	0.000527313	0.000342799	CSDE1/PTBP1/SLC11A1/THRAP3/TRAF3IP2/YBX3/SFSWAP/U2AF2/YBX1/ELAVL1/PABPC1/PKP1/TRAF5/FUS/PCBP4/HNRNPC/DAZL/CIRBP/ZC3H14/E2F1/CELF4/FMR1/RNF40/LARP4B/C1QBP/APOBEC1/SRSF9/MAPK14/RBM24/TENT5A/TENT4A/SRSF7/SRSF4/TARDBP/TENT4B/HNRNPA2B1/SRSF6/RBM42/TRAF2/METTL16/ZFP36/CCNT1/DHX34/SYNCRIP/DHX9/CDK9/BARD1/HNRNPD/TOB1/VIP/RBMX/A1CF/TIRAP/SAP18/NOCT/NBAS/RBM46/BOLL/HNRNPU/SRSF12/LARP1/RNF20/DYRK1A/TENT5B/I…	94
BP	GO:0050671	positive regulation of lymphocyte proliferation	139/16952	141/18800	5.90796e-05	0.00053457	0.000347517	CD38/CD6/IGF1/CD74/FOXP3/PRKCQ/FGF10/NCK2/TFRC/MEF2C/PTPRC/CD209/EFNB1/DHPS/JAK2/IL12RB1/CD40/NFATC2/CD40LG/TNFSF13B/CORO1A/DNAJA3/PYCARD/CD276/RIPK2/IL7/IL27RA/RASAL3/EBI3/TYK2/JAK3/IL2/BST1/CD81/IL23A/IL12B/IL4/IL5/SELENOK/BCL6/CD86/HES1/HHLA2/IL1A/ZAP70/TACR1/IGFBP2/ZP4/SLAMF1/CD46/MPL/TNFSF4/GPAM/CD274/CD80/CCR2/SASH3/NCKAP1L/CDKN1A/IL1B/TNFSF9/CD70/TICAM1/EPO/LILRB2/EPHB2/VAV3/PTPN22/VTCN1/I…	139
BP	GO:0045471	response to ethanol	118/16952	119/18800	6.06518e-05	0.000547241	0.000355754	BAD/TBXA2R/FYN/BAK1/TBXAS1/CASP8/CLDN18/FGFR2/RHOA/MAOB/DRD4/POLB/SREBF1/ABCB11/ST6GAL1/ADCYAP1R1/SDF4/OPRK1/OXCT1/SLC23A2/SLC10A1/AVP/GLRA2/HAMP/GATA3/CSF3/RPS6KB1/USP46/IL2/CPT1A/CCND1/BIRC2/CBL/OPRM1/SOD2/OGG1/PSMD14/TACR1/RGS2/RGS4/CNR1/DNMT3A/PTK2B/ADCY7/CAT/ITPR2/DBH/GOT2/CDO1/CYP2E1/RARA/NR0B2/PRKAA1/HMGCS2/HTR1B/MYC/ACTR2/MSTN/CD27/IGF1R/NTRK3/SOD1/SLC6A3/S100A8/CRHBP/GLRA1/KCNMB1/GNRH1/A…	118
BP	GO:0051928	positive regulation of calcium ion transport	118/16952	119/18800	6.06518e-05	0.000547241	0.000355754	CALCR/CX3CL1/EHD3/BAK1/CASR/VMP1/SPHK2/ATP2C2/MYLK/CAMK2A/ATP2B1/SRI/ADCYAP1R1/P2RX5/BAX/P2RX7/SLC9A1/CAPN3/ABL1/TSPO/PDGFB/BDKRB1/NTSR1/CEMIP/JAK3/CAV1/CXCL12/P2RX1/CCL2/WFS1/STIM2/P2RX3/GRM6/PDGFRB/GCG/SUMO1/PKD2/RAMP3/PLP1/PLCG1/FFAR1/HSPA2/F2RL3/MCHR1/CRACR2A/RGN/LGALS3/APLNR/P2RX4/LACRT/TRPC6/TRPC3/CXCL9/PDPK1/ARRB2/STAC2/ATP1B1/XCL1/CASQ1/CALM2/STAC/TRPC1/SNCA/ANK2/NIPSNAP2/CASK/GSTO1/JPH2/…	118
BP	GO:0060491	regulation of cell projection assembly	192/16952	197/18800	6.14868e-05	0.000553688	0.000359945	ZMYND10/RALA/ARHGAP44/MARK4/CDKL5/TENM1/FUZ/ANLN/WAS/IFT88/SH3YL1/STAP1/STAU2/MAP4/MPHOSPH9/SDCCAG8/SYNE2/GDI2/ATG5/CROCC/NCKAP1/PFN2/CDC42/FSCN1/PLD1/RAP1GAP/CAPZB/VDAC3/DNM2/ATP8B1/GSK3B/CYLD/P2RX7/ICAM1/NRP1/PALM/KCTD17/CDKL1/PLEK2/PPP1R16B/FMR1/KLF5/CCP110/RP1/CAV1/COBL/WASL/TGFBR1/KANK1/TESK1/NEURL1/PFN1/ABI3/IFT20/CORO1C/TBC1D30/MAK/RIPOR2/SRF/DPYSL3/HRG/FXR1/ACTR3/CCDC88A/WRAP73/PLPPR5/ABI…	192
BP	GO:0045088	regulation of innate immune response	224/16952	231/18800	6.15402e-05	0.000553688	0.000359945	FGR/CFH/CREBBP/FYN/TYROBP/POLR3B/MATR3/BIRC3/NR1H3/GRN/CASP8/SPI1/IFI35/FAM3A/FCGR2B/PVR/TXK/PAK3/UBE2K/XRCC5/CEACAM1/HSP90AA1/FCN1/MAVS/OAS1/LAG3/IRAK3/MUL1/NLRC4/TYRO3/TREM2/HSP90AB1/TTLL12/EP300/COCH/HCK/SAMHD1/RIOK3/TLR8/XIAP/PQBP1/ACOD1/N4BP1/PYCARD/IKBKB/LILRB1/CACTIN/RPS19/CDC37/DHX58/CLNK/CRTAM/HPX/BIRC2/OAS3/PTPN6/IL12B/POLR3G/WNT5A/NFE2L2/TRIM62/SFPQ/CD160/TNFAIP3/ARG1/TRIM6/PSPC1/NMI/Z…	224
BP	GO:0009267	cellular response to starvation	157/16952	160/18800	6.37822e-05	0.000570798	0.000371068	AOC1/PDK4/LAMP2/VPS41/MYH13/RRAGD/FAS/GABARAPL2/CLEC16A/RIPOR1/HSPA5/EIF2AK2/ATG5/WIPI1/ASNS/SREBF1/NUAK1/USP33/PIK3C3/SESN1/RRAGB/SEH1L/GCN1/TNRC6A/COMT/SIRT1/SH3GLB1/MAPK1/DEPDC5/PICK1/XBP1/MTMR3/MAP1LC3A/SUV39H1/STK24/MAPK3/WDR59/NPRL3/SFRP1/PRKAG2/TBL2/MAPK8/HSPA8/ITFG2/TFEB/DAP/CPEB4/NPRL2/PRKAG3/ATF2/NFE2L2/ELAPOR1/RRAGC/SLC2A1/KPTN/FOXO3/DNAJC15/PCK1/CDKN1A/MAX/BECN1/ATG14/WDR24/ATF4/EIF2A…	157
BP	GO:0035966	response to topologically incorrect protein	157/16952	160/18800	6.37822e-05	0.000570798	0.000371068	RHBDD2/MBTPS2/UFL1/ERP44/BAK1/CUL3/HSPA5/JKAMP/HERPUD1/EIF2AK2/CREB3L3/TM7SF3/ABCA7/ATXN3/TRAM1/ERLEC1/UFD1/RNF126/NCK2/DERL2/DNAJC10/HSP90AA1/DNAJA1/TMED2/PPP1R15A/BAX/EDEM2/HDAC6/HSP90AB1/ERMP1/DERL3/XBP1/EP300/DNAJC3/UGGT2/STUB1/BFAR/UBE2W/FGF21/COMP/HSPB1/AGR2/TBL2/CREB3/CDK5RAP3/TMEM33/WFS1/HSPA8/DNAJC4/CCND1/PACRG/HSPA9/FAF2/THBS4/STC2/AUP1/HSPE1/NFE2L2/EDEM3/FBXO6/MFN2/CTH/ATF6/HSPH1/SERP1…	157
BP	GO:0002275	myeloid cell activation involved in immune response	93/16952	93/18800	6.45739e-05	0.000570798	0.000371068	FGR/BTK/TYROBP/GRN/GAB2/C12orf4/SPHK2/SBNO2/KARS1/CD84/SPI1/IFI35/STXBP2/IL4R/LAT2/SNAP23/UNC13D/TREM2/PLA2G3/HMOX1/CHGA/GATA1/FOXF1/PYCARD/STX4/PIK3CG/PTGDS/CLNK/CBL/IFNG/PTPN6/IL4/SNX4/STXBP3/SLAMF1/VAMP8/NR4A3/CCR2/IL13RA2/NMI/VAMP7/ADGRE2/TICAM1/RAC2/LBP/PRAM1/DOCK2/HAVCR2/DYSF/BLK/STXBP1/ANXA3/PDPK1/CPLX2/FER/ENPP3/RABGEF1/KIT/FCER1G/ITGB2/DNASE1L3/F2RL1/SYK/CD300A/PTGDR/CX3CR1/SCNN1B/LGALS9…	93
BP	GO:0002793	positive regulation of peptide secretion	93/16952	93/18800	6.45739e-05	0.000570798	0.000371068	CFTR/BAD/CD38/BAIAP3/GIPR/HFE/NR1H4/ISL1/CASR/NNAT/TM7SF3/ACSL4/SCT/SRI/AACS/OXCT1/JAK2/HIF1A/PCK2/STX4/GHRHR/TFR2/GCK/PPP3CB/OSBP/PSMD9/PPARD/GPLD1/GCG/GHRH/GPR68/TNFSF11/SERP1/PFKFB2/SOX4/FFAR1/TRPM4/ANO1/NR0B2/GRP/GLUL/BLK/LRRC8A/RBP4/PDX1/ADCYAP1/TRPM2/CAPN10/MPC2/S100A8/ILDR1/CRH/GLUD1/TCF7L2/DRD2/PFKM/ADCY8/MCU/GHRL/GIP/VSNL1/ADORA1/NKX6-1/UCN/AIMP1/SPINK1/SLC30A8/GPER1/RAB8B/NLGN2/MYRIP/KI…	93
BP	GO:0030516	regulation of axon extension	93/16952	93/18800	6.45739e-05	0.000570798	0.000371068	SEMA3F/CDKL3/PAFAH1B1/CDKL5/SEMA3G/SEMA3B/RUFY3/RTN4R/NTN1/DIP2B/TRPC5/MAP3K13/SEMA3A/SEMA3C/MAP2/DNM2/RAB21/SEMA5B/GSK3B/CTTN/MT3/ARHGAP4/NRCAM/SEMA6A/DPYSL2/SEMA4G/ABL1/NRP1/ADNP/RAB11A/PTPRS/MEGF8/MAG/LIMK1/CXCL12/WNT3/EIF4G2/SRF/VEGFA/SEMA5A/DBN1/WNT5A/TTL/RTN4/FN1/TNR/MACF1/RNF6/APOE/OLFM1/PLXNA3/MAP1B/SEMA4F/DBNL/KIAA0319/SEMA6D/SEMA7A/BARHL2/SEMA6C/GOLGA4/POU4F2/SEMA3D/WNT3A/ZFYVE27/DRAXIN…	93
BP	GO:0032273	positive regulation of protein polymerization	93/16952	93/18800	6.45739e-05	0.000570798	0.000371068	BAIAP2L1/CCL26/TENM1/NCKAP1/RHOA/NAV3/PFN2/NCK2/CLASP1/DLG1/CARMIL1/HSP90AA1/CTTN/NIN/HCK/MAPRE1/PYCARD/MET/CCL24/GIT1/CSF3/PFN1/SLAIN2/CRACD/AMBRA1/CDKN1B/PTK2B/NCKAP1L/VASP/CCR7/AKAP9/CDC42EP1/BAIAP2L2/SNX9/CLIP1/MAP1B/PSRC1/RAC1/BIN1/CDK5RAP2/CCL21/FCHSD2/NUMA1/ARL3/SLAIN1/ANKRD53/TTBK1/PAK1/RPS3/CDC42EP2/FER/BAG4/NCK1/PINK1/TPPP3/CARMIL2/NPHS1/ALOX15/CDC42EP3/LMOD1/ARPC2/RICTOR/ARF6/CDC42EP5/…	93
BP	GO:0034109	homotypic cell-cell adhesion	93/16952	93/18800	6.45739e-05	0.000570798	0.000371068	CD99/CD9/PLAUR/VCL/DSG2/PIK3CB/PKP2/PTPRU/TSPAN32/PRKCQ/CDHR2/ACTB/CEACAM1/GNAS/GP6/TYRO3/DSP/JAK2/CDHR5/MYH9/CTSG/MYL9/MYL12A/GATA1/CEACAM5/COMP/PIK3CG/HSPB1/ALOX12/SH2B3/PTPN6/FN1/PLEK/STXBP3/MPL/TJP2/TNFSF11/XG/EMILIN2/IL6ST/DSC2/PDGFRA/SERPINE2/IL6/BLK/STXBP1/TLN1/RDX/MMRN1/ADAMTS18/CELA2A/MEGF10/FERMT3/SLC7A11/ANK3/UBASH3B/PRKCA/WNT3A/CXADR/MEGF11/F11R/DMTN/CSRP1/PLPP3/JAK1/PDPN/PRKCD/METAP1…	93
BP	GO:0034502	protein localization to chromosome	93/16952	93/18800	6.45739e-05	0.000570798	0.000371068	JARID2/IFFO1/CENPQ/SPDL1/PARP3/SPO11/WAPL/SPI1/XRCC5/NDC80/ATRX/ZW10/ESR1/TINF2/MSH2/MACROH2A2/CTCF/ACD/PIH1D1/EZH2/TNKS2/MCM9/TTK/IK/MACROH2A1/CENPA/CCT4/RPA2/SLF2/TCP1/MCM8/POT1/MAU2/GNL3L/DKC1/RPA1/TERF2/SLF1/PPHLN1/CCT7/KNL1/NABP2/BRCA2/RB1/WRAP53/BOD1/CDCA5/CCT6A/HDAC8/CHMP7/TERF1/CCT5/ZNF827/XRCC4/BUB3/CCT8/MRNIP/LRWD1/LEMD2/CCT3/GNL3/TASOR/NIPBL/TERT/RAD21/SPIDR/VCP/CCT2/TPP1/TERF2IP/PLK1/…	93
BP	GO:0060993	kidney morphogenesis	93/16952	93/18800	6.45739e-05	0.000570798	0.000371068	HOXA11/SOX8/PKD1/WWTR1/FGF10/DLG1/PAX2/ZMPSTE24/WNT11/SIX4/BMP7/SALL1/EYA1/CALB1/GLI3/GATA3/LZTS2/FGF8/VEGFA/FGF1/PDGFRB/NPHP3/HES1/STAT1/WNT6/TCF21/PKD2/SOX4/WNT1/BMP4/SOX9/PAX8/GZF1/BMP2/CITED1/WNK4/SIX1/LIF/SMO/HOXD11/FOXJ1/LAMA5/WNT2B/AHI1/AGT/MYC/FGF2/FRAS1/GCNT3/GREB1L/SMAD4/OSR1/ADAMTS16/KLHL3/GPC3/WNT9B/WNT4/KIF26B/SHH/ILK/DCHS1/GREM1/CTNNB1/GDNF/NPNT/IRX1/IRX2/SIX2/ASXL1/BCL2/BASP1/GCNT4…	93
BP	GO:0098773	skin epidermis development	93/16952	93/18800	6.45739e-05	0.000570798	0.000371068	FUZ/NSUN2/ALX4/CDH3/NGFR/FGFR2/GAL/PLA2G10/FGF10/TP63/GLI2/ZMPSTE24/TGFB2/TRPC4AP/FERMT1/TRADD/FZD3/DKK4/ERCC2/PIAS4/LHX2/DKK1/FOXN1/WNT5A/IGFBP5/SOS1/HDAC1/MSX2/GORAB/INHBA/HOXC13/SNAI1/SOX21/SOX9/TGM3/TNFRSF19/KRT17/SMO/LAMA5/AP3B1/SPINK5/FST/LRP4/ACVR1B/WNT10A/EDAR/NUMA1/LGR5/KRT71/FGF7/GATA6/SMAD4/EGFR/NOM1/NSDHL/NOTCH1/SAV1/APCDD1/CD109/EDA/KRT84/MYSM1/TMEM79/INTU/FOXQ1/SHH/FZD6/ATP7A/DNASE1…	93
BP	GO:0007272	ensheathment of neurons	138/16952	140/18800	6.46964e-05	0.000570798	0.000371068	TMEM98/CD9/CLDN11/CNTN1/HGF/RNF10/TYMP/TNFRSF1B/MYOC/TG/XK/HEXB/GALC/GPC1/BCAS1/SIRT2/DLG1/CST7/ACER3/EPB41L3/MTMR2/ATRN/SOX10/SLC8A3/DICER1/ABCD1/PLLP/FA2H/ACSBG1/NDRG1/ARHGEF10/ERCC2/AKT2/PRX/MAG/PTN/PTPRZ1/ABCA2/ASPA/CNTNAP1/PMP22/CTSC/ZPR1/PPARD/FIG4/ADGRG6/QKI/PIKFYVE/EIF2B4/SLC25A12/GNPAT/KIF14/B4GALT6/EIF2B2/CLU/CXCR4/FAM126A/EGR2/PLP1/MYRF/GAL3ST1/KLK8/NSUN5/RARA/ITGB4/WASF3/SBF2/TSPAN2/L…	138
BP	GO:0008366	axon ensheathment	138/16952	140/18800	6.46964e-05	0.000570798	0.000371068	TMEM98/CD9/CLDN11/CNTN1/HGF/RNF10/TYMP/TNFRSF1B/MYOC/TG/XK/HEXB/GALC/GPC1/BCAS1/SIRT2/DLG1/CST7/ACER3/EPB41L3/MTMR2/ATRN/SOX10/SLC8A3/DICER1/ABCD1/PLLP/FA2H/ACSBG1/NDRG1/ARHGEF10/ERCC2/AKT2/PRX/MAG/PTN/PTPRZ1/ABCA2/ASPA/CNTNAP1/PMP22/CTSC/ZPR1/PPARD/FIG4/ADGRG6/QKI/PIKFYVE/EIF2B4/SLC25A12/GNPAT/KIF14/B4GALT6/EIF2B2/CLU/CXCR4/FAM126A/EGR2/PLP1/MYRF/GAL3ST1/KLK8/NSUN5/RARA/ITGB4/WASF3/SBF2/TSPAN2/L…	138
BP	GO:0034341	response to interferon-gamma	138/16952	140/18800	6.46964e-05	0.000570798	0.000371068	CX3CL1/CCL26/NOS2/NUB1/WAS/SLC11A1/CD74/NR1H3/VIM/VAMP3/SP100/CDC42/TXK/EDN1/HSP90AB1/JAK2/IL12RB1/CD40/HCK/ACOD1/CCL22/CCL17/MEFV/STX4/CDC37/CCL24/RPS6KB1/CCL7/CCL2/CCL8/CCL1/HPX/CYP27B1/IFNG/GAPDH/IL12B/WNT5A/CCL20/ACTR3/STAT1/KYNU/STXBP3/CD58/GBP3/GBP1/FASLG/ARG1/NMI/IRF1/MED1/CITED1/BST2/ASS1/SHFL/CCL25/NR1H2/GCH1/TRIM21/PPARG/SYNCRIP/FLNB/CALCOCO2/EPRS1/STXBP1/TLR4/MYC/CCL21/TLR2/CASP1/ACTR2…	138
BP	GO:1903322	positive regulation of protein modification by small protein conjugation or removal	138/16952	140/18800	6.46964e-05	0.000570798	0.000371068	KDM1A/MYCBP2/CRY1/SPRTN/BRCA1/BIRC3/PIAS1/CUL3/PHF23/DCUN1D1/HSPA5/MAGEC2/MAPK9/HDAC4/UBE2D1/CHFR/SART3/TOLLIP/CDC14B/HUWE1/FKBP1A/MUL1/RASD2/RBX1/BIRC7/TRIB3/SMAD7/PSMD10/XIAP/NDFIP2/AXIN1/STUB1/RNF40/RIPK2/PIAS4/FZR1/NOP53/GSK3A/CAV1/AIMP2/UBE2S/SEPTIN4/CDK5RAP3/DCUN1D4/WFS1/FBXW7/BIRC2/ARRDC3/SKP1/UBE3A/CBLB/WDR48/CDC20/MASTL/RWDD3/NMI/UBA2/PIN1/TICAM1/NDFIP1/PIAS3/HSPBP1/PTPN22/UBQLN1/MARCHF7…	138
BP	GO:0002683	negative regulation of immune system process	405/16952	425/18800	6.59089e-05	0.000580691	0.0003775	FGR/MAD1L1/TMEM176A/CX3CL1/PGLYRP1/BTK/HFE/FYN/TYROBP/CD22/LTF/CD74/RUNX3/NR1H3/HMGB3/GRN/STAP1/PARP3/KITLG/FOXP3/PHPT1/RC3H2/TSPAN32/CD84/SPI1/CLDN18/CBFB/ADGRF5/GAL/FSTL3/FAM3A/FCGR2B/TBX21/DLG1/MKRN2/PAG1/IL4R/GPR137B/CST7/ITCH/THOC1/CEACAM1/ARG2/PTPRC/PIBF1/CD59/OAS1/LAG3/IRAK3/MUL1/CD200/TYRO3/EZR/TGFB2/TREM2/DDT/FBXO7/RHBDD3/HMOX1/TTLL12/CTSG/RIN3/SLA2/HCK/SAMHD1/BPI/SMAD7/ACOD1/FOXF1/SFRP1…	405
BP	GO:0050792	regulation of viral process	156/16952	159/18800	6.9542e-05	0.000611854	0.000397758	CD4/LTF/CD74/KPNA6/RSF1/EIF2AK2/ATG5/PKN2/PABPC1/TSG101/HACD3/RAB7A/TOP2B/FKBP6/LAMP3/MID2/PPIE/FCN1/MAVS/OAS1/CD209/TYRO3/SRPK1/LGALS1/APOBEC3H/FMR1/N4BP1/ZC3HAV1/TRIM14/OAS3/OAS2/AICDA/SNX3/TRIM38/IFIH1/STAT1/TRIM62/NR5A2/PROX1/TRIM32/TRIM25/TRIM6/CXCR4/SLPI/VAPB/ZNFX1/STAU1/TBC1D20/ZFP36/APOBEC3A/APOBEC3F/ILF3/NECTIN2/BST2/TRIM28/SHFL/TOP2A/TRIM21/TRIM5/TRIM22/INPP5K/VPS4A/APCS/MORC2/RSAD2/OAS…	156
BP	GO:0009582	detection of abiotic stimulus	137/16952	139/18800	7.08404e-05	0.000620706	0.000403513	TAC1/PKD1/FYN/PLEKHB1/GUCA1A/KCNQ1/OPN3/NPFFR2/COL11A1/NGFR/CNGB1/NOX3/PKD2L2/LXN/SEMA5B/TRPM3/GNA11/WHRN/PDE6C/NTSR1/GUCY2F/CACNA1F/OPN1LW/RS1/HTR2A/PIEZO1/RP1/TRPA1/HPN/CXCL12/PKD2L1/ASIC2/RCVRN/UNC119/CALCA/PITPNM1/KCNA1/TIMELESS/TULP1/PRPH2/GRM6/GRK7/GNAT1/REEP6/TACR1/PDC/RPE65/ELOVL4/PKD2/CXCR4/OPN4/PHF24/OPN5/GRK4/MKKS/MMP24/CEP250/GNGT1/OPN1SW/CSRP3/AIPL1/CHRNA10/SAG/PRDM12/PKDREJ/ANO1/GUC…	137
BP	GO:0030833	regulation of actin filament polymerization	137/16952	139/18800	7.08404e-05	0.000620706	0.000403513	BAIAP2L1/CCL26/SCIN/TENM1/TMSB10/CAPG/ELN/CYFIP2/NCKAP1/ARFGEF1/RHOA/PFN2/SPTB/GBA2/NCK2/ADD2/DLG1/PAK3/CAPZB/CARMIL1/SSH1/CTTN/ADD1/ARHGAP28/PLEKHG2/TRIOBP/HCK/CORO1A/COTL1/PYCARD/MTPN/CCL24/KANK1/CSF3/PFN1/CRACD/ARPC3/DBN1/SPTBN1/CAPZA1/ABITRAM/PTK2B/NCKAP1L/ARHGAP40/VASP/MKKS/CCR7/VIL1/CDC42EP1/BAIAP2L2/TMOD2/SNX9/ARPC1B/HIP1R/LATS1/KANK4/FHOD3/AVIL/VILL/DBNL/BIN1/TMOD1/ARPC5L/CCL21/FCHSD2/RDX…	137
BP	GO:0098876	vesicle-mediated transport to the plasma membrane	137/16952	139/18800	7.08404e-05	0.000620706	0.000403513	VPS50/ARHGAP44/EHD3/ATP2C1/OSBPL5/EHD2/RABEP1/EIPR1/GOPC/VAMP3/ATP9A/GRIPAP1/VPS35/EXOC5/ATP6AP1/NSF/RAB7A/PTPN23/ACTN2/DNM2/RAB10/EPS15/RAB11FIP3/EXOC1/CMTM6/STX1B/PLA2G3/GGA1/MICALL1/ARFRP1/CCDC22/NDRG4/GGA2/VPS35L/CSK/RAB11A/EHD4/ZDHHC2/ANKRD27/SLC1A1/RAB34/EHD1/KRT18/VPS29/RAB35/BVES/SNX3/EXOC2/GOLPH3/ACAP2/SNX4/SNX17/SPTBN1/EXOC8/BLZF1/RAB14/DENND1A/LYPLA1/VPS26A/OPTN/ACSL3/ARFGEF2/RAB17/BBS…	137
BP	GO:0007044	cell-substrate junction assembly	92/16952	92/18800	7.16518e-05	0.000623527	0.000405347	POLDIP2/MYOC/VCL/EPHA3/GPM6B/ARHGAP6/LIMCH1/SLK/COL17A1/RHOA/ROCK1/TESK2/MAP4K4/ACTN1/FERMT2/CLASP1/CAMSAP3/ACTN2/COL16A1/CTTN/TRIP6/SLC9A1/ITGA6/SORBS1/ABL1/NRP1/PPM1F/ARHGEF7/CORO2B/SFRP1/DUSP3/CORO1C/DUSP22/VEGFA/HRG/EPB41L5/FN1/ITGB1BP1/TEK/PTK2B/SDC4/MACF1/KDR/AJUBA/ITGB4/PTPRA/ROCK2/LAMC1/THSD1/RAC1/TLN1/THBS1/ACVRL1/BCAS3/PIP5K1A/WDPCP/PHLDB2/PTPRJ/TAOK2/DST/PTPRK/THY1/WHAMM/MMP14/DMTN/ITG…	92
BP	GO:0009953	dorsal/ventral pattern formation	92/16952	92/18800	7.16518e-05	0.000623527	0.000405347	HOXA11/PAX6/MKS1/TLL1/DMRT3/PRKACA/GLI2/WNT8B/TULP3/EDN1/PSEN1/CHRD/TLL2/IFT52/AXIN1/SFRP1/FKBP8/HOXA2/GLI3/LHX2/LHX3/BMPR1A/FGF8/FBXL15/SUFU/WNT3/DBX1/GLI1/RFX4/MDFI/ACVR1/VAX2/GORAB/TTC21B/BMP4/NKX2-2/OVOL2/SMO/HOXD11/DLL4/FOXA1/GSC/LRP4/LMX1B/SMAD6/IFT172/SIX3/BMPR1B/ASCL1/FOXN4/ACVRL1/PRKACB/GPR161/TBC1D32/CER1/DISP1/WNT3A/WNT7A/CDK20/WDR19/NBL1/EN1/INTU/HHIP/TBX20/SP8/SHH/GREM1/CTNNB1/BMP1/A…	92
BP	GO:0022404	molting cycle process	92/16952	92/18800	7.16518e-05	0.000623527	0.000405347	FARP2/FUZ/NSUN2/ALX4/CDH3/NGFR/FGFR2/GAL/PLA2G10/FGF10/TP63/GLI2/ZMPSTE24/TGFB2/TRPC4AP/FERMT1/TRADD/FZD3/DKK4/ERCC2/PIAS4/LHX2/DKK1/FOXN1/WNT5A/IGFBP5/SOS1/HDAC1/MSX2/GORAB/INHBA/HOXC13/SNAI1/SOX21/SOX9/TGM3/TNFRSF19/KRT17/SMO/LAMA5/SPINK5/FST/LRP4/ACVR1B/WNT10A/EDAR/NUMA1/LGR5/KRT71/FGF7/SMAD4/LRIG1/EGFR/NOM1/NSDHL/NOTCH1/SAV1/APCDD1/CD109/EDA/KRT84/MYSM1/TMEM79/INTU/FOXQ1/SHH/FZD6/ATP7A/DNASE1…	92
BP	GO:0022405	hair cycle process	92/16952	92/18800	7.16518e-05	0.000623527	0.000405347	FARP2/FUZ/NSUN2/ALX4/CDH3/NGFR/FGFR2/GAL/PLA2G10/FGF10/TP63/GLI2/ZMPSTE24/TGFB2/TRPC4AP/FERMT1/TRADD/FZD3/DKK4/ERCC2/PIAS4/LHX2/DKK1/FOXN1/WNT5A/IGFBP5/SOS1/HDAC1/MSX2/GORAB/INHBA/HOXC13/SNAI1/SOX21/SOX9/TGM3/TNFRSF19/KRT17/SMO/LAMA5/SPINK5/FST/LRP4/ACVR1B/WNT10A/EDAR/NUMA1/LGR5/KRT71/FGF7/SMAD4/LRIG1/EGFR/NOM1/NSDHL/NOTCH1/SAV1/APCDD1/CD109/EDA/KRT84/MYSM1/TMEM79/INTU/FOXQ1/SHH/FZD6/ATP7A/DNASE1…	92
BP	GO:0051952	regulation of amine transport	92/16952	92/18800	7.16518e-05	0.000623527	0.000405347	SYT7/ATP1A2/SYT13/DTNBP1/SLC12A2/SYT1/DRD4/TACR2/FGF20/CHRNA3/PSEN1/OPRK1/P2RX7/CHGA/HRH3/NTSR1/AVP/CHRNA4/OXT/HTR2A/SYT17/RAB3A/STX1A/CXCL12/SYT10/RAB3GAP1/RGS2/KMO/RGS4/CNR1/GHSR/ADORA2A/SYT5/ACE2/PER2/SYT11/SYT4/SYT6/HTR1B/AGT/TOR1A/STXBP1/SYT2/ARL6IP5/SNCA/VIP/CLTRN/CHRNA6/CRH/SYT8/SLC43A1/DRD2/ITGB1/ADRA2A/DRD3/SLC6A1/KCNB1/PINK1/SV2A/CHRNB2/ADORA1/GRM2/NPY5R/CARTPT/AVPR1A/SLC43A2/GDNF/RAB3B…	92
BP	GO:0120032	regulation of plasma membrane bounded cell projection assembly	190/16952	195/18800	7.21499e-05	0.000627006	0.000407608	ZMYND10/RALA/ARHGAP44/MARK4/CDKL5/TENM1/FUZ/ANLN/WAS/IFT88/SH3YL1/STAP1/STAU2/MAP4/MPHOSPH9/SDCCAG8/SYNE2/GDI2/ATG5/CROCC/NCKAP1/PFN2/CDC42/FSCN1/PLD1/RAP1GAP/CAPZB/VDAC3/DNM2/ATP8B1/GSK3B/CYLD/P2RX7/ICAM1/NRP1/PALM/KCTD17/CDKL1/PLEK2/PPP1R16B/FMR1/KLF5/CCP110/RP1/CAV1/COBL/WASL/TGFBR1/KANK1/TESK1/NEURL1/PFN1/ABI3/IFT20/CORO1C/TBC1D30/MAK/RIPOR2/SRF/DPYSL3/HRG/FXR1/ACTR3/CCDC88A/WRAP73/PLPPR5/ABI…	190
BP	GO:0035725	sodium ion transmembrane transport	173/16952	177/18800	7.33266e-05	0.000634622	0.000412559	HECW1/CACNA1G/SCN4A/SLC6A13/SLC6A7/ATP1A2/SLC4A7/NEDD4L/SLC4A8/KCNQ1/ATP2B4/WNK1/SLC6A16/SLC12A2/SLC9A7/SLC9A3/DRD4/ATP1B3/NEDD4/PTPN3/SLC12A3/TRPM5/SLC6A15/ASIC4/SLC24A1/SLC12A1/ATP12A/DLG1/DNM2/SLC4A4/SLC4A11/TESC/SLC8B1/NOS1/FXYD5/FXYD3/SLC9A1/HCN2/SLC5A1/CACNA1I/SLC8A3/SNTA1/NALCN/FGF14/SLC6A2/SLC17A7/ATP1A3/ATP4A/SCN1B/PKD2L1/SLC6A4/ASIC2/RANGRF/SLC9A3R1/ASIC1/SLC6A12/SCNN1A/SLC17A2/SLC4A9/F…	173
BP	GO:0006720	isoprenoid metabolic process	116/16952	117/18800	7.35245e-05	0.000634622	0.000412559	DPM1/CYP26B1/PNPLA4/RETSAT/DGAT2/IDI1/RDH11/ALDH3A2/CYP2W1/DHRS9/LIPE/FDFT1/RDH8/LRP2/AKR1B1/CYP26A1/CYP2D6/DHRS7/CYP3A5/RARRES2/PHYH/CYP2C18/MVK/PPARD/HMGCS1/HMGCR/RBP2/RBP1/HTRA2/PECR/RPE65/DHDDS/TTR/ALDH8A1/NPC2/RDH10/SCPEP1/LRAT/LRP1/SRD5A3/ALDH1A2/CYP2E1/HMGCS2/RDH5/BCO1/DPM2/CYP1B1/CYP2C9/CYP2C8/RBP4/RDH16/RDH12/CYP1A1/CYP1A2/RLBP1/CRABP2/CYP4V2/SRD5A1/AWAT2/IDI2/PDSS1/GGPS1/NUS1/LRP8/DHRS4…	116
BP	GO:0031123	RNA 3'-end processing	116/16952	117/18800	7.35245e-05	0.000634622	0.000412559	PAF1/ELAC2/ZC3H3/PABPC1/CPSF1/HSD17B10/TRNT1/EXOSC7/SNRPA/EXOSC5/TUT7/YTHDC1/PAPOLA/ZC3H14/CSTF1/RPRD1B/CSTF2/INTS6/USB1/RNF40/ERI1/FBL/PTCD1/EXOSC3/CPEB3/MTPAP/INTS2/CPSF6/TENT4A/NCBP2/PAPOLG/ERI3/CPSF3/EXOSC8/TENT4B/EXOSC9/SYMPK/CCNT1/EXOSC2/DKC1/LIN28A/GRSF1/TOE1/CDC73/TUT4/WDR33/CDK9/NCBP1/PNPT1/BARD1/SSB/INTS14/INTS12/PARN/RPRD1A/ELAC1/APP/ZNF473/INTS7/POLR2D/FIP1L1/TUT1/CPSF7/RNF20/LSM11/SU…	116
BP	GO:0032411	positive regulation of transporter activity	116/16952	117/18800	7.35245e-05	0.000634622	0.000412559	CFTR/PON1/ABCC8/CACNG3/EHD3/NR1H3/WNK1/VMP1/GAL/DRD4/ATP1B3/CACNG4/ACTN2/EDN1/DNM2/ABCB1/TESC/SLC9A1/TREM2/SGK2/NTSR1/ANTKMT/CCL2/STIM2/KCNA1/IFNG/SUMO1/PARK7/KMT2A/SGK1/PKD2/KCNIP2/CCR2/WNK4/HSPA2/SYNGR3/AKAP9/KCNC1/ATP1B2/CRACR2A/ACTN4/RGN/EPHB2/TRPC6/FXYD2/COX17/STAC2/ATP1B1/CASQ1/CALM2/STAC/ANK2/NIPSNAP2/GSTO1/JPH2/ATPSCKMT/ANK3/AKAP6/EDNRA/CNKSR3/CACNA2D1/RNF207/PINK1/IFNGR2/KCNE2/CALM3/LRRC…	116
BP	GO:0042752	regulation of circadian rhythm	116/16952	117/18800	7.35245e-05	0.000634622	0.000412559	FBXL3/CRY1/NR1H3/ARNTL2/USP2/ADRB1/PER3/MAPK9/THRAP3/OPN3/RORA/DRD4/FBXW11/PHLPP1/GSK3B/GNA11/SRRD/HNF4A/SUV39H1/CRTC1/GHRHR/EZH2/PTGDS/MAPK8/MAPK10/FBXW7/PPARGC1A/TIMELESS/UBE3A/ID2/SFPQ/PROX1/GHRH/TARDBP/PSPC1/CRY2/OPN4/USP9X/OPN5/OPRL1/NR1D1/PRKCG/FBXL12/ADORA2A/TOP2A/PPARG/PER2/PRKAA1/PDE6B/ARNTL/BHLHE40/ROCK2/MTNR1B/CLOCK/FBXL8/NKX2-1/HCRTR2/HNRNPD/PML/ZFHX3/TP53/CSNK1D/SIK1/RORC/FBXL17/NONO…	116
BP	GO:0007292	female gamete generation	155/16952	158/18800	7.58134e-05	0.00065261	0.000424253	YBX2/ERCC1/IGF1/NCAPH2/YTHDC2/HEXB/SPO11/MSH4/DDX20/ASPM/ZFY/SIRT2/RPS6KA2/TRIP13/PTGS2/MLH1/IL4R/EDN1/NDC80/AFP/PGR/TUT7/YTHDC1/MMP2/AURKA/TDRD1/SIRT1/DMC1/REC8/CDC25B/PLAT/CGB3/AMH/AURKC/PPP2R1A/PTN/NOBOX/ZMIZ1/RAD51C/PANX1/MDK/MCM9/FBXO5/TTK/SOS1/WDR77/RGS2/FOXO3/MLH3/MASTL/SOHLH2/PTK2B/NCAPH/INHBA/MMP19/TNFAIP6/USP9X/EREG/HROB/MCM8/BMP15/TOP2A/FSHB/H3-3B/SPIRE1/TUT4/MYC/DMRT1/RPS6/PAQR5/BCL2L…	155
BP	GO:0070665	positive regulation of leukocyte proliferation	155/16952	158/18800	7.58134e-05	0.00065261	0.000424253	CD38/CD6/IGF1/CD74/KITLG/FOXP3/PRKCQ/FGF10/NCK2/TFRC/ST6GAL1/MEF2C/PTPRC/CD209/EFNB1/IL5RA/DHPS/JAK2/IL12RB1/MAPK1/CSF2RB/CD40/NFATC2/CD40LG/TNFSF13B/CORO1A/MAPK3/DNAJA3/PYCARD/CD276/RIPK2/IL7/IL27RA/RASAL3/EBI3/TYK2/JAK3/IL2/BST1/CD81/IL23A/IL12B/IL4/IL5/SELENOK/BCL6/CD86/HES1/HHLA2/IL1A/ZAP70/TACR1/IGFBP2/ZP4/SLAMF1/CD46/MPL/TNFSF4/GPAM/CD274/CD80/CCR2/SASH3/NCKAP1L/CDKN1A/IL1B/TNFSF9/CD70/TICA…	155
BP	GO:0002705	positive regulation of leukocyte mediated immunity	136/16952	138/18800	7.75604e-05	0.000665849	0.00043286	NOS2/BTK/TYROBP/STAP1/FOXP3/SPI1/TP53BP1/PRKCZ/TFRC/PVR/TBX21/MLH1/DDX1/STX7/RIF1/PTPRC/MAVS/P2RX7/LAG3/MSH2/TREM2/IL12RB1/CD40/STX4/FCER2/TGFB1/DDX58/EXOSC3/GATA3/IL2/CLNK/NSD2/CRTAM/KMT5B/HPX/CD81/IL23A/IL12B/IL4/IL1R1/IL18R1/MAD2L2/SLAMF1/CD160/TNFSF4/ARG1/SASH3/SHLD2/IL1B/C3/ZBTB1/TRAF2/TICAM1/NECTIN2/KMT5C/RSAD2/KLRD1/MAP3K7/IL6/IL21/VAV1/XCL1/HSPD1/FBXO38/CD226/IL18/MR1/CYRIB/PAXIP1/KIT/CD1…	136
BP	GO:0042552	myelination	136/16952	138/18800	7.75604e-05	0.000665849	0.00043286	TMEM98/CD9/CNTN1/HGF/RNF10/TYMP/TNFRSF1B/MYOC/TG/XK/HEXB/GALC/GPC1/BCAS1/SIRT2/DLG1/CST7/ACER3/EPB41L3/MTMR2/ATRN/SOX10/SLC8A3/DICER1/ABCD1/PLLP/FA2H/ACSBG1/NDRG1/ARHGEF10/ERCC2/AKT2/PRX/MAG/PTN/PTPRZ1/ABCA2/ASPA/CNTNAP1/PMP22/CTSC/ZPR1/FIG4/ADGRG6/QKI/PIKFYVE/EIF2B4/SLC25A12/GNPAT/KIF14/B4GALT6/EIF2B2/CLU/CXCR4/FAM126A/EGR2/PLP1/MYRF/GAL3ST1/KLK8/NSUN5/RARA/ITGB4/WASF3/SBF2/TSPAN2/LPIN1/SCN2A/TL…	136
BP	GO:0090305	nucleic acid phosphodiester bond hydrolysis	236/16952	244/18800	7.86183e-05	0.000674022	0.000438173	LAS1L/REXO5/ELAC2/ERCC1/ANGEL1/MRE11/RNASET2/ASTE1/EDC4/PNKP/TDP1/SPO11/POLD1/NTHL1/POLR1H/SMG6/POLB/CPSF1/EXOSC7/REXO2/EXOSC5/N4BP2/REXO1/DDX1/EXD2/DIS3/NOP14/XRN2/KHNYN/ALKBH1/DICER1/APEX1/PRORP/SAMHD1/RBBP8/CSTF2/ZC3H12B/N4BP1/USB1/POP1/ERI1/ERCC2/RNASEH2A/POP4/PLD3/POLR2I/EXOSC3/NEIL3/DCPS/ENDOU/CNOT2/CPSF6/TDP2/NUDT12/CNOT6/DROSHA/RAD1/RAD50/OGG1/XRN1/NCBP2/TSNAX/ERI3/PPP1R8/DCLRE1B/CPSF3/RC…	236
BP	GO:0032465	regulation of cytokinesis	91/16952	91/18800	7.95049e-05	0.000676164	0.000439565	KLHL13/POLDIP2/SPAST/CUL3/PKN2/RHOA/CDC42/ZFYVE26/PIK3C3/CDC14A/CDC14B/AURKA/RAB11FIP3/CDC6/SH3GLB1/CDC25B/KIF3B/OPN1LW/CCP110/RAB11A/CSPP1/AURKC/FSD1/GIT1/KIF20A/ECT2/BIRC6/KIF14/TEX14/CIT/GIPC1/BECN1/PIN1/E2F8/RAB11FIP4/VPS4A/KIF13A/KIF23/KIF20B/BRCA2/IGF1R/BBS4/PLK4/CALM2/ANKRD53/PKP4/PLK2/CETN2/DRD2/DRD3/AHCTF1/FLCN/CALM3/CXCR5/RACGAP1/SSTR5/KLHL21/MAP9/CHMP4C/ENTR1/E2F7/ZFYVE19/OPN1MW2/CENPV…	91
BP	GO:0060021	roof of mouth development	91/16952	91/18800	7.95049e-05	0.000676164	0.000439565	DLX6/MMP25/SNAI2/ALX4/WNT8A/TGFBR3/DLG1/WNT11/TGFB2/NPRL3/ITGB8/DLX5/MEOX2/GLI3/TGFBR1/PLEKHA1/BMPR1A/PAK1IP1/WNT5A/ACVR2B/ITGB6/LOXL3/SOS1/SUMO1/PRRX1/IRF6/TCF21/SATB2/TGFB3/TBX2/INHBA/TWIST1/SNAI1/INSIG2/WFIKKN1/EPHB2/PDGFRA/TBX3/GDF11/ANP32B/TFAP2A/FOXF2/LRRC32/IFT172/BBS7/FRAS1/LEF1/COL2A1/SMAD4/OSR1/WDPCP/CSRNP1/TBC1D32/VAX1/ARID5B/WNT3A/WNT7A/CDK20/FZD1/SKI/WNT9B/DHRS3/PKDCC/MSX1/PYGO2/TGFB…	91
BP	GO:0060606	tube closure	91/16952	91/18800	7.95049e-05	0.000676164	0.000439565	DVL2/RALA/FUZ/MKS1/CC2D2A/FGF10/PRKACA/TEAD2/CELSR1/PAX2/TULP3/LRP2/GRHL2/TMED2/KDM2B/HECTD1/TGFB2/ABL1/MTHFD1/SALL4/TSC2/FZD3/SFRP1/TGFB1/COBL/LHX2/DVL1/SUFU/PFN1/KAT2A/FOLR1/PTK7/NPHP3/WNT5A/IFT57/MTHFD1L/APAF1/LIAS/TWIST1/STIL/SDC4/BMP4/VASP/RARA/IFT172/KIF20B/SHROOM3/SEC24B/PRICKLE1/BBS4/BCL10/PRKACB/LMO4/SFRP2/ADM/ST14/CDK20/FZD1/SKI/GRHL3/ARHGAP35/DVL3/VANGL2/IFT122/CASP3/CITED2/DLC1/FZD6/C…	91
BP	GO:0060996	dendritic spine development	91/16952	91/18800	7.95049e-05	0.000676164	0.000439565	ARHGAP44/PAFAH1B1/UBA6/STAU2/DTNBP1/FSTL4/CAMK2B/NGEF/MAPK6/CAMK2A/CDC42/NCK2/PAK3/PSEN1/MEF2C/LZTS3/HDAC6/FMR1/ZDHHC15/EEF2K/PTPRS/WASL/DVL1/CPEB3/NEURL1/ABI3/IL2/EIF4G2/CAPRIN2/CUX2/DBN1/UBE3A/EPHA4/SLC12A5/APOE/KIF1A/PAK4/DLG4/EPHB2/CAMK1/CAPRIN1/DOCK10/DBNL/ITPKA/ACTR2/ZNF365/ABI2/PPFIA2/LLPH/IQSEC1/SDK1/DLG5/ASAP1/C21orf91/WNT7A/EPHB1/LRP8/DIP2A/SHANK1/DISC1/PDLIM5/CDK5/ARF6/ARF4/EFNA1/NLGN1…	91
BP	GO:0072080	nephron tubule development	91/16952	91/18800	7.95049e-05	0.000676164	0.000439565	HOXA11/SOX8/PROM1/TFAP2B/PKD1/WWTR1/ACAT1/DLG1/PAX2/MEF2C/WNT11/SIX4/JAG1/SALL1/EYA1/CALB1/GLI3/GATA3/LZTS2/FGF8/VEGFA/FGF1/HES1/STAT1/WNT6/TCF21/PKD2/WNT1/BMP4/SOX9/PAX8/GZF1/BMP2/CITED1/WNK4/SIX1/LIF/SMO/HOXD11/LAMA5/WNT2B/NOTCH2/AHI1/AGT/MYC/YAP1/FGF2/GREB1L/SMAD4/OSR1/ADAMTS16/KLHL3/GPC3/NOTCH1/WNT9B/WNT4/KIF26B/HEYL/SHH/ILK/DCHS1/GREM1/CTNNB1/GDNF/NPNT/IRX1/IRX2/SIX2/MTSS1/BCL2/IRX3/AQP11/CT…	91
BP	GO:0090277	positive regulation of peptide hormone secretion	91/16952	91/18800	7.95049e-05	0.000676164	0.000439565	CFTR/BAD/CD38/BAIAP3/GIPR/HFE/NR1H4/ISL1/CASR/NNAT/TM7SF3/ACSL4/SCT/SRI/AACS/OXCT1/JAK2/HIF1A/PCK2/STX4/GHRHR/TFR2/GCK/PPP3CB/OSBP/PSMD9/PPARD/GPLD1/GCG/GHRH/GPR68/TNFSF11/SERP1/PFKFB2/SOX4/FFAR1/TRPM4/ANO1/NR0B2/GRP/GLUL/BLK/LRRC8A/RBP4/PDX1/ADCYAP1/TRPM2/CAPN10/MPC2/ILDR1/CRH/GLUD1/TCF7L2/DRD2/PFKM/ADCY8/MCU/GHRL/GIP/VSNL1/NKX6-1/UCN/AIMP1/SPINK1/SLC30A8/GPER1/RAB8B/NLGN2/MYRIP/KISS1/GPR27/TRH/…	91
BP	GO:2000241	regulation of reproductive process	172/16952	176/18800	7.96518e-05	0.000676509	0.00043979	IGF1/YTHDC2/INTS13/ASPM/SIRT2/PLA2G10/RPS6KA2/TRIP13/CHFR/TACR2/SEMA3A/OVGP1/B4GALT1/AURKA/KIF9/ESR1/MYH9/STK4/BMP7/CDC25B/OXT/EPPIN/TIMP1/ZP2/SFRP1/PLAT/STK3/AMH/RETN/SYDE1/FZR1/PPP2R1A/CFAP69/LFNG/C1QBP/SMURF2/RAD51AP1/CDKN1B/ARHGDIB/FBXO5/CCR6/VEGFA/TTK/RAD1/WNT5A/IL1A/TACR1/ZP4/CDC20/STK11/CNR1/UBE2B/DUSP1/MSX2/PAEP/INHBA/PRDX4/ACVR1C/AGO2/SEMG2/SNAI1/SEMG1/TCP11/CRISP1/BMP4/SOX9/PRDM7/LIF/HO…	172
BP	GO:0002286	T cell activation involved in immune response	115/16952	116/18800	8.09434e-05	0.000683832	0.00044455	ITGAL/TMEM98/SLC11A1/CD74/FOXP3/RC3H2/PRKCZ/BCL3/RORA/RAB27A/FCGR2B/TBX21/IL4R/APBB1IP/CEACAM1/PSEN1/ICAM1/IL12RB1/SMAD7/RIPK2/RELB/LILRB1/JAK3/GATA3/IL2/MDK/CD81/IL23A/IFNG/IL12B/IL4/BCL6/CD86/FOXP1/LOXL3/IL18R1/CD46/TNFSF4/MYB/IFNA6/IFNA8/TNFSF18/CD80/LY9/NCKAP1L/PCK1/FGL2/EIF2AK4/CRACR2A/RARA/LGALS3/ANXA1/HAVCR2/RC3H1/LCP1/IL6/HLX/IFNA21/RPS6/IRF4/IL21/LEF1/TP53/RORC/NFKBIZ/IFNA5/IFNA16/IFNK/I…	115
BP	GO:0019751	polyol metabolic process	115/16952	116/18800	8.09434e-05	0.000683832	0.00044455	MTMR7/INPP4A/DGAT2/SPHK2/PLPP1/INPP5A/IP6K2/ACER3/SYNJ2/ADCYAP1R1/ITPKC/MTMR2/SPTLC1/MIOX/SPTLC2/ITPK1/PCK2/NTSR1/BPNT2/ASAH1/ISYNA1/MOGAT3/ABCA2/MINPP1/GALK1/INPP4B/CYP27B1/TPI1/GPD2/PLEK/SPR/PLA2G4A/GOT1/PTK2B/OCRL/CD244/NUDT10/MOGAT1/PCK1/SGPP1/IPPK/MAS1/SLC34A1/GCH1/INPP5K/COQ3/PCBD2/ANGPTL3/IMPA1/CYP27A1/ITPKA/LHCGR/PRKG2/FGF2/NAAA/SORD/IMPA2/PLPP2/ITPKB/SNCA/PPIP5K2/INPP5E/TKFC/PTS/IPMK/QDP…	115
BP	GO:0043406	positive regulation of MAP kinase activity	115/16952	116/18800	8.09434e-05	0.000683832	0.00044455	DVL2/TENM1/KITLG/ARHGEF5/DRD4/MAP3K13/MAP2K7/FGFR1/EDN1/PSEN1/PTPRC/MAP3K4/NOX4/P2RX7/ERP29/PDGFB/TAB1/CD40/HTR2A/FLT1/AXIN1/CSK/TGFB1/PIK3CG/EZH2/DKK1/MAP2K6/FZD10/TPD52L1/SASH1/VEGFA/GHR/FGF1/PDGFRB/PDCD10/WNT5A/EPHA4/TNFSF11/PTK2B/FLT3/EDN3/IL1B/TRAF2/AJUBA/MAP3K10/ERN2/TAOK3/MAP3K7/HTR2B/DAB2IP/TLR4/MAP2K5/THBS1/FGF2/PDE5A/EGF/MAP3K12/NTRK3/PIK3R5/TNFRSF11A/ERBB2/PDGFC/FGD2/EGFR/PAK1/RPS3/ADR…	115
BP	GO:1901800	positive regulation of proteasomal protein catabolic process	115/16952	116/18800	8.09434e-05	0.000683832	0.00044455	GCLC/ANKIB1/OSBPL7/PSMC4/NUB1/RNF14/PIAS1/RNF19A/MAPK9/HERPUD1/USP13/ATXN3/SIRT2/TRIB2/CHFR/MKRN2/SIRT6/KEAP1/PSEN1/GSK3B/PSMC5/AURKA/HECTD1/TREM2/RBX1/PSMC6/PSMC1/TRIB3/SMAD7/PSMD10/FMR1/AXIN1/STUB1/ELOB/RNF40/SGTA/FZR1/NOP53/GSK3A/CAV1/DVL1/FBXW7/USP5/BAG2/CSNK1A1/SUMO1/NFE2L2/RNF19B/CDC20/CLU/RFPL1/CBFA2T3/DDA1/HSPBP1/UBQLN1/RNFT2/MDM2/DNAJB2/DAB2IP/RNF144B/BBS7/RNF185/PRICKLE1/TMTC3/DET1/CSNK…	115
BP	GO:0120254	olefinic compound metabolic process	154/16952	157/18800	8.26411e-05	0.00069725	0.000453273	PNPLA4/ELOVL5/ALOX5/CYP46A1/RETSAT/H6PD/DKK3/TBXAS1/ACAA1/DGAT2/ELOVL1/PLA2G10/RDH11/DHRS9/PTGS2/MGLL/LIPE/RDH8/AFP/REST/GSTP1/AKR1B1/PTGS1/CYP2D6/DHRS7/ABHD12/ACOT8/ABCD1/LHB/DKKL1/PLA2G4C/CYP3A5/PTGDS/CYP2C18/HSD17B1/ALOX12/PTGES3/BMP5/CLCN2/SCP2/PLA2G4A/RPE65/FAAH/TTR/ALDH8A1/ELOVL3/EGR1/EPHX2/RDH10/LRAT/PTGIS/BMP2/ALDH1A2/CYP2E1/HSD17B3/STARD3/FSHB/CYP2J2/DAGLA/FADS2/PNPLA8/RDH5/BCO1/EDNRB/CY…	154
BP	GO:1901617	organic hydroxy compound biosynthetic process	235/16952	243/18800	8.45499e-05	0.000712411	0.000463129	CFTR/CYP51A1/OSBPL7/MBTPS2/NR1H4/NPC1L1/SNAI2/CYP46A1/CTNS/H6PD/DKK3/MSMO1/OPN3/CDH3/SPHK2/IDI1/IP6K2/VPS35/OSBPL3/SREBF1/HSD17B10/ABCB11/TYR/ACER3/ADCYAP1R1/OSBPL6/FDFT1/MOXD1/DCT/SLC27A5/REST/APOB/ITPKC/SPTLC1/TGFB2/SIRT1/HSD3B7/DDT/SEC14L2/CYB5R3/SPTLC2/PCK2/PLTP/NTSR1/ASIP/ACOT8/OCA2/SQLE/ASAH1/DKKL1/ISYNA1/PRKAG2/TYRP1/ABCA2/GATA3/ERLIN1/PNPO/HSD17B1/ALOX12/NFKB1/RAPGEF2/SC5D/OSBP/APOA5/APOA…	235
BP	GO:0032434	regulation of proteasomal ubiquitin-dependent protein catabolic process	135/16952	137/18800	8.49096e-05	0.000714497	0.000464485	GCLC/ANKIB1/HFE/NUB1/RNF14/UFL1/PIAS1/RNF19A/MAPK9/HERPUD1/SIRT2/TRIB2/CHFR/MKRN2/SIRT6/ARAF/UBE2K/KEAP1/PSEN1/GSK3B/XPO1/AURKA/HECTD1/WAC/HSP90AB1/RBX1/DESI1/TRIB3/USP14/SMAD7/PSMD10/N4BP1/AXIN1/STUB1/ELOB/SGTA/FZR1/NOP53/GSK3A/CAV1/DVL1/USP5/CSNK1A1/SUMO1/NFE2L2/PARK7/RNF19B/UCHL5/CDC20/RAD23B/CLU/GIPC1/CDK2/RFPL1/CBFA2T3/DDA1/HSPBP1/UBQLN1/MDM2/DNAJB2/FOXF2/RNF144B/SDCBP/BBS7/PRICKLE1/DET1/CSN…	135
BP	GO:0001843	neural tube closure	90/16952	90/18800	8.82183e-05	0.000738437	0.000480048	DVL2/RALA/FUZ/MKS1/CC2D2A/PRKACA/TEAD2/CELSR1/PAX2/TULP3/LRP2/GRHL2/TMED2/KDM2B/HECTD1/TGFB2/ABL1/MTHFD1/SALL4/TSC2/FZD3/SFRP1/TGFB1/COBL/LHX2/DVL1/SUFU/PFN1/KAT2A/FOLR1/PTK7/NPHP3/WNT5A/IFT57/MTHFD1L/APAF1/LIAS/TWIST1/STIL/SDC4/BMP4/VASP/RARA/IFT172/KIF20B/SHROOM3/SEC24B/PRICKLE1/BBS4/BCL10/PRKACB/LMO4/SFRP2/ADM/ST14/CDK20/FZD1/SKI/GRHL3/ARHGAP35/DVL3/VANGL2/IFT122/CASP3/CITED2/DLC1/FZD6/CTHRC1/…	90
BP	GO:0042475	odontogenesis of dentin-containing tooth	90/16952	90/18800	8.82183e-05	0.000738437	0.000480048	CFTR/CTNNA1/FOXC1/RELT/DLX3/DMRT3/NGFR/ROGDI/FGF10/TP63/GLI2/FGF4/BAX/BMP7/SMPD3/SERPINE1/GLI3/BMPR1A/FGF8/FAM20A/ODAM/NECTIN1/TCIRG1/PERP/HAND1/ACVR2B/ITGB6/WNT6/DLX2/ATF2/HDAC1/NKX2-3/MSX2/ACVR2A/RUNX2/AMELX/BMP4/BMP2/BCL11B/SMO/LAMA5/SLC34A1/ENAM/FST/LRP4/PDGFRA/WNT10A/EDAR/MMP20/LEF1/SLC24A4/GATA6/DLX1/RSPO2/ADM/DSPP/DMP1/BCL2L11/APCDD1/CNNM4/EDA/LHX8/MSX1/HAND2/SHH/TNFRSF11B/SLC4A2/HTRA1/WDR…	90
BP	GO:0046031	ADP metabolic process	90/16952	90/18800	8.82183e-05	0.000738437	0.000480048	BAD/AK2/SLC4A1/MLXIPL/IGF1/PFKP/PKM/HDAC4/ENO1/SIRT6/TIGAR/PGM1/SLC4A4/PSEN1/P2RX7/EP300/HIF1A/PGK1/HTR2A/GPI/GAPDHS/OGDH/PRKAG2/GCK/AK1/GIT1/GALK1/ENO3/ALDOC/IFNG/GAPDH/TPI1/ENO2/PRKAG3/PFKFB2/CBFA2T3/PRKAA1/LDHA/NT5E/ALDOB/MYC/NCOR1/FOXK2/PFKL/APP/ARNT/PKLR/OGT/AK3/ALDOA/PFKM/AK5/AK9/HKDC1/HK1/PRXL2C/PFKFB1/ADPGK/HK2/SLC2A6/HK3/JMJD8/PRKAA2/AK4/PGAM2/FOXK1/FBP1/GPD1/DDIT4/STAT3/NUDT9/PGK2/INSR/…	90
BP	GO:0061097	regulation of protein tyrosine kinase activity	90/16952	90/18800	8.82183e-05	0.000738437	0.000480048	DVL2/IBTK/MVP/GPRC5A/STAP1/ERBB3/HYAL2/NCK2/TSG101/PSEN1/PTPRC/DLG3/NOX4/CASS4/DOCK3/PDGFB/PTK6/CAV1/NEURL1/UNC119/AREG/FBXW7/CBL/NEDD9/DUSP22/HBEGF/CBLB/EPHA4/ERRFI1/ADRA1A/RAP2C/EREG/SNX6/SH3BP5/VPS25/DLG4/AGT/ABI1/EGF/APP/CBLC/NCAPG2/FCGR1A/ADRA2A/ADAM17/THY1/WNT3A/GHRL/NRG1/LRP8/IL34/NCF1/ACE/ZFYVE28/SHC1/TGFA/ADORA1/GREM1/GPRC5B/GRM5/AFAP1L2/EFNA1/SOCS5/PRNP/BTC/SH3BP5L/PTPN2/DOK7/CHMP6/SOCS…	90
BP	GO:0030518	intracellular steroid hormone receptor signaling pathway	114/16952	115/18800	8.91047e-05	0.000744878	0.000484235	FKBP4/KDM1A/CRY1/BRCA1/KDM5D/CALCOCO1/RNF14/UFL1/ISL1/LMO3/PLPP1/RHOA/NEDD4/TP63/PIAS2/UBA5/PGR/ESR1/HDAC6/SIRT1/JAK2/DDX17/RBFOX2/EP300/RHOXF1/TRIP4/VPS18/SFRP1/UBR5/GHRHR/KDM4C/ZMIZ1/DDX5/UFSP2/SCGB2A2/PTGES3/CNOT2/RWDD1/NR3C1/UBE3A/FOXP1/KDM3A/PARK7/HDAC1/PADI2/ARID1A/TCF21/UFM1/CRY2/DDX54/PKN1/PMEPA1/TRERF1/SCGB2A1/CNOT1/MED1/CST11/SMARCA4/RNF6/YWHAH/FOXA1/SAFB2/LATS1/WBP2/ARNTL/CLOCK/YAP1/ES…	114
BP	GO:0007605	sensory perception of sound	153/16952	156/18800	9.00735e-05	0.00075199	0.000488859	USH1C/SNAI2/USH2A/HEXB/KCNQ1/COL11A1/WDR1/MYO3B/SLC1A3/CDC14A/LRP2/ATP8B1/EPYC/BIRC5/POU4F3/SLC26A4/MYO15A/WHRN/MYO3A/TIMM13/TRIOBP/COCH/TIMM9/SLC52A3/TBL1X/AXIN1/CRYM/CEMIP/HOMER2/EYA1/MYH14/HPN/GSDME/ATP6V0A4/HOXA1/CDH23/ASIC2/COL1A1/SLC9A3R1/WFS1/TECTA/CDKN1B/RIPOR2/EYA4/SOBP/CLIC5/OTOF/ATP6V1B1/KCNQ4/GJB6/SERPINB6/TMTC4/BARHL1/EML2/MKKS/OTOR/SIX1/CDKN2D/CHRNA10/DIAPH1/TIMM10/PAX3/SPRY2/TFAP2A…	153
BP	GO:0016051	carbohydrate biosynthetic process	203/16952	209/18800	9.2226e-05	0.000768952	0.000499886	SLC25A13/PDK2/CRY1/IGF1/FUT8/PPP1R3F/GYG2/DGAT2/ST3GAL6/ST6GALNAC1/NDST1/FAM3A/ADCYAP1R1/PGM1/C1QTNF3/GSK3B/AKR1B1/B4GALT1/NANS/SORBS1/SIRT1/SLC25A1/PDGFB/EP300/PCK2/NTSR1/PGK1/HAS3/SMPD3/SLC39A14/GYS1/GPI/AKT2/TGFB1/HAS1/ISYNA1/GSK3A/GCK/KAT2A/NFKB1/PPARGC1A/ST3GAL4/PTGES3/TPI1/ENO2/GYS2/B3GAT2/KAT2B/GBE1/GCG/CHST10/PRKAG3/PASK/SLC25A12/PLEK/LEPR/ACADM/ST6GALNAC5/AKR1A1/STK11/PPP1R3C/GOT1/PTK2B/…	203
BP	GO:0009581	detection of external stimulus	134/16952	136/18800	9.2946e-05	0.000772932	0.000502473	PKD1/FYN/PLEKHB1/GUCA1A/KCNQ1/OPN3/COL11A1/NGFR/CNGB1/NOX3/PKD2L2/LXN/SEMA5B/TRPM3/GNA11/WHRN/PDE6C/NTSR1/GUCY2F/CACNA1F/OPN1LW/RS1/HTR2A/FOXF1/PIEZO1/RP1/TRPA1/HPN/CXCL12/PKD2L1/ASIC2/RCVRN/UNC119/CALCA/PITPNM1/KCNA1/TULP1/PRPH2/GRM6/GRK7/GNAT1/REEP6/PDC/RPE65/ELOVL4/PKD2/CXCR4/OPN4/PHF24/OPN5/GRK4/MKKS/MMP24/CEP250/GNGT1/OPN1SW/CSRP3/AIPL1/CHRNA10/SAG/PRDM12/PKDREJ/ANO1/GUCY2D/ATP8A2/PDE6B/GNAT…	134
BP	GO:0010977	negative regulation of neuron projection development	134/16952	136/18800	9.2946e-05	0.000772932	0.000502473	SEMA3F/CD38/FKBP4/CDKL3/PAFAH1B1/MYLIP/SEMA3G/SEMA3B/RUFY3/VIM/RTN4R/DTNBP1/FSTL4/NTN1/DIP2B/NGEF/RHOA/CRMP1/SEMA3A/SEMA3C/MAP2/CBFA2T2/PSEN1/SEMA5B/ULK2/MT3/ARHGAP4/SEMA6A/SEMA4G/NRP1/STX1B/MCF2/STMN2/PTPRS/MAG/KANK1/DKK1/WNT3/EFNB3/PMP22/TRPV4/SEMA5A/DPYSL3/UBE3A/WNT5A/HES1/DGUOK/RTN4/EPHA4/TNR/RAB29/SPP1/BCL11A/EFNB2/RNF6/KLK8/FGF13/APOE/PLXNA3/GFAP/SPART/EPHB2/LRP4/EPHA7/SEMA4F/ITM2C/KIAA0319…	134
BP	GO:0032496	response to lipopolysaccharide	319/16952	333/18800	9.485e-05	0.000787738	0.000512098	UPF1/MPO/ABCC8/CX3CL1/TBXA2R/PAF1/NOS2/SELE/FMO1/LTF/NR1H4/CD6/SLC11A1/CPS1/NR1H3/VIM/TNFRSF1B/MAP2K3/STAP1/FOXP3/TNIP3/TAB2/CASP8/SBNO2/SPI1/FGFR2/RHOA/OTUD5/MAOB/FGF10/SCARB1/PTGS2/EDN1/CXCL2/MEF2C/IL12RB2/OPRK1/GSTP1/APOB/CHMP5/P2RX7/NOS1/IRAK3/THPO/CEBPE/TREM2/JAK2/ABL1/MAPK1/XBP1/TSPO/CSF2RB/CTSG/BDKRB1/PABPN1/PCK2/NFKBIA/HCK/BPI/GATA1/ACP5/ACOD1/MAPK3/PYCARD/RIPK2/NFKBIB/LILRB1/AKAP8/CACTIN…	319
BP	GO:0001656	metanephros development	89/16952	89/18800	9.78861e-05	0.00080476	0.000523164	HOXA11/SOX8/TFAP2B/PKD1/WWTR1/FGF10/ACAT1/PAX2/ITGA8/AKR1B1/PDGFB/SIX4/BMP7/SALL1/CTSH/EYA1/CALB1/GLI3/GATA3/FGF8/PDGFRB/HES1/STAT1/NPHS2/ID3/APH1A/TCF21/PKD2/EGR1/RDH10/HOXC11/BMP4/SOX9/PAX8/CITED1/SIX1/LIF/SMO/FOXJ1/PDGFRA/GDF11/MYC/YAP1/FRAS1/GREB1L/SMAD4/OSR1/GPC3/DLG5/GDF6/WNT9B/WNT4/KIF26B/SPRY1/NIPBL/SHH/SOX17/OSR2/RET/FBN1/GREM1/NKX3-1/AQP2/CTNNB1/GDNF/IRX1/IRX2/SIX2/BCL2/LAMB2/CD34/FOXC2…	89
BP	GO:0001942	hair follicle development	89/16952	89/18800	9.78861e-05	0.00080476	0.000523164	FUZ/NSUN2/ALX4/CDH3/NGFR/FGFR2/GAL/PLA2G10/FGF10/TP63/GLI2/ZMPSTE24/TGFB2/TRPC4AP/FERMT1/TRADD/FZD3/DKK4/ERCC2/PIAS4/LHX2/DKK1/FOXN1/WNT5A/IGFBP5/SOS1/HDAC1/MSX2/GORAB/INHBA/HOXC13/SNAI1/SOX21/SOX9/TGM3/TNFRSF19/KRT17/SMO/LAMA5/SPINK5/FST/LRP4/ACVR1B/WNT10A/EDAR/NUMA1/LGR5/KRT71/FGF7/SMAD4/EGFR/NOM1/NSDHL/NOTCH1/SAV1/APCDD1/CD109/EDA/KRT84/MYSM1/TMEM79/INTU/FOXQ1/SHH/FZD6/ATP7A/DNASE1L2/CTNNB1/RB…	89
BP	GO:0006493	protein O-linked glycosylation	89/16952	89/18800	9.78861e-05	0.00080476	0.000523164	DPM1/ST3GAL1/POMT2/PGM3/ST6GALNAC2/ST6GAL1/SLC35C2/POMGNT1/GALNT16/POFUT1/C1GALT1/PLOD3/FKTN/GALNT7/ST3GAL4/GALNT18/GALNT3/A4GNT/RXYLT1/GALNT12/TMTC4/ST3GAL3/GALNT8/FUT5/POMT1/GALNT15/LARGE1/TMTC1/POGLUT2/GALNT5/ST6GALNAC4/DPM2/TET1/TMTC3/GALNT6/GCNT3/CHST4/GALNT1/GALNT2/GALNT13/POMGNT2/OGT/ST8SIA6/GXYLT1/FUT6/B3GNT7/ST3GAL2/GALNT14/B4GALT5/B3GALNT2/EOGT/POGLUT1/IL15/GALNT10/LARGE2/MGAT5B/TET2/B3…	89
BP	GO:0045103	intermediate filament-based process	89/16952	89/18800	9.78861e-05	0.00080476	0.000523164	KRT33A/VIM/PKP2/ATXN3/PKP1/KRT31/DSP/NEFH/NEFM/DNAJB6/KRT23/KRT37/KRT32/KRT18/ERBIN/CSNK1A1/KLHL24/ATF2/PPL/BFSP1/KRT36/MACF1/KRT17/GFAP/KRT34/KRT33B/RAF1/NES/ATP8A2/PRPH/KRT85/KRT7/TOR1A/KRT71/SOD1/VPS54/INA/DST/TCHH/KRT84/KRT82/SYNC/SHH/NDEL1/KRT80/KRT1/EVPL/KRT8/KRT78/KRT86/KRT75/KRT6C/KRT4/KRT74/KRT72/KRT83/BFSP2/MTM1/KRT19/KRT15/KRT38/KRT13/KRT9/KRT20/KRT27/KRT2/DES/PLEC/FAM83H/SYNM/CLN8/KRT…	89
BP	GO:0051781	positive regulation of cell division	89/16952	89/18800	9.78861e-05	0.00080476	0.000523164	POLDIP2/SPAST/CUL3/PKN2/YBX1/FGFR2/RHOA/SIRT2/CDC42/FGF4/CDC14A/CDC14B/TGFB2/CDC6/OSM/PDGFB/CDC25B/KIF3B/OPN1LW/FGF9/CSPP1/AURKC/TGFB1/PTN/FGF8/MDK/FGF6/VEGFA/THBS4/FGF1/ECT2/IL1A/KIF14/ITGB1BP1/PGF/TGFB3/CAT/CIT/GIPC1/EREG/IL1B/HTR2B/KIF23/KIF20B/FGF5/FGF2/FGF7/IGF1R/GAREM1/PROK1/PKP4/PDGFC/DRD2/VEGFC/DRD3/CXCR5/RACGAP1/SSTR5/TAL1/TGFA/PPBP/SHH/VEGFD/OPN1MW2/CENPV/NKX3-1/IGF2/GKN1/ZNF16/PDGFD/PR…	89
BP	GO:2001252	positive regulation of chromosome organization	89/16952	89/18800	9.78861e-05	0.00080476	0.000523164	NCAPD2/ERCC1/DDX11/MRE11/PNKP/TPR/PRKCQ/MAP2K7/SIRT6/XRCC5/ATRX/MAP3K4/MAPKAPK5/MAPK1/MAPK3/ACD/NBN/SSBP1/TNKS2/NCAPG/RAD50/MACROH2A1/SMC4/CCT4/SFPQ/NEK2/SLF2/TCP1/NCAPH/HNRNPA2B1/CDK2/MAD2L1BP/POT1/TRIM28/DNMT1/DKC1/ZNF304/SLX1A/TERF2/SLF1/MORC2/PPHLN1/HNRNPA1/PKIB/CCT7/SETDB2/SMC2/NUMA1/HNRNPD/NABP2/PML/PARN/SETDB1/NAF1/GTF2H2/CCT6A/HMBOX1/ATM/CCT5/NEK7/FBXO4/CCT8/NSMCE2/SHCBP1L/CCT3/GNL3/TASOR…	89
BP	GO:0042303	molting cycle	113/16952	114/18800	9.8082e-05	0.00080476	0.000523164	FARP2/FUZ/NSUN2/ALX4/CDH3/NGFR/FGFR2/GAL/PLA2G10/FGF10/TP63/PTGS2/GLI2/ZMPSTE24/TGFB2/TRPC4AP/FERMT1/TRADD/FA2H/FZD3/DKK4/PPP1R13L/ERCC2/PIAS4/LHX2/DKK1/FOXN1/WNT5A/IGFBP5/SOS1/HDAC1/PTCH2/MSX2/GORAB/INHBA/HOXC13/SNAI1/SOX21/SOX9/TGM3/TNFRSF19/KRT17/SMO/LAMA5/KRT33B/SPINK5/ARNTL/FST/LRP4/CLOCK/ACVR1B/WNT10A/EDAR/NUMA1/LGR5/KRT71/FGF7/SMAD4/LRIG1/EGFR/NOM1/NSDHL/NOTCH1/SAV1/APCDD1/CD109/EDA/MPZL3/…	113
BP	GO:0042633	hair cycle	113/16952	114/18800	9.8082e-05	0.00080476	0.000523164	FARP2/FUZ/NSUN2/ALX4/CDH3/NGFR/FGFR2/GAL/PLA2G10/FGF10/TP63/PTGS2/GLI2/ZMPSTE24/TGFB2/TRPC4AP/FERMT1/TRADD/FA2H/FZD3/DKK4/PPP1R13L/ERCC2/PIAS4/LHX2/DKK1/FOXN1/WNT5A/IGFBP5/SOS1/HDAC1/PTCH2/MSX2/GORAB/INHBA/HOXC13/SNAI1/SOX21/SOX9/TGM3/TNFRSF19/KRT17/SMO/LAMA5/KRT33B/SPINK5/ARNTL/FST/LRP4/CLOCK/ACVR1B/WNT10A/EDAR/NUMA1/LGR5/KRT71/FGF7/SMAD4/LRIG1/EGFR/NOM1/NSDHL/NOTCH1/SAV1/APCDD1/CD109/EDA/MPZL3/…	113
BP	GO:0090630	activation of GTPase activity	113/16952	114/18800	9.8082e-05	0.00080476	0.000523164	RABGAP1/ARHGEF5/TBC1D22A/RASGRF1/TBC1D22B/TBC1D1/NGEF/EVI5/TBC1D25/RAP1GAP/GMIP/TBC1D2/SYDE2/CRKL/TBC1D10A/SGSM3/RANGAP1/ARHGEF10/TBC1D17/SYDE1/AKT2/SIPA1L3/TBC1D13/TBC1D12/TBC1D9/CORO1C/TBC1D30/NEDD9/WNT5A/ECT2/ARHGEF26/APC2/DOCK7/SIPA1L2/PTK2B/TBC1D15/CCR7/ARHGAP22/USP6/FOXJ1/ARHGEF16/TBC1D5/RAP1GAP2/TBC1D14/MTSS2/TBC1D8B/TBC1D4/GARNL3/CCL21/ARHGAP29/ARHGAP24/GRTP1/GPR65/NTRK3/SGSM2/BCAS3/EVI5L…	113
BP	GO:0007034	vacuolar transport	152/16952	155/18800	9.81631e-05	0.00080476	0.000523164	M6PR/ALS2/LAMP2/CACNG3/VPS41/VTA1/EHD3/GRN/CLEC16A/ZFYVE16/VPS13D/USE1/AP3D1/VPS35/NEDD4/TSG101/CACNG5/CACNG4/RAB7A/PTPN23/CHMP2B/CHMP5/HOOK2/RNF215/HMGXB4/VTI1B/CHMP4B/NDFIP2/MGRN1/MON1B/NAGPA/VPS18/SNX16/LEPROTL1/DENND3/CACNG7/TMEM106B/HSPA8/GNPTAB/ARSB/CHMP3/VPS4B/CLU/CCDC91/LRP1/VAMP7/GGA3/BECN1/ATG14/VPS13C/CHMP2A/CHMP1A/RBSN/VPS25/NDFIP1/VPS4A/AP3B1/ARL8B/SORT1/HOOK1/TGFBRAP1/GCC2/SCYL2/VPS…	152
BP	GO:0030100	regulation of endocytosis	202/16952	208/18800	9.9586e-05	0.000815377	0.000530066	WDR54/AP2B1/SELE/HFE/CD22/NR1H3/STAP1/ZFYVE16/AP2S1/EPHA3/DTNBP1/NEDD4L/PIK3CB/TNK2/ABCA7/SNAP91/ROCK1/DRD4/CDC42/PICALM/TSG101/ANKRD13A/DGKD/OPHN1/DNM2/RAB21/MTMR2/TF/TREM2/ABL1/STX1B/PICK1/PACSIN2/RIN3/ARFGAP1/MIB1/FMR1/NECAB2/TSC2/EEF2K/EHD4/SLC17A7/LILRB1/CLIP3/CBLL1/CAV1/WASL/TFR2/SERPINE1/SFRP4/ABCA2/PPP3CB/DKK1/RAB5C/VTN/UNC119/APOA5/APOC3/CBL/RAB5B/SMAP1/VEGFA/IL4/WNT5A/SNX17/AAK1/DNAJC6/…	202
BP	GO:0030879	mammary gland development	133/16952	135/18800	0.000101733	0.000831885	0.000540797	CAPN1/ATP2C2/NTN1/FGFR2/FGF10/GLI2/PGR/BAX/ESR1/UPRT/JAK2/MAPK1/LRP5L/XBP1/HIF1A/ARHGAP5/FOXF1/AKT2/USF2/CAV1/WNT2/HOXA5/GHRHR/GLI3/GATA3/NEURL1/WNT3/AREG/CCND1/OAS2/VDR/VEGFA/SLC29A1/PRLR/WNT5A/UMPS/RTN4/IGFBP5/ID2/KDM5B/IRF6/CREB1/ARG1/TGFB3/MSX2/TNFSF11/SOCS2/TBX2/ATP7B/RREB1/BMP4/SOX9/MED1/STAT5A/SMO/HOXD9/CDO1/LATS1/TBX3/CSN2/CYP19A1/FGF2/LEF1/EGF/BRCA2/PML/TNFRSF11A/AKT1/SLC6A3/EPHA2/PAM/GJ…	133
BP	GO:0071772	response to BMP	169/16952	173/18800	0.000102019	0.000832086	0.000540928	ITGA3/TFAP2B/HFE/HIPK2/NEO1/TGFBR3/FSTL3/UBE2D1/LRP2/CHRD/TGFB2/BAMBI/HIVEP1/ABL1/PPM1A/BMP7/SMAD7/CHRDL1/XIAP/MAPK3/ZNF423/SMPD3/SFRP1/TGFB1/MEGF8/COMP/ETV2/FKBP8/DLX5/HOXA13/SFRP4/ENG/GATA3/BMPR1A/FBXL15/DKK1/DDX5/SMURF2/PHOX2B/UBE2D3/BMP5/SMAD5/WNT5A/HES1/USP9Y/ACVR2B/ACVR1/ATF2/BMP8B/TGFB3/SFRP5/MSX2/SMAD9/EGR1/ACVR2A/TNFAIP6/USP9X/RUNX2/WNT1/BMP4/SOX9/BMP2/GDF5/KDR/TWSG1/GDF1/BMP15/GDF15/GAT…	169
[truncated: 1,888 more rows]
