# Supplementary material for: THEM6 is a prognostic biomarker for breast cancer and is associated with immune infiltration
Source: Sci Rep. 2023 Dec 11;13:21974. doi: 10.1038/s41598-023-49379-5 (PMC10713618; doi:10.1038/s41598-023-49379-5)
Supplement: Supplementary file 5 — Supplementary Information 5. [file 41598_2023_49379_MOESM5_ESM.csv]

## Sheet: Sheet1
N	MEAN		T	MEAN		L-A	MEAN		L-B	MEAN		HER2+	MEAN				normal	NOT-TNBC	TNBC	turmor
2008711	0.2085		19-27480	0.255833		2124560	0.2296		2121946	0.2446		2105713	0.2736				0.2085	0.2296	0.255833	0.2296
2107354	0.0988333		19-33365	0.3375		2124863	0.3012		2122425	0.2422		2118309	0.2904				0.0988333	0.3012	0.3375	0.3012
2005725	0.231167		19-34724	0.293167		2125198	0.2126		2123448	0.2392		2122108	0.3152				0.231167	0.2126	0.293167	0.2126
2005294	0.188		2003124	0.233833		2126582	0.292		2123613	0.3078		2122209	0.24				0.188	0.292	0.233833	0.292
2006815	0.218833		2006477	0.238167		2126685	0.253		2123608	0.2376		2122677	0.3762				0.218833	0.253	0.238167	0.253
2005584	0.111		2009402	0.315667		2128949	0.2265		2124320	0.281667		2122424	0.374167				0.111	0.2265	0.315667	0.2265
2012542	0.1615		2009891	0.3025		2127099	0.219167		2128231	0.192167		2123397	0.344667				0.1615	0.219167	0.3025	0.219167
2103176	0.151667		2010853	0.315		2127098	0.222667		2124429	0.241		2125743	0.200833				0.151667	0.222667	0.315	0.222667
2108739	0.118833		2012384	0.264833		2127636	0.263667		2123937	0.25		2129214	0.214				0.118833	0.263667	0.264833	0.263667
2109315	0.1945		2013106	0.251167		2123948	0.304167		2125928	0.166333		2128279	0.297				0.1945	0.304167	0.251167	0.304167
2109314	0.122167		2013498	0.268667													0.122167	0.2446	0.268667	0.2446
2111027	0.172		2017200	0.254													0.172	0.2422	0.254	0.2422
2116421	0.2055		2018095	0.257833													0.2055	0.2392	0.257833	0.2392
2128088	0.1535		2018417	0.2875													0.1535	0.3078	0.2875	0.3078
			2022496	0.364167														0.2376	0.364167	0.2376
			2029069	0.309667														0.281667	0.309667	0.281667
			2037266	0.2275														0.192167	0.2275	0.192167
			2039446	0.2345														0.241	0.2345	0.241
			19-23673	0.276667														0.25	0.276667	0.25
			19-33779	0.233														0.166333	0.233	0.166333
			2105815	0.2795														0.2736	0.2795	0.2736
			2115121	0.350167														0.2904	0.350167	0.2904
			2115646	0.3745														0.3152	0.3745	0.3152
			2118296	0.254														0.24	0.254	0.24
			2114568	0.230833														0.3762	0.230833	0.3762
			2103160	0.2065														0.374167	0.2065	0.374167
			2104662	0.381333														0.344667	0.381333	0.344667
			2104784	0.252														0.200833	0.252	0.200833
			2107497	0.271333														0.214	0.271333	0.214
			2111801	0.331833														0.297	0.331833	0.297
			2112957	0.2255														0.2085	0.2255	0.255833
			2114643	0.253833														0.0988333	0.253833	0.3375
			2117139	0.254167														0.231167	0.254167	0.293167
			2119042	0.264333														0.188	0.264333	0.233833
			2121525	0.291333														0.218833	0.291333	0.238167
			2123927	0.244833														0.111	0.244833	0.315667
			Y2101769	0.291667														0.1615	0.291667	0.3025
			2126107	0.3465														0.151667	0.3465	0.315
			2101729	0.232667														0.118833	0.232667	0.264833
			2103934	0.1805														0.1945	0.1805	0.251167
			2105274	0.2585														0.122167	0.2585	0.268667
			2105923	0.280167														0.172	0.280167	0.254
			2107403	0.1835														0.2055	0.1835	0.257833
			2113725	0.245333														0.1535	0.245333	0.2875
			2121605	0.3715															0.3715	0.364167
			2124321	0.241333															0.241333	0.309667
			2125532	0.218667															0.218667	0.2275
			Y2103280	0.238833															0.238833	0.2345
			2128498	0.291167															0.291167	0.276667
			2124862	0.3215															0.3215	0.233
																				0.2795
																				0.350167
																				0.3745
																				0.254
																				0.230833
																				0.2065
																				0.381333
																				0.252
																				0.271333
																				0.331833
																				0.2255
																				0.253833
																				0.254167
																				0.264333
																				0.291333
																				0.244833
																				0.291667
																				0.3465
																				0.232667
																				0.1805
																				0.2585
																				0.280167
																				0.1835
																				0.245333
																				0.3715
																				0.241333
																				0.218667
																				0.238833
																				0.291167
																				0.3215
